# Supplementary material for: Transcriptome Comparison between Porcine Subcutaneous and Intramuscular Stromal Vascular Cells during Adipogenic Differentiation
Source: PLoS One. 2013 Oct 10;8(10):e77094. doi: 10.1371/journal.pone.0077094 (PMC3795010; doi:10.1371/journal.pone.0077094)
Supplement: Table S2 — Detailed information on DEGs during ASVC and MSVC adipogenic differentiation. We used FDR < 0.001 and the value of log2 Ratio ≥ 1or ≤ -1 as the threshold to judge the significant of gene expression difference. In order to calculate the log2 Ratio and FDR, we used RPKM value of 0.001 instead of 0 for genes that do not express in the samples. A0, A2, A4 respectively represented ASVC adipogenic differentiation on days 0, 2, and 4; M0, M2, M4 respectively represented MSVC adipogenic differentiation on days 0, 2, and 4. (XLSX) [file pone.0077094.s003.xlsx]

## Sheet: A total of DEGs
accession number	gene symbol	A0		A2		A4		M0		M2		M4		gene expression in A2 vs.A0			gene expression in A4 vs.A2			gene expression in A4 vs.A0			gene expression in M2 vs.M0			gene expression in M4 vs.M2			gene expression in M4 vs.M0
		number of reads	RPKM	number of reads	RPKM	number of reads	RPKM	number of reads	RPKM	number of reads	RPKM	number of reads	RPKM	log2(Fold_change) normalized	FDR	result	log2(Fold_change) normalized	FDR	result	log2(Fold_change) normalized	FDR	result	log2(Fold_change) normalized	FDR	result	log2(Fold_change) normalized	FDR	result	log2(Fold_change) normalized	FDR	result
NM_001097414.1	VDR	25	4.0428	85	9.82311	49	6.22388	73	11.9245	148	17.9885	61	7.48716	1.28083	0.000151677	up	-0.658366	0.0496465		0.622461	0.243203		0.593148	0.0123647		-1.26458	3.782e-08	down	-0.671437	0.0291316
NM_001123217.1	ZNF217	120	7.67433	336	15.3563	211	10.599	108	6.97683	382	18.3618	239	11.6012	1.00072	5.15716e-11	up	-0.534903	0.000227229		0.465815	0.0294342		1.39606	3.01623e-21	up	-0.662431	3.55396e-07		0.733629	4.29519e-05
NM_001128439.1	SNAI2	10	4.44096	68	21.5811	25	8.72047	9	4.03733	81	27.0367	50	16.8536	2.28083	1.28034e-07	up	-1.30729	0.000435916	down	0.973535	0.21245		2.74344	3.42511e-11	up	-0.681863	0.0418646		2.06158	2.78031e-05	up
XM_001928002.1	TBX3	46	4.57336	53	3.76567	20	1.56182	104	10.4445	56	4.18464	28	2.11291	-0.28035	0.542014		-1.26968	0.0033407		-1.55003	0.000432409	down	-1.31957	1.49184e-07	down	-0.985869	0.0160058		-2.30543	1.90654e-15	down
NM_001144845.1	DDIT3	23	14.2667	155	68.7092	93	45.3107	30	18.7971	135	62.939	88	41.4308	2.26785	1.56129e-16	up	-0.600651	0.00919577		1.6672	7.0721e-07	up	1.74344	1.09373e-10	up	-0.603253	0.0141039		1.14019	0.00044004	up
NM_001134349.2	KLF15	5	0.796738	88	10.0211	21	2.62838	11	1.77057	218	26.1092	40	4.83784	3.6528	3.93714e-15	up	-1.9308	1.36444e-08	down	1.722	0.0451945		3.88227	3.38753e-39	up	-2.43213	9.60445e-29	down	1.45015	0.00604214
NM_001162886.1	ETS1	169	30.1966	82	10.4707	109	15.2975	92	16.6049	80	10.7437	179	24.2756	-1.52804	7.17848e-15	down	0.546947	0.0478692		-0.981088	5.58362e-07		-0.628115	0.0168837		1.17602	7.84548e-09	up	0.547904	0.0113286
NM_001164009.1	KLF16	116	16.4381	80	8.10164	121	13.468	128	18.3223	84	8.94676	128	13.7673	-1.02076	8.31762e-06	down	0.73325	0.00318792		-0.287511	0.34572		-1.03416	2.05076e-06	down	0.621814	0.0134462		-0.41235	0.0733571
XM_003122519.1	FOSL1	172	38.17	76	12.053	164	28.5865	193	43.264	122	20.3491	263	44.2991	-1.66305	5.2182e-17	down	1.24594	2.98863e-09	up	-0.417106	0.0509497		-1.0882	4.41169e-10	down	1.12231	6.61909e-12	up	0.0341121	0.904769
XM_003127018.1	CEBPG	39	6.68959	124	15.2	94	12.6644	28	4.85141	105	13.5368	112	14.5814	1.18409	1.17007e-05	up	-0.263292	0.411621		0.920794	0.00475561		1.48041	7.96299e-07	up	0.107241	0.784362		1.58765	6.68404e-08	up
XM_003128200.1	SOX4	290	34.6581	185	15.8004	83	7.79127	287	34.6469	302	27.1272	156	14.1507	-1.13324	4.805e-16	down	-1.02003	5.16949e-07	down	-2.15326	1.60593e-37	down	-0.352983	0.0121957		-0.938871	3.81903e-10		-1.29185	6.65092e-19	down
XM_003133707.1	sp100	102	24.9428	207	36.1746	294	56.4697	104	25.6894	233	42.8246	339	62.9203	0.536353	0.00766751		0.6425	1.19672e-05		1.17885	1.32177e-12	up	0.737265	4.60605e-05		0.555086	7.0131e-05		1.29235	7.70364e-17	up
XM_003134357.1	SRXN1	86	24.7601	244	50.2033	144	32.5641	121	35.1896	281	60.8068	119	26.0044	1.01976	2.14389e-08	up	-0.624497	0.000322131		0.395267	0.168022		0.789082	1.28762e-06		-1.22548	2.07229e-14	down	-0.436395	0.0652847
XM_003123701.2	ENC1	647	101.906	162	18.2347	361	44.6607	122	19.4102	61	7.22133	160	19.1276	-2.48248	1.57362e-105	down	1.29232	4.3128e-21	up	-1.19016	9.96261e-36	down	-1.42648	9.29552e-10	down	1.40532	2.46379e-10	up	-0.0211591	0.945014
XM_003123948.2	PHF15	28	4.1465	32	3.38659	83	9.6544	39	5.83396	89	9.90617	115	12.9261	-0.292063	0.630893		1.51135	1.90547e-06	up	1.21929	0.000493722	up	0.76385	0.015894		0.383888	0.190755		1.14774	3.49576e-05	up
XM_003354478.1	TRIP6	278	63.1632	122	19.8092	200	35.6921	206	47.2783	81	13.8323	195	33.6279	-1.67291	1.85695e-27	down	0.849434	3.43303e-06		-0.823478	1.75552e-08		-1.77313	8.73032e-22	down	1.28161	6.50049e-11	up	-0.49152	0.00369184
XM_003127177.2	ERF	147	30.6099	73	10.8631	125	20.4445	197	41.4368	95	14.8682	131	20.7043	-1.49456	1.36631e-12	down	0.912275	0.000156412		-0.582281	0.00856275		-1.47868	3.45128e-16	down	0.477699	0.0649708		-1.00098	6.37073e-09	down
XM_003357303.1	ZBTB16	9	2.23377	191	33.878	86	16.7655	2	0.501419	228	42.5327	106	19.9686	3.9228	6.65662e-34	up	-1.01485	3.61902e-07	down	2.90795	2.49609e-12	up	6.40641	1.86276e-46	up	-1.09084	8.17967e-10	down	5.31557	6.0424e-22	up
XR_131047.1	HMGB2	26	8.15661	35	7.8468	77	18.9736	44	13.9433	38	8.96007	83	19.7633	-0.0558648	0.934737		1.27382	9.15061e-05	up	1.21795	0.00089757	up	-0.637985	0.11925		1.14124	0.000328177	up	0.503258	0.151336
XM_003360585.1	ZBTB20	65	10.0227	27	2.97524	64	7.75128	58	9.03386	32	3.70862	45	5.26657	-1.75219	2.93172e-07	down	1.38143	0.000159386	up	-0.370761	0.379709		-1.28446	0.000227984	down	0.505984	0.328104		-0.778478	0.0264252
XM_003361137.1	RBL2	34	5.23205	124	13.6365	78	9.42781	91	14.1452	205	23.7104	98	11.4463	1.38203	5.04198e-07	up	-0.532479	0.0501349		0.849546	0.0219901		0.745204	0.00013017		-1.05064	2.21726e-08	down	-0.305435	0.308965
XM_003361742.1	TGFB1I1	234	101.208	126	38.9457	255	86.6292	112	48.9322	92	29.9075	235	77.1462	-1.37779	1.60289e-17	down	1.15339	1.40779e-12	up	-0.224404	0.274924		-0.710274	0.00231646		1.36709	2.03379e-14	up	0.656812	0.000301173
NM_001243206.1	EZH1	40	5.6286	125	12.5701	75	8.28943	26	3.69563	123	13.0088	72	7.68986	1.15915	1.57162e-05	up	-0.600651	0.0233317		0.558497	0.173603		1.81559	2.53379e-10	up	-0.758458	0.00281446		1.05714	0.00371983
NM_001243352.1	SHOX2	52	20.5351	21	5.92653	38	11.7869	37	14.7594	17	5.04584	24	7.19365	-1.79283	4.20252e-06	down	0.991925	0.050551		-0.800905	0.0548767		-1.54847	0.000820135	down	0.511631	0.513265		-1.03684	0.0235283
NM_001243678.1	SNAPC5	9	2.86109	46	10.4504	22	5.49331	26	8.34905	51	12.1857	14	3.37802	1.86893	0.000258776	up	-0.927815	0.0527837		0.941114	0.270833		0.545505	0.229839		-1.85094	3.97456e-05	down	-1.30543	0.0222865
NM_001244469.1	MYBL2	143	20.0336	73	7.30858	248	27.2896	70	9.90593	104	10.9508	297	31.5809	-1.45475	8.40986e-12	down	1.90069	2.48206e-25	up	0.445932	0.0214073		0.144676	0.686167		1.52801	2.12136e-21	up	1.67269	1.5606e-21	up
XM_003123974.3	EGR1	191	23.1456	430	37.2385	129	12.2786	588	71.976	299	27.2332	173	15.9121	0.686056	1.39496e-07		-1.60065	2.11503e-31	down	-0.914595	5.15874e-07		-1.40215	9.86045e-44	down	-0.775242	2.21398e-07		-2.17739	9.76365e-80	down
XM_003481134.1	FHL2	100	34.4294	51	12.5484	100	27.0429	181	62.9483	60	15.5265	96	25.0869	-1.45614	1.95429e-08	down	1.10775	6.18162e-05	up	-0.348393	0.276666		-2.01944	8.97769e-23	down	0.692203	0.0201661		-1.32723	1.30582e-12	down
XR_135177.1	Osr1	35	12.2831	16	4.01281	11	3.03219	19	6.73549	4	1.0551	6	1.59822	-1.61399	0.00076914	down	-0.404253	0.718235		-2.01824	0.000193979	down	-2.67441	0.000634622	down	0.599094	0.751633		-2.07531	0.00488792
XM_001925928.3	Cebpd	483	65.805	1738	169.219	740	79.1893	535	73.6276	1966	201.32	1183	122.333	1.36262	5.19068e-90	up	-1.09552	8.90111e-71	down	0.267109	0.0121857		1.45117	5.42038e-114	up	-0.718682	5.64342e-41		0.732489	9.28461e-23
XM_003481818.1	SIAH1	65	10.8138	208	24.7296	144	18.817	55	9.2428	162	20.2569	159	20.0774	1.19336	3.59881e-09	up	-0.3942	0.0553097		0.799164	0.00150274		1.13201	6.18046e-07	up	-0.0128359	1		1.11917	1.1525e-06	up
XM_003127955.3	NFIA	54	4.26851	331	18.6982	180	11.1758	100	7.98468	662	39.3307	383	22.9788	2.13109	2.73977e-32	up	-0.742519	2.68061e-07		1.38857	5.16833e-10	up	2.30035	5.86525e-72	up	-0.775356	7.33078e-16		1.52499	3.11718e-24	up
XM_003482913.1	LMO7	312	54.2732	182	22.6251	354	48.3679	93	16.3414	135	17.6505	326	43.0422	-1.26232	2.42666e-20	down	1.09613	5.38025e-16	up	-0.16619	0.367445		0.111176	0.73147		1.28604	3.9513e-18	up	1.39722	3.22762e-18	up
XM_001926149.4	MLXIP	67	10.0232	302	32.2868	168	19.7407	32	4.83565	263	29.5718	160	18.1675	1.68761	1.14611e-21	up	-0.709772	3.13969e-06		0.977835	1.6155e-05		2.61244	2.60346e-33	up	-0.70286	1.30497e-05		1.90958	4.25335e-14	up
XM_003135298.3	TSC22D3	79	15.2669	571	78.8582	266	40.3764	37	7.2227	586	85.1161	306	44.8838	2.36886	4.01087e-63	up	-0.965749	5.01407e-19		1.40311	6.19461e-15	up	3.55882	1.88698e-98	up	-0.923238	7.4652e-19		2.63558	3.81079e-39	up
NM_214379.1	PPARG	19	4.12292	69	10.7001	28	6.77235	8	1.75354	80	13.0477	44	7.24685	1.37589	0.000346628	up	-1.16485	0.00149566		0.211034	0.833408		2.89545	1.18897e-11	up	-0.848365	0.010065		2.04708	0.000108102	up
NM_001005150.1	NFKBIA	95	38.3497	313	90.2964	191	60.5612	167	68.0973	542	164.448	365	111.835	1.23546	2.92131e-14	up	-0.576275	0.000128429		0.65918	0.0021702		1.27196	5.08947e-26	up	-0.556265	1.98192e-07		0.715699	3.83476e-07
NM_001005154.1	MYC	180	27.8677	677	74.9042	407	49.4933	139	21.738	617	71.7969	499	58.6375	1.42645	1.05167e-37	up	-0.597812	5.59457e-10		0.828639	8.41672e-10		1.7237	3.94265e-46	up	-0.2921	0.00603979		1.43161	1.15733e-28	up
NM_001011504.1	KLF9	32	16.6086	141	52.2986	59	24.0524	16	8.38837	197	76.8494	73	28.7575	1.65484	3.96571e-10	up	-1.12059	2.76814e-06	down	0.53425	0.272039		3.19557	1.53334e-30	up	-1.4181	1.07015e-12	down	1.77747	3.39745e-06	up
NM_001038626.2	AKR1CL1	63	17.228	386	75.4347	157	33.7224	232	64.0854	758	155.796	304	63.0979	2.13047	1.41374e-37	up	-1.16152	2.11824e-17	down	0.968948	4.06366e-05		1.28159	1.3308e-36	up	-1.304	1.91761e-42	down	-0.0224033	0.92275
NM_001044527.1	ENO3	133	35.3073	17	3.22515	84	17.5152	73	19.5754	29	5.78632	192	38.6865	-3.45253	3.70559e-30	down	2.44117	6.6572e-12	up	-1.01136	7.49907e-06	down	-1.75832	4.89564e-08	down	2.74111	3.63821e-29	up	0.982788	1.59817e-06
NM_001044552.1	SAA2	36	34.9446	503	348.926	228	173.834	229	224.537	1727	1259.97	969	713.915	3.31978	1.68491e-78	up	-1.00521	6.39407e-18	down	2.31457	2.51062e-25	up	2.48837	2.41368e-205	up	-0.819568	3.39818e-45		1.6688	3.22057e-69	up
NM_001044557.1	S100A6	1344	1197.91	685	436.32	2459	1721.5	2706	2436.29	979	655.844	1647	1114.21	-1.45707	9.08953e-108	down	1.98021	4.39582e-265	up	0.523145	5.66657e-26		-1.89326	0	down	0.764591	1.28787e-38		-1.12867	8.17014e-142	down
NM_001044569.1	AKR1C1	1	0.288343	106	21.8426	13	2.94426	92	26.7962	247	53.5302	20	4.37709	6.24321	1.81668e-21	up	-2.89117	2.87823e-16	down	3.35205	0.0154304		0.998324	1.89483e-08		-3.61231	1.12936e-47	down	-2.61398	8.97381e-16	down
NM_001044588.1	FBXO32	141	41.9239	53	11.2618	59	13.779	126	37.8433	79	17.6548	82	18.5056	-1.89634	9.94403e-17	down	0.291038	0.542875		-1.6053	2.54447e-12	down	-1.09998	6.35912e-07	down	0.0679024	0.899738		-1.03208	3.27877e-06	down
NM_001044600.1	RGS2	21	6.33284	105	22.6286	57	13.5014	5	1.52309	41	9.29298	16	3.66222	1.83722	8.3705e-09	up	-0.74504	0.00960926		1.09218	0.0141513		2.60914	1.0099e-05	up	-1.34342	0.00685154		1.26572	0.167728
NM_001044607.1	ECH1	36	14.0565	118	32.9265	58	17.788	35	13.8044	132	38.7383	105	31.1179	1.22801	1.06469e-05	up	-0.888347	0.000789501		0.339663	0.531882		1.48863	1.81576e-08	up	-0.316017	0.26435		1.17261	6.20096e-05	up
NM_001044611.1	ALDH2	139	25.5668	501	65.8547	200	28.8944	194	36.0444	476	65.8051	228	31.8304	1.36502	3.27354e-26	up	-1.1885	2.59226e-23	down	0.176522	0.537198		0.868424	1.53711e-12		-1.0478	6.85641e-19	down	-0.179373	0.385082
NM_001044614.1	TXNIP	219	44.4381	1385	200.84	1779	283.538	352	72.1489	2536	386.77	1166	179.579	2.17618	6.34077e-138	up	0.497496	2.56457e-20		2.67367	9.22573e-234	up	2.42243	2.39603e-292	up	-1.10686	1.64702e-109	down	1.31557	1.46901e-58	up
NM_214254.2	GHR	29	5.72612	103	14.5341	58	8.99526	9	1.79507	82	12.1694	73	10.9403	1.34381	1.0144e-05	up	-0.692205	0.0184296		0.651607	0.167986		2.76115	2.14855e-11	up	-0.153596	0.744706		2.60755	1.30224e-09	up
NM_214281.2	CFH	20	1.90596	87	5.92505	60	4.49116	64	6.16083	434	31.0861	232	16.781	1.63631	2.19144e-06	up	-0.399738	0.269437		1.23657	0.00401326		2.33507	3.74778e-48	up	-0.889439	3.30994e-13		1.44563	9.01206e-14	up
NM_214014.2	FOXO1	116	18.9514	251	29.3052	99	12.704	39	6.4361	216	26.5233	113	14.0122	0.628854	0.000392362		-1.20587	4.16831e-12	down	-0.577017	0.0258688		2.043	1.41465e-20	up	-0.920577	3.63673e-07		1.12243	6.00763e-05	up
NM_001097430.1	CCRL1	73	18.1538	1011	179.673	391	76.3738	6	1.5072	857	160.183	217	40.959	3.30703	4.68701e-157	up	-1.23423	9.0934e-50	down	2.07281	7.45774e-38	up	6.73171	2.32891e-171	up	-1.96747	1.00163e-86	down	4.76424	2.38036e-43	up
NM_001097501.1	LGALS3	638	250.91	396	111.296	702	216.849	1178	467.971	431	127.399	506	151.041	-1.17276	1.03171e-36	down	0.962286	1.90919e-25		-0.210479	0.0488414		-1.87706	1.82434e-132	down	0.245581	0.0488092		-1.63148	2.52171e-108	down
NM_001097444.1	TLR3	162	19.9353	145	12.7516	279	26.9672	93	11.5602	123	11.3764	290	27.0864	-0.644649	0.000603659		1.08053	2.16783e-12	up	0.435878	0.015632		-0.0231253	0.944944		1.25153	1.68237e-15	up	1.2284	2.02909e-13	up
NM_213883.2	IGF2	86	26.7813	89	19.8067	31	7.58261	6	1.88738	68	15.916	69	16.309	-0.435239	0.128057		-1.38522	1.35601e-05	down	-1.82046	4.78745e-09	down	3.07602	1.43445e-10	up	0.0351927	0.970972		3.11121	8.75195e-11	up
NM_001098584.1	GPNMB	121	26.8678	272	43.1622	978	170.572	1093	245.156	255	42.5577	320	53.9315	0.683891	5.12026e-05		1.98254	1.97704e-105	up	2.66643	5.28905e-128	up	-2.52621	1.1187e-177	down	0.341706	0.0279117		-2.1845	9.74304e-149	down
NM_001044622.1	CD36	83	13.2535	290	33.0933	241	30.2269	24	3.87115	273	32.7648	217	26.3002	1.32016	1.22099e-14	up	-0.130705	0.556729		1.18946	1.61005e-10	up	3.08131	8.47502e-41	up	-0.317075	0.0721046		2.76424	2.88874e-29	up
NM_001100188.1	CAPN2	1353	163.854	738	63.871	1399	133.076	1756	214.812	861	78.3708	1605	147.53	-1.35918	1.13285e-97	down	1.05902	3.07983e-59	up	-0.300159	1.18772e-06		-1.45469	2.71943e-137	down	0.912619	6.63701e-51		-0.542069	3.03875e-26
NM_001100190.1	IGFBP6	24	8.57254	15	3.82894	56	15.7112	269	97.0568	32	8.59093	102	27.6531	-1.16278	0.0468945		2.03678	1.42272e-06	up	0.873999	0.057901		-3.49794	4.74908e-60	down	1.68656	1.11271e-08	up	-1.81139	7.42824e-29	down
NM_001097445.2	CD14	18	4.37085	84	14.5768	46	8.77353	44	10.7925	224	40.8821	68	12.5328	1.73768	1.11218e-06	up	-0.73244	0.0276817		1.00524	0.0516522		1.92144	1.04113e-19	up	-1.70576	9.27538e-19	down	0.215681	0.636858
NM_001103212.1	STC1	2	0.894439	28	8.94885	13	4.56654	107	48.337	29	9.74789	23	7.80718	3.32265	6.68299e-05	up	-0.9706	0.138759		2.35205	0.0566248		-2.30997	4.33175e-16	down	-0.320288	0.675362		-2.63025	2.17671e-18	down
NM_001105288.1	COL5A3	60	3.98897	283	13.4457	235	12.2716	108	7.25284	874	43.6729	332	16.753	1.75306	2.00083e-21	up	-0.131826	0.55977		1.62123	2.56605e-16	up	2.59012	8.83662e-109	up	-1.38232	1.64806e-53	down	1.2078	6.75297e-15	up
NM_001110173.1	STC2	67	27.3359	343	100.009	153	49.0312	20	8.24259	82	25.1457	119	36.8511	1.87127	2.87957e-28	up	-1.02836	8.9157e-13	down	0.842906	0.000480792		1.60914	4.21938e-06	up	0.551397	0.0398595		2.16054	2.2319e-12	up
NM_213810.2	GGTA1	113	38.6264	74	18.077	125	33.5613	76	26.2419	62	15.929	125	32.4311	-1.09543	2.77244e-06	down	0.892646	0.000216427		-0.202788	0.554038		-0.720212	0.0138281		1.02572	3.49698e-05	up	0.305507	0.297616
NM_001113015.1	CMAH	6	1.31999	55	8.64712	50	8.64	47	10.4446	72	11.9054	142	23.7113	2.71169	1.62832e-07	up	-0.00118852	0.998906		2.7105	8.19487e-07	up	0.188855	0.656153		0.993953	1.55134e-05		1.18281	1.6063e-06	up
NM_001114282.1	CCNB2	15	4.80451	9	2.0601	39	9.81173	14	4.52962	16	3.85185	48	11.6693	-1.22167	0.118607		2.25179	2.65181e-05	up	1.03012	0.0732956		-0.233836	0.806604		1.59909	0.000427506	up	1.36526	0.00373356
NM_001115155.1	GPX3	235	55.9946	2041	347.544	793	148.414	266	64.0229	2006	359.254	747	135.097	2.63384	6.84732e-254	up	-1.22757	9.28974e-100	down	1.40627	1.52803e-44	up	2.48834	1.73824e-238	up	-1.41101	1.19667e-126	down	1.07733	1.72621e-27	up
NM_001123094.1	CDC20	31	7.88388	17	3.0897	99	19.7759	38	9.76197	47	8.98397	99	19.1099	-1.35144	0.00756018		2.67821	1.9173e-15	up	1.32677	2.52681e-05	up	-0.11982	0.839887		1.0889	0.000134743	up	0.969079	0.00128825
NM_001123222.1	NAGA	21	6.48143	73	16.1014	53	12.8484	32	9.97646	89	20.6459	42	9.83889	1.3128	0.000392314	up	-0.325589	0.448372		0.98721	0.0365442		1.04925	0.000965414	up	-1.06928	0.000476531	down	-0.0200324	0.974971
NM_001123075.1	AKR1C4	214	44.0088	1262	185.47	546	88.1945	741	153.929	2264	349.94	1004	156.713	2.07532	2.22337e-118	up	-1.07242	1.29525e-49	down	1.0029	5.881e-18	up	1.18485	4.97091e-96	up	-1.15898	2.86725e-105	down	0.025864	0.856201
NM_001123203.1	PMEPA1	1026	80.9842	213	12.0149	296	18.3513	167	13.3151	102	6.05125	132	7.90811	-2.75281	2.99549e-187	down	0.611059	3.05174e-05		-2.14175	2.64577e-132	down	-1.13776	2.02804e-09	down	0.3861	0.149994		-0.75166	5.82091e-05
NM_001123189.1	RHOB	72	46.4745	32	14.7612	88	44.6157	78	50.8572	31	15.0396	51	24.9861	-1.65463	2.10592e-07	down	1.59575	2.52126e-07	up	-0.0588865	0.929216		-1.75769	1.55741e-08	down	0.73236	0.0998387		-1.02533	0.000464135	down
NM_001001867.1	LGALS1	2079	1423.87	764	373.935	1987	1068.9	1560	1079.23	467	240.394	1348	700.729	-1.92895	7.31703e-248	down	1.51526	3.42482e-147	up	-0.413691	3.53703e-18		-2.16653	2.77998e-211	down	1.54346	3.31304e-98	up	-0.623075	6.97985e-30
NM_001123194.1	SERPING1	92	20.3928	303	47.9976	183	31.8613	146	32.6902	560	93.2972	517	86.9811	1.2349	8.16197e-14	up	-0.591159	0.000113296		0.643745	0.00365782		1.51298	8.28584e-35	up	-0.101131	0.503365		1.41185	4.52831e-29	up
NM_001123091.1	CAV2	527	65.4211	296	26.2595	713	69.5216	583	73.1057	362	33.7759	628	59.1715	-1.31691	2.22211e-36	down	1.40462	4.2172e-47	up	0.087706	0.565955		-1.11399	2.24004e-30	down	0.808906	2.46539e-16		-0.305081	0.00149077
NM_001123200.1	TES	310	47.2277	185	20.1417	297	35.5398	154	23.6991	47	5.38177	169	19.5419	-1.22945	2.03029e-19	down	0.819253	1.91697e-08		-0.410198	0.00489949		-2.13868	6.79124e-21	down	1.86042	3.75053e-16	up	-0.278257	0.206233
NM_001128458.1	AXL	1117	101.262	363	23.5174	1006	71.6333	593	54.303	364	24.802	1027	70.6659	-2.1063	2.21397e-149	down	1.6069	3.88969e-81	up	-0.499392	7.60495e-14		-1.13057	1.27616e-31	down	1.51056	1.65087e-72	up	0.379982	1.94109e-06
NM_001128480.1	KIAA1949	121	24.8567	50	7.34034	134	21.6215	115	23.8633	54	8.33764	107	16.6835	-1.75972	4.34647e-13	down	1.55855	1.5007e-10	up	-0.201167	0.539007		-1.51708	4.60009e-10	down	1.00071	0.000233517	up	-0.516373	0.0308116
XM_001927095.1	NT5E	29	5.24804	7	0.905285	43	6.1121	290	53.0118	26	3.53642	68	9.34015	-2.53533	2.33714e-05	down	2.75522	3.75108e-07	up	0.219891	0.756719		-3.90595	5.0655e-70	down	1.40115	0.000111436	up	-2.5048	1.3115e-46	down
XM_001928256.1	MGC166137	32	7.24039	29	4.6892	83	14.7507	22	5.02817	42	7.14255	86	14.7692	-0.626727	0.213944		1.65337	2.83321e-07	up	1.02665	0.0034562		0.506405	0.328668		1.04808	0.000737967	up	1.55448	4.76803e-06	up
XM_001928343.1	MBOAT1	57	13.6413	49	8.38042	104	19.5496	57	13.7794	72	12.9511	147	26.702	-0.702888	0.0446074		1.22204	6.95633e-06	up	0.519157	0.120299		-0.089446	0.855589		1.04388	3.78748e-06	up	0.954432	6.1844e-05
XM_001929027.1	FBLN5	157	22.5837	123	12.6441	261	29.489	114	16.5644	81	8.75736	181	19.7615	-0.836814	1.19377e-05		1.22171	4.51277e-14	up	0.384892	0.0471029		-0.919521	6.8648e-05		1.17413	6.61949e-09	up	0.254606	0.289602
XM_001927551.1	IER3	102	31.0293	43	9.34822	87	20.7881	319	98.0253	64	14.6334	101	23.3206	-1.73087	7.0826e-11	down	1.15299	0.000126889	up	-0.577875	0.0403222		-2.74389	6.26049e-57	down	0.672343	0.0202017		-2.07155	8.79154e-41	down
XM_001929059.1	Avpi1	36	10.8221	10	2.14831	25	5.90298	67	20.345	19	4.29293	39	8.89853	-2.33271	5.9296e-06	down	1.45824	0.0268786		-0.874462	0.0969702		-2.24464	5.59557e-10	down	1.05161	0.0395825		-1.19304	0.000216081	down
NM_001130019.1	PDE4B	13	1.67202	44	4.04426	10	1.01023	36	4.6771	150	14.5005	42	4.10009	1.27428	0.0107268		-2.00119	9.39876e-05	down	-0.726905	0.494186		1.63241	8.22327e-11	up	-1.82237	7.59137e-14	down	-0.189957	0.744432
NM_001130734.1	LPIN1	16	2.26733	60	6.07623	23	2.56003	83	11.8809	63	6.71007	54	5.8081	1.42218	0.000679638	up	-1.24701	0.00183133		0.175169	0.88076		-0.82424	0.00293877		-0.208261	0.684758		-1.0325	0.000254881	down
NM_001131046.1	IFI30	193	69.327	183	46.9769	372	104.957	494	179.245	144	38.8776	257	70.0687	-0.561465	0.00101485		1.15977	2.24734e-18	up	0.598309	3.01599e-05		-2.20492	1.49958e-68	down	0.849831	1.70755e-07		-1.35509	1.11368e-34	down
NM_001134823.1	SEPP1	226	40.8791	1448	187.176	990	140.654	177	32.3401	1908	259.396	841	115.461	2.19496	9.76033e-146	up	-0.412246	8.62845e-11		1.78271	1.28444e-78	up	3.00376	1.83237e-276	up	-1.16775	8.90384e-90	down	1.83601	1.25708e-68	up
NM_214032.2	DGKA	133	18.3032	67	6.5893	125	13.5117	85	11.816	56	5.79237	74	7.72954	-1.4739	3.20489e-11	down	1.03601	1.81388e-05	up	-0.437891	0.0812403		-1.02852	0.000182441	down	0.41623	0.282773		-0.612287	0.0303001
NM_001142839.1	TNFRSF12A	149	82.258	66	26.039	131	56.8049	233	129.934	72	29.8756	153	64.1104	-1.65948	8.88183e-15	down	1.12534	1.89877e-06	up	-0.534139	0.0165187		-2.12074	5.04914e-31	down	1.10159	6.41235e-07	up	-1.01915	9.67941e-11	down
NM_001143708.1	GK	27	5.42101	140	20.0878	69	10.8815	30	6.08433	166	25.0505	78	11.8866	1.88969	5.6594e-12	up	-0.884444	0.000211136		1.00524	0.0110097		2.04167	6.27515e-16	up	-1.07551	3.95543e-07	down	0.966162	0.00536873
NM_001143722.1	PITPNC1	48	9.12809	267	36.2859	81	12.0989	59	11.3336	368	52.5991	100	14.4339	1.99103	5.8441e-24	up	-1.58453	2.55214e-19	down	0.406494	0.330367		2.21444	2.22392e-38	up	-1.86557	1.00061e-34	down	0.348863	0.288063
NM_001144123.1	SGCD	159	56.7931	108	27.5683	212	59.4782	148	53.3993	149	40.0015	298	80.7905	-1.0427	5.67849e-08	down	1.10935	6.57427e-10	up	0.0666444	0.862738		-0.416766	0.042107		1.01413	1.93831e-11	up	0.597365	0.000166187
NM_001144843.1	ADAMTS1	37	3.519	402	27.3232	189	14.1189	48	4.61141	176	12.5812	107	7.72408	2.95689	1.67434e-56	up	-0.952494	3.51793e-13		2.0044	1.51992e-17	up	1.44799	1.19027e-10	up	-0.703834	0.000592438		0.744155	0.00995166
NM_001159306.1	PDK4	13	1.3814	593	45.0317	153	12.77	9	0.966036	1065	85.0583	225	18.1469	5.02674	2.4984e-117	up	-1.81819	9.88055e-52	down	3.20856	6.01154e-24	up	6.46023	2.03603e-215	up	-2.22873	2.43297e-126	down	4.23151	1.19077e-42	up
NM_001159613.1	NQO1	73	16.3044	275	43.8938	128	22.4551	349	78.7377	801	134.464	207	35.0912	1.42876	1.267e-15	up	-0.966973	2.31319e-09		0.461782	0.122098		0.772094	5.01046e-17		-1.93804	1.81653e-79	down	-1.16595	1.51824e-19	down
NM_001160080.1	DGAT2	25	6.43954	107	19.6964	139	28.1224	0	0	139	26.9105	192	37.5372	1.6129	1.45367e-07	up	0.513789	0.0313722		2.12669	5.85473e-14	up	7.69246	2.32828e-26	up	0.480153	0.0175208		8.17261	1.10917e-34	up
NM_001161640.1	CASP10	69	11.8728	47	5.7795	113	15.2723	30	5.21436	57	7.37175	93	12.146	-1.03864	0.000786631	down	1.40191	9.96e-08	up	0.363261	0.291378		0.499518	0.245088		0.7204	0.0172873		1.21992	0.000108203	up
NM_001161635.1	CLDN1	26	9.80082	2	0.538775	18	5.32948	67	25.5117	4	1.13329	19	5.43611	-4.18515	3.83982e-07	down	3.30624	0.000763288	up	-0.878908	0.180723		-4.49257	8.04748e-18	down	2.26206	0.00819595		-2.23051	8.88602e-10	down
NM_001163404.1	KPNA2	385	89.1737	278	46.016	555	100.97	249	58.2574	279	48.5704	600	105.481	-0.954482	4.46912e-16		1.13372	2.66023e-26	up	0.179236	0.215474		-0.262362	0.100619		1.11883	1.14908e-26	up	0.856467	2.82822e-15
NM_001164509.1	CRABP2	206	134.332	58	27.029	297	152.123	184	121.201	47	23.0358	188	93.0502	-2.31323	4.06331e-31	down	2.49265	2.17903e-42	up	0.179425	0.408664		-2.39545	1.83568e-28	down	2.01413	6.62611e-20	up	-0.381323	0.040615
NM_001166229.1	MMP1	26	4.96667	16	2.18424	68	10.2029	6018	1161.23	28	4.02014	39	5.6546	-1.18515	0.0335144		2.22378	9.80135e-09	up	1.03863	0.00911528		-8.17419	0	down	0.492178	0.387711		-7.68202	0	down
NM_001167638.1	ACAA2	10	3.19496	60	13.6995	56	14.0532	18	5.80916	72	17.2898	50	12.125	2.10025	3.38227e-06	up	0.0367793	0.974168		2.13703	7.52852e-06	up	1.57352	2.68969e-05	up	-0.511938	0.175342		1.06158	0.0193764
NM_001159304.2	CDK1	54	16.2844	17	3.66367	119	28.187	50	15.2309	54	12.2395	130	29.7556	-2.15213	7.31797e-08	down	2.94367	2.28473e-20	up	0.791537	0.00537229		-0.31545	0.452386		1.28161	1.98507e-07	up	0.966162	0.000160361
NM_001170768.1	CCNB1	89	16.4813	40	5.2936	203	29.5272	84	15.7129	61	8.49032	220	30.9222	-1.63851	6.83289e-09	down	2.47972	7.50815e-29	up	0.841209	3.30206e-05		-0.888061	0.00126709		1.86475	5.1612e-21	up	0.976692	2.61755e-07
NM_001177916.1	SPATS2L	341	55.097	194	22.4008	323	40.992	177	28.8883	136	16.516	299	36.6683	-1.29842	3.60179e-23	down	0.871793	4.11711e-10		-0.426631	0.00176366		-0.806624	6.70412e-06		1.15067	5.08756e-14	up	0.344046	0.0397574
NM_001177926.1	CCNA2	47	11.0539	23	3.86576	119	21.9831	50	11.8786	37	6.54052	116	20.7073	-1.51574	0.00015315	down	2.50757	3.0718e-17	up	0.991836	0.000398733		-0.860884	0.0211669		1.66266	1.27339e-09	up	0.801775	0.00347924
NM_001185137.1	HSD17B7	16	6.07328	94	25.4988	37	11.0313	26	9.96902	174	49.6415	61	17.5743	2.06988	3.36224e-09	up	-1.20882	7.32024e-05	down	0.86106	0.157943		2.31602	2.07899e-19	up	-1.49808	3.48048e-12	down	0.817948	0.0423979
NM_001190244.1	GPR1	24	3.84522	93	10.6483	94	11.8294	28	4.53152	122	14.6914	95	11.5526	1.46949	6.8596e-06	up	0.151745	0.719467		1.62123	1.08376e-06	up	1.6969	2.1942e-09	up	-0.346751	0.23561		1.35015	1.77801e-05	up
NM_001195343.1	HTRA3	23	6.442	69	13.8112	71	15.6198	298	84.311	71	14.9466	63	13.393	1.10025	0.00363563		0.177538	0.713547		1.27779	0.000938185	up	-2.4959	5.11236e-48	down	-0.158336	0.758583		-2.65424	5.03409e-51	down
XM_001928988.2	LRP11	36	6.36681	128	16.1777	75	10.4185	38	6.78857	217	28.845	82	11.0073	1.34537	5.77644e-07	up	-0.634866	0.0139933		0.710501	0.069441		2.08714	3.11832e-21	up	-1.38987	1.51166e-13	down	0.697275	0.0401963
XM_003121447.1	C18orf54	29	8.14045	11	2.20664	63	13.8904	11	3.11902	13	2.74274	52	11.079	-1.88326	0.000628768	down	2.65416	7.19861e-10	up	0.770906	0.0754703		-0.185473	0.86905		2.01413	8.09066e-06	up	1.82866	9.21345e-05	up
XM_003121460.1	KIAA0101	84	19.7803	33	5.55337	177	32.7379	95	22.5971	58	10.2654	148	26.4522	-1.83263	9.35249e-10	down	2.55953	4.33404e-26	up	0.726895	0.00111637		-1.13836	1.17754e-05	down	1.3656	3.33993e-09	up	0.227248	0.418258
XM_001925793.2	HYPK	94	72.884	47	26.043	120	73.0818	78	61.0906	50	29.1384	114	67.0896	-1.48471	3.51338e-08	down	1.48862	6.67562e-09	up	0.00390863	0.991361		-1.06803	0.000223593	down	1.20316	5.20436e-06	up	0.135138	0.706006
XM_001926796.2	SAMD4A	88	12.9364	47	4.93763	80	9.23731	44	6.53372	33	3.64618	85	9.48412	-1.38955	4.94603e-07	down	0.903654	0.00436655		-0.485897	0.132228		-0.841518	0.0367405		1.37913	1.40134e-05	up	0.537609	0.115973
XM_003121820.1	DLGAP5	87	10.7685	30	2.65367	226	21.972	77	9.62727	72	6.69825	256	24.0504	-2.02076	2.08899e-11	down	3.0496	7.91587e-40	up	1.02884	6.84963e-08	up	-0.523343	0.0779257		1.84421	4.5699e-24	up	1.32086	2.86425e-13	up
XM_003121912.1	IL33	5	2.2546	8	2.57797	36	12.7504	650	296.066	87	29.4856	144	49.2842	0.193364	0.905556		2.30624	4.55728e-05	up	2.4996	0.000122323	up	-3.32783	6.56145e-139	down	0.741113	0.00123334		-2.58672	6.79897e-108	down
XM_001924217.2	ERMP1	47	6.52455	222	22.0239	174	18.9725	40	5.60904	211	22.0154	156	16.437	1.75512	6.29933e-17	up	-0.215157	0.345395		1.53996	2.90127e-11	up	1.97269	3.08261e-19	up	-0.421566	0.0313513		1.55112	1.9979e-10	up
XM_003122180.1	FAM102A	15	4.94143	88	20.7173	46	11.9026	28	9.3174	101	25.0077	41	10.2516	2.06783	1.22124e-08	up	-0.799555	0.0122463		1.26828	0.0127137		1.42438	2.94433e-06	up	-1.28653	7.1817e-06	down	0.137847	0.844835
XM_003122486.1	B3gnt1	47	8.79758	120	16.0522	49	7.20418	72	13.6136	128	18.0081	57	8.09815	0.867594	0.00139386		-1.15587	1.11476e-05	down	-0.288272	0.603943		0.403594	0.133713		-1.15298	3.20242e-06	down	-0.749385	0.015134
XM_003123503.1	ARRDC2	25	6.71144	81	15.5399	41	8.64535	33	8.9488	165	33.2929	56	11.4106	1.21129	0.000461483	up	-0.845983	0.0115549		0.365303	0.593732		1.89545	2.04959e-14	up	-1.54484	4.27361e-12	down	0.350611	0.462806
XM_003123527.1	COMP	377	59.4041	956	107.652	187	23.1441	275	43.7706	6051	716.628	2124	254.024	0.857738	1.35864e-23		-2.21766	3.98497e-108	down	-1.35992	1.28338e-25	down	4.03319	0	up	-1.49626	0	down	2.53693	3.91724e-259	up
XM_003123558.1	NLRP3	15	2.64548	3	0.378114	45	6.23374	90	16.0336	24	3.18138	55	7.36244	-2.80664	0.00211948		4.04321	4.27634e-10	up	1.23657	0.0167747		-2.33337	8.75599e-14	down	1.21053	0.00310417		-1.12284	3.31008e-05	down
XM_003123901.1	Isoc1	33	6.43269	335	46.6672	95	14.5454	18	3.54427	273	39.9975	116	17.1626	2.85892	1.40001e-45	up	-1.68185	2.74118e-26	down	1.17707	0.000253843	up	3.49635	1.95792e-45	up	-1.22065	6.34277e-14	down	2.27571	7.73024e-13	up
XM_003124102.1	ARSA	32	7.08903	5	0.79158	24	4.1761	21	4.69928	7	1.16554	68	11.4338	-3.16278	3.73836e-07	down	2.39935	0.00101012		-0.763431	0.190309		-2.01144	0.00295927		3.29424	1.79928e-12	up	1.2828	0.000753335	up
XM_003124487.1	HSD3B7	108	20.9881	71	9.86043	116	17.7064	347	68.1168	77	11.2469	128	18.8801	-1.08985	5.43636e-06	down	0.844549	0.000838964		-0.2453	0.467644		-2.59849	2.14823e-58	down	0.747345	0.0024299		-1.85114	2.96019e-38	down
XM_003124852.1	SLC5A7	37	6.49848	102	12.8026	139	19.1756	576	102.19	94	12.4088	81	10.7979	0.978264	0.00107121		0.582831	0.0125523		1.56109	3.12408e-09	up	-3.04182	1.30437e-113	down	-0.200608	0.612965		-3.24242	1.1024e-119	down
XM_003124917.1	C2orf55	22	2.20972	170	12.2026	33	2.60347	3	0.304377	51	3.85014	12	0.914833	2.46525	6.38073e-20	up	-2.22868	1.82429e-19	down	0.236569	0.779217		3.66098	2.96052e-09	up	-2.07333	7.31473e-06	down	1.58765	0.15408
XM_003124947.1	CAPG	319	92.3305	121	25.0281	290	65.9288	508	148.523	71	15.4456	197	43.2779	-1.88326	5.39822e-37	down	1.39736	3.84628e-19	up	-0.485897	0.00048732		-3.26542	6.93771e-107	down	1.48644	9.8829e-14	up	-1.77898	6.7053e-53	down
XM_001924325.2	COL14A1	145	8.60388	206	8.73538	377	17.5708	2568	153.921	834	37.195	1301	58.5935	0.0218833	0.940066		1.00824	6.92299e-15	up	1.03012	5.35792e-13	up	-2.04901	0	down	0.655633	2.38279e-23		-1.39337	4.70153e-187	down
XM_001927050.2	NOV	57	9.18254	6	0.690761	61	7.71864	73	11.8792	37	4.48004	291	35.5817	-3.73264	5.67352e-14	down	3.48209	3.03614e-12	up	-0.250546	0.626904		-1.40685	5.34338e-06	down	2.98955	3.33283e-48	up	1.5827	1.57383e-19	up
XM_001924860.2	Aldh9a1	389	59.0744	1169	126.868	779	92.9203	477	73.1718	1427	162.879	1265	145.81	1.10272	1.64437e-43	up	-0.449265	3.11192e-10		0.65346	2.5357e-12		1.15444	3.42883e-58	up	-0.159717	0.0253361		0.994726	1.05256e-40
XM_001924407.2	Olfml2b	53	6.78924	65	5.95041	253	25.4559	18	2.32913	102	9.82058	228	22.168	-0.190261	0.670352		2.09694	2.33097e-29	up	1.90668	5.72657e-22	up	2.07602	3.10209e-10	up	1.1746	4.07968e-11	up	3.25062	7.24419e-36	up
XM_001926844.2	THBS3	194	23.6217	96	8.35351	100	9.56384	132	16.2352	66	6.04011	120	11.0901	-1.49966	1.58984e-16	down	0.195209	0.606847		-1.30445	2.04439e-12	down	-1.42648	1.65535e-10	down	0.876628	0.000566648		-0.549853	0.0119046
XM_003125758.1	S100A10	176	40.3244	95	15.5549	264	47.5097	198	45.8243	115	19.8036	270	46.9532	-1.37428	2.88735e-13	down	1.61085	1.88337e-21	up	0.236569	0.27846		-1.21035	4.09568e-12	down	1.24546	2.4133e-14	up	0.0351091	0.897582
XM_001929643.2	SELENBP1	4	0.745439	96	12.7853	13	1.90291	42	7.90636	206	28.8543	28	3.96055	4.10025	1.05624e-17	up	-2.74821	4.85913e-14	down	1.35205	0.251636		1.8677	1.64807e-17	up	-2.86501	1.96232e-32	down	-0.997312	0.0187259
XM_003125837.1	DCLRE1B	75	14.5899	45	6.25595	63	9.62622	93	18.2747	55	8.04168	90	13.2886	-1.22167	4.15382e-05	down	0.621742	0.107168		-0.599932	0.0811148		-1.18428	7.22456e-06	down	0.724624	0.0189536		-0.459656	0.0965011
XM_003125940.1	GSDMD	76	17.6352	52	8.62302	81	14.7631	106	24.8456	64	11.1619	120	21.1346	-1.0322	0.000414735	down	0.775725	0.0147126		-0.256471	0.538462		-1.1544	2.34255e-06	down	0.921022	0.000285585		-0.23338	0.417685
XM_003126262.1	ESYT1	341	30.965	187	12.1352	371	26.4615	267	24.4908	173	11.8074	312	21.5039	-1.35144	1.31196e-24	down	1.1247	1.87374e-17	up	-0.226746	0.154545		-1.05255	5.26254e-13	down	0.864905	2.9557e-09		-0.187644	0.265795
XM_003126363.1	IRAK3	29	5.14791	88	11.1636	64	8.92353	25	4.48279	124	16.5442	121	16.3029	1.11674	0.0006533	up	-0.323117	0.394889		0.793626	0.0637131		1.88386	6.67878e-11	up	-0.021202	0.986318		1.86266	1.8216e-10	up
XM_003126456.1	EPS8	411	43.6005	299	22.6678	611	50.9113	585	62.6875	291	23.2025	576	46.3787	-0.943701	8.4945e-17		1.16734	2.51862e-30	up	0.223641	0.0782578		-1.4339	5.44509e-45	down	0.999181	2.54839e-21		-0.434718	2.76868e-06
XM_003127015.1	CEBPA	22	3.17778	169	17.4452	57	6.46695	14	2.0427	182	19.759	77	8.44185	2.45674	9.79608e-20	up	-1.43167	1.13613e-10	down	1.02507	0.0219052		3.27396	7.4588e-29	up	-1.22688	1.78661e-09	down	2.04708	1.02091e-07	up
XM_003127404.1	MYADM	525	82.7245	181	20.3818	431	53.3427	277	44.089	141	16.6988	394	47.1213	-2.02104	1.13329e-66	down	1.38801	5.08121e-28	up	-0.633023	4.85721e-10		-1.40067	8.04783e-21	down	1.49663	1.78459e-27	up	0.0959598	0.608578
XM_003127758.1	Marcksl1	133	31.8297	62	10.6038	145	27.2567	62	14.9882	52	9.35355	145	26.3387	-1.58579	1.98173e-12	down	1.36203	2.19278e-09	up	-0.223766	0.455667		-0.680238	0.0399522		1.4936	2.89686e-10	up	0.813363	0.00070556
XM_003127976.1	CLIC1	66	35.1151	8	3.04179	41	17.134	45	24.1846	15	5.99837	37	14.9416	-3.5291	1.82487e-15	down	2.49387	3.45786e-06	up	-1.03524	0.00293578		-2.01144	4.09631e-06	down	1.31669	0.012396		-0.69475	0.0926645
XM_003128017.1	CYP4B1	9	1.70303	35	4.73299	51	7.58006	3	0.573424	78	11.0934	90	12.9261	1.47465	0.0110335		0.679457	0.120011		2.15411	2.04817e-05	up	4.27396	3.67734e-15	up	0.220582	0.575861		4.49454	8.48968e-18	up
XM_001928852.2	C6orf145	287	52.2847	191	24.8665	234	33.4836	115	21.1625	106	14.5141	215	29.7288	-1.07219	1.41545e-14	down	0.429251	0.0148685		-0.642935	8.40042e-06		-0.544051	0.0192979		1.0344	1.24282e-08	up	0.490353	0.0122296
XM_001928655.2	CD83	117	23.7662	28	4.06462	98	15.6359	32	6.56598	38	5.80162	165	25.4392	-2.54772	6.49213e-20	down	1.94367	1.67655e-10	up	-0.604048	0.0180453		-0.178553	0.76638		2.13253	8.27636e-19	up	1.95397	5.86002e-15	up
XM_001928174.2	ISLR	49	7.65769	155	17.311	85	10.4338	262	41.3598	176	20.6731	147	17.4367	1.17671	7.50437e-07	up	-0.730418	0.00124251		0.446288	0.259205		-1.00047	8.46004e-12	down	-0.245628	0.328435		-1.2461	2.22854e-16	down
XM_001929018.2	ACOT6	41	11.148	111	21.5687	113	24.1331	35	9.61292	76	15.5316	97	20.0184	0.952156	0.000810923		0.162078	0.654777		1.11423	0.000113951	up	0.692164	0.0475162		0.366116	0.271796		1.05828	0.000524799	up
XM_003129269.1	DKK2	766	80.3443	66	4.94719	513	42.2636	45	4.76776	13	1.02485	161	12.8173	-4.02151	3.59384e-192	down	3.09474	1.17135e-91	up	-0.926779	4.37116e-28		-2.21789	7.8368e-07	down	3.64461	1.28115e-31	up	1.42671	1.4706e-09	up
XM_003129704.1	ODZ4	13	0.88023	141	6.82276	50	2.65917	29	1.98347	218	11.0943	150	7.70885	2.9544	5.03552e-20	up	-1.35938	2.45964e-08	down	1.59502	0.00106245		2.48372	3.27076e-26	up	-0.525235	0.00453515		1.95849	1.09455e-13	up
XM_003129741.1	CTSC	216	43.4137	1483	213.011	629	99.2996	452	91.7672	2182	329.625	670	102.21	2.29471	1.52458e-157	up	-1.10107	7.29683e-61	down	1.19364	2.09137e-27	up	1.84478	2.92238e-178	up	-1.68929	2.08474e-179	down	0.155488	0.18752
XM_003129804.1	ANGPTL5	11	2.67278	137	23.7891	202	38.5518	5	1.2272	109	19.9062	81	14.9383	3.15389	1.11874e-20	up	0.696494	0.000135864		3.85039	1.91233e-36	up	4.01978	2.86552e-20	up	-0.414203	0.168363		3.60557	3.91726e-14	up
XM_003129935.1	MCAM	160	26.8292	34	4.07432	55	7.24393	35	5.92832	12	1.51238	31	3.94544	-2.71917	5.00419e-29	down	0.830212	0.0406878		-1.88896	1.75363e-17	down	-1.9708	8.35154e-05	down	1.38336	0.0190183		-0.587437	0.230458
XM_003129995.1	VWA5A	146	16.9083	45	3.72432	203	18.4657	479	56.0347	83	7.22464	160	14.0641	-2.18268	1.11894e-20	down	2.3098	1.46446e-26	up	0.127118	0.690093		-2.95532	5.87556e-92	down	0.96102	7.24526e-06		-1.9943	3.77335e-58	down
XM_003130695.1	C9orf72	33	4.01941	116	10.097	73	6.98384	35	4.30617	119	10.894	61	5.63928	1.32888	2.93652e-06	up	-0.531841	0.0610256		0.797037	0.0414668		1.33905	1.15669e-06	up	-0.949949	0.000213933		0.389104	0.378081
XM_003130798.1	NRP1	228	26.6883	1276	106.739	726	66.7491	220	26.0126	1064	93.6093	1049	93.198	1.99981	4.26163e-114	up	-0.677272	4.97583e-23		1.32254	4.03134e-37	up	1.84744	3.25461e-87	up	-0.00635236	0.995038		1.84109	7.4191e-86	up
XM_003131378.1	ARL4D	14	3.81478	61	11.8785	34	7.27686	6	1.65146	36	7.37286	28	5.79089	1.63867	0.000108559	up	-0.706959	0.0850087		0.931715	0.144783		2.15848	0.000311598	up	-0.348439	0.590454		1.81004	0.00723141
XM_003131818.1	Fam101b	20	11.5599	118	48.7412	40	18.1597	9	5.25465	134	58.2133	55	24.1287	2.07601	1.91213e-11	up	-1.4244	1.53904e-07	down	0.651607	0.279775		3.46968	2.0866e-22	up	-1.2706	1.77342e-07	down	2.19908	3.55122e-06	up
XM_003132165.1	Ngfr	69	12.6548	25	3.27668	84	12.1007	45	8.3367	17	2.3434	57	7.93463	-1.94938	9.04942e-09	down	1.88478	1.01556e-08	up	-0.0646001	0.918759		-1.83087	1.76851e-05	down	1.75956	2.30972e-05	up	-0.0713129	0.906269
XM_001924765.2	ACAD11	38	4.77319	117	10.5027	55	5.42639	56	7.1054	145	13.6894	70	6.67373	1.13773	4.33084e-05	up	-0.95269	0.000333588		0.185039	0.771232		0.946073	7.36401e-05		-1.03649	5.88717e-06	down	-0.0904218	0.870791
XM_003132469.1	AGTR1	563	94.1983	331	39.5778	557	73.2004	80	13.5207	159	19.9951	251	31.8753	-1.25101	6.86229e-36	down	0.887161	1.05687e-17		-0.363851	0.000373706		0.564474	0.0133246		0.672792	4.51538e-05		1.23727	8.04836e-12	up
XM_003132478.1	TM4SF1	128	17.4079	44	4.2764	146	15.596	79	10.8527	57	5.82644	133	13.7289	-2.02528	1.43054e-16	down	1.86671	1.11778e-14	up	-0.158569	0.644801		-0.897372	0.00166842		1.23652	3.34143e-07	up	0.339152	0.221326
XM_001927185.2	TTC14	221	26.0367	838	70.5546	317	29.3343	206	24.5152	681	60.302	299	26.7368	1.4382	3.31066e-47	up	-1.26615	6.0082e-43	down	0.172043	0.413248		1.29853	1.33728e-33	up	-1.17338	2.48662e-32	down	0.125151	0.540211
XM_003132637.1	PARP9	176	22.1439	162	14.5661	315	31.1297	75	9.53185	252	23.8305	398	38.0075	-0.60429	0.000767824		1.09567	2.87827e-14	up	0.491383	0.00261129		1.32198	4.079e-13	up	0.673476	9.98248e-08		1.99546	1.89656e-36	up
XM_003132641.1	DTX3L	98	18.069	91	11.9905	176	25.4885	23	4.28363	99	13.7194	232	32.4671	-0.591623	0.020638		1.08795	4.61465e-08	up	0.496329	0.0370432		1.67931	1.22355e-07	up	1.24276	2.47157e-12	up	2.92207	4.56075e-33	up
XM_003132790.1	CKS2	67	32.5593	42	14.586	119	45.4224	58	28.471	44	16.0711	116	42.7862	-1.15848	0.000255306	down	1.63882	4.30391e-10	up	0.480335	0.12226		-0.82503	0.015879		1.41268	1.12032e-07	up	0.58765	0.0354091
XM_001925697.2	SLC39A14	145	24.4754	512	61.7617	327	43.3543	190	32.3959	576	73.0761	615	78.792	1.33538	6.58161e-26	up	-0.510538	6.91686e-06		0.824845	7.05777e-08		1.17359	2.20939e-24	up	0.108649	0.427164		1.28224	7.97726e-30	up
XM_001928076.2	YWHAH	537	109.314	215	31.2771	487	77.8668	297	61.0706	153	23.409	304	46.9699	-1.80529	1.15152e-58	down	1.3159	3.55922e-29	up	-0.489393	1.41335e-06		-1.38341	7.01135e-22	down	1.00467	1.72488e-11	up	-0.378741	0.00673161
XM_003133082.1	ZFP503	154	19.1049	123	10.9048	42	4.09258	44	5.51382	183	17.0635	89	8.38031	-0.80898	2.80848e-05		-1.41388	9.4655e-08	down	-2.22286	9.57883e-21	down	1.62979	5.12166e-13	up	-1.02584	2.92676e-07	down	0.603952	0.0655002
XM_003133087.1	C10orf57	52	8.62098	179	21.2077	149	19.4027	250	41.8667	596	74.2662	210	26.4252	1.29867	5.07152e-09	up	-0.128332	0.676667		1.17034	1.76847e-06	up	0.826903	2.35384e-14		-1.49079	6.87826e-41	down	-0.663889	7.79893e-06
XM_003133148.1	KIF11	67	5.68737	30	1.81989	141	9.40111	59	5.05899	76	4.84889	169	10.8885	-1.64391	7.08609e-07	down	2.36898	4.21705e-19	up	0.725069	0.00488142		-0.0611965	0.898722		1.16708	2.823e-08	up	1.10589	6.40357e-07	up
XM_001929060.2	Avpi1	51	18.1149	19	4.82289	48	13.3915	96	34.4439	16	4.27147	49	13.2101	-1.90921	1.77608e-06	down	1.47335	0.000764668	up	-0.435856	0.35912		-3.01144	3.95049e-19	down	1.62884	0.000287317	up	-1.3826	2.20848e-07	down
XM_001927049.2	PDCD4	52	6.93112	203	19.3368	104	10.8882	177	23.8314	343	34.3626	164	16.5917	1.48019	2.91875e-12	up	-0.828581	1.52545e-05		0.651607	0.0413041		0.527978	0.000303784		-1.05038	9.4642e-14	down	-0.522403	0.00461385
XM_003134333.1	CPXM1	2	0.318429	60	6.82688	26	3.25147	12	1.92992	108	12.924	67	8.09661	4.42218	1.06981e-11	up	-1.07014	0.00739196		3.35205	0.000170322	up	2.74344	1.01308e-14	up	-0.674667	0.0156138		2.06878	7.01602e-07	up
XM_003134366.1	TRIB3	44	15.5417	269	67.9026	133	36.8995	28	9.99032	172	45.6632	110	29.4906	2.12732	3.043e-26	up	-0.879865	6.82722e-08		1.24746	2.12182e-06	up	2.19243	5.49103e-18	up	-0.630774	0.00262648		1.56165	1.33241e-07	up
XM_001928833.2	UBE2C	19	8.6596	5	1.62856	45	16.1094	31	14.2719	15	5.13839	54	18.6803	-2.41071	0.00137711		3.30624	8.93422e-09	up	0.895532	0.0916682		-1.47379	0.00382238		1.86213	1.78556e-05	up	0.388341	0.416126
XM_003134699.1	FLNC	506	21.7349	122	3.74504	283	9.54811	38	1.6488	46	1.48511	102	3.32548	-2.53696	1.32694e-84	down	1.35024	9.62877e-18	up	-1.18673	8.34255e-28	down	-0.150847	0.790073		1.16299	3.4899e-05	up	1.01215	0.000621983	up
XM_003134812.1	SCRN1	80	21.3863	14	2.67462	62	13.0185	27	7.29096	6	1.20556	36	7.30456	-2.99928	3.14265e-16	down	2.28316	2.95178e-08	up	-0.716125	0.0246374		-2.59641	3.99677e-05	down	2.59909	1.66725e-05	up	0.00268764	1
NM_214127.2	SOD2	157	35.5232	1102	178.189	294	52.2496	561	128.218	3827	650.822	1490	255.885	2.32658	4.52972e-119	up	-1.76992	9.51305e-93	down	0.556658	0.000879779		2.34366	0	up	-1.34677	2.26464e-225	down	0.99689	4.57562e-48
NM_001204181.1	AKAP2	805	46.3462	411	16.9102	776	35.0916	912	53.0382	517	22.3718	713	31.1568	-1.45456	1.86356e-64	down	1.05323	1.33902e-32	up	-0.401325	8.14004e-07		-1.24535	2.25283e-56	down	0.477869	1.76024e-07		-0.767482	2.79702e-25
NM_001206347.1	POSTN	76	8.70118	37	3.02729	109	9.80199	677	78.294	26	2.23733	47	4.08421	-1.52318	5.66882e-07	down	1.69505	1.02151e-09	up	0.171864	0.699942		-5.12905	4.93145e-184	down	0.86828	0.0590256		-4.26077	1.35123e-170	down
NM_001206429.1	VCAN	1424	46.1338	5541	128.288	4931	125.478	1245	40.743	11702	284.945	9857	242.381	1.47549	0	up	-0.0319511	0.512504		1.44354	1.33171e-289	up	2.80606	0	up	-0.233403	1.55937e-30		2.57265	0	up
NM_001206434.1	FADS3	702	149.859	328	50.0388	435	72.9386	255	54.9871	211	33.8547	448	72.5887	-1.58248	1.20206e-63	down	0.543635	3.88807e-06		-1.03885	4.01522e-31	down	-0.699735	1.49257e-06		1.10039	1.93321e-19	up	0.400652	0.00188824
NM_001206447.1	GALNTL2	27	3.71302	478	46.9764	169	18.2546	22	3.05606	280	28.941	121	12.6297	3.66127	1.33067e-80	up	-1.36367	1.59306e-27	down	2.2976	1.28887e-18	up	3.24337	8.56688e-44	up	-1.19629	7.71498e-14	down	2.04708	8.76763e-12	up
NM_001206449.1	ANKRD28	190	11.4125	218	9.35777	405	19.1076	361	21.9033	185	8.35201	391	17.8258	-0.286379	0.126827		1.02991	1.59726e-16	up	0.743529	3.83107e-08		-1.39095	1.03453e-26	down	1.09377	7.77911e-17	up	-0.29718	0.0206674
XM_003121174.2	GPR126	114	12.2365	26	1.99441	90	7.58784	78	8.45712	7	0.564732	44	3.58468	-2.61716	5.53882e-20	down	1.92773	1.39521e-09	up	-0.68943	0.00672962		-3.90453	3.58819e-19	down	2.66621	8.69819e-07	up	-1.23832	2.88517e-05	down
XM_003353196.1	C6orf115	24	11.8135	7	2.46238	26	10.0523	37	18.3969	11	4.06961	16	5.97769	-2.26232	0.000445604	down	2.0294	0.0023466		-0.232916	0.797304		-2.1765	1.26681e-05	down	0.554699	0.575761		-1.6218	0.000606519	down
XM_001925476.3	ENPP1	106	13.4207	303	27.4158	255	25.3591	199	25.4507	138	13.1323	131	12.5889	1.03055	1.85584e-10	up	-0.112506	0.614955		0.91804	2.18042e-07		-0.954581	1.73621e-08		-0.0609703	0.876334		-1.01555	3.28824e-09	down
XM_001927883.3	TMEM200A	639	133.496	218	32.5472	436	71.5449	82	17.3045	62	9.73537	216	34.2506	-2.0362	6.77874e-82	down	1.13632	8.48583e-21	up	-0.899881	2.67486e-22		-0.829837	0.00294597		1.81482	6.75102e-20	up	0.984986	2.79613e-07
XM_003353216.1	PTPRK	40	2.57538	121	5.56743	74	3.74228	154	10.0156	104	5.03276	66	3.22531	1.11223	4.45482e-05	up	-0.573095	0.0353944		0.539132	0.194971		-0.992828	3.95885e-07		-0.641914	0.0256966		-1.63474	1.52944e-14	down
XM_003353250.1	NT5E	22	4.28627	7	0.974638	46	7.03944	246	48.4136	20	2.92873	39	5.76723	-2.13678	0.00137515		2.85252	7.15852e-08	up	0.715737	0.187781		-4.04707	9.09816e-61	down	0.977605	0.0569076		-3.06946	8.37539e-49	down
XM_003353393.1	C15orf52	55	12.6241	26	4.26482	79	14.2426	36	8.34673	29	5.00298	96	16.7246	-1.56563	2.06098e-05	down	1.73966	1.99276e-07	up	0.174028	0.727688		-0.738425	0.107096		1.74111	1.49385e-08	up	1.00269	0.00108166
XM_001925261.2	Grem1	60	23.9672	14	3.99653	17	5.33382	254	102.489	46	13.8107	102	30.9252	-2.58424	1.26692e-10	down	0.416423	0.677733		-2.16782	5.62023e-08	down	-2.8916	6.78065e-48	down	1.16299	3.4899e-05	up	-1.72861	1.38274e-25	down
XM_003353447.1	SERPINB8	115	14.3132	65	5.7815	112	10.9492	93	11.6922	47	4.39672	93	8.78553	-1.30783	2.98765e-08	down	0.921302	0.000348963		-0.386528	0.176219		-1.41105	1.73074e-07	down	0.998701	0.000744635		-0.41235	0.142841
XM_003121815.2	SAMD4A	87	14.2379	34	3.97644	78	10.0264	40	6.61246	28	3.44411	87	10.8067	-1.84019	3.87022e-10	down	1.33425	3.87269e-05	up	-0.505934	0.116538		-0.941054	0.0273369		1.64972	2.92602e-07	up	0.708666	0.0306667
XM_003121823.2	C1H14orf101	92	6.29977	290	14.1913	168	9.03585	106	7.33192	288	14.8225	170	8.8355	1.17164	3.23246e-12	up	-0.651277	3.09794e-05		0.520362	0.032215		1.01552	5.30844e-10	up	-0.746403	1.03127e-06		0.269121	0.278477
XM_003122549.2	ARL2	49	19.7178	27	7.7645	37	11.6946	57	23.1692	34	10.2833	36	10.9954	-1.34453	0.000475393	down	0.590881	0.285782		-0.75365	0.0857355		-1.17191	0.000791465	down	0.0965933	0.907024		-1.07531	0.00234875
XM_003353820.1	LRRN4	504	103.257	297	43.4845	477	76.7594	280	57.946	217	33.415	513	79.7725	-1.24767	4.92141e-32	down	0.819841	2.48561e-13		-0.427828	6.20231e-05		-0.794213	1.01352e-08		1.25539	2.28761e-27	up	0.461182	8.55321e-05
XM_003122670.2	Tmem109	204	37.8509	125	16.5747	211	30.7505	99	18.5548	107	14.9218	222	31.2641	-1.19135	2.43866e-12	down	0.89163	5.0823e-07		-0.299719	0.149576		-0.314371	0.249495		1.06708	2.42025e-09	up	0.752709	5.74451e-05
XM_003122938.2	SAA1	7	5.97393	58	35.3735	30	20.1097	3	2.58618	155	99.4227	76	49.2291	2.56592	1.82043e-07	up	-0.814775	0.0511476		1.75114	0.0100597		5.26468	8.19009e-32	up	-1.01407	4.00642e-06	down	4.25062	1.0136e-14	up
XM_003353978.1	C19orf25	43	7.8336	108	14.0606	48	6.86843	41	7.54488	89	12.1864	43	5.94576	0.843915	0.00350397		-1.03361	0.000210281	down	-0.189695	0.763485		0.6917	0.0297431		-1.03534	0.000712712	down	-0.343637	0.476858
XM_003353992.1	Gadd45b	177	35.4073	86	12.2944	97	15.241	24	4.8496	58	8.72045	99	15.0314	-1.52605	1.59333e-15	down	0.309963	0.357392		-1.21609	3.33935e-10	down	0.846538	0.0378388		0.785507	0.00646701		1.63204	2.5713e-07	up
XM_003123370.2	DDX39A	61	14.984	38	6.67068	72	13.8917	74	18.3614	42	7.75424	87	16.2205	-1.16752	0.000482219	down	1.05831	0.00166691		-0.109205	0.865553		-1.24362	3.80591e-05	down	1.06476	0.000557407	up	-0.17886	0.635834
XM_003354207.1	RASA1	640	51.2912	560	32.073	1113	70.0618	474	38.3722	386	23.251	893	54.32	-0.677353	7.30067e-15		1.12727	4.07849e-52	up	0.449917	4.91233e-09		-0.722767	3.06077e-12		1.22419	9.33246e-46	up	0.501423	4.65825e-09
XM_003123844.2	P311	72	11.3969	80	9.04963	202	25.1147	35	5.59624	78	9.27981	222	26.6717	-0.332705	0.31969		1.4726	1.72416e-14	up	1.13989	2.56881e-08	up	0.729638	0.0334846		1.52314	5.44377e-16	up	2.25278	7.928e-24	up
XM_003123882.2	LMNB1	108	14.3253	19	1.80104	217	22.6081	94	12.5946	70	6.97864	244	24.565	-2.99167	1.10755e-21	down	3.64994	1.86501e-44	up	0.658271	0.000900782		-0.851787	0.00095355		1.81559	1.85675e-22	up	0.963799	7.06005e-08
XM_003354344.1	DPYSL3	270	134.639	174	62.0077	259	101.445	217	109.306	86	32.2328	127	48.0682	-1.11858	1.10896e-14	down	0.71018	6.61043e-06		-0.4084	0.0104111		-1.76177	1.00959e-22	down	0.576551	0.0241916		-1.18522	1.16478e-12	down
XM_003354775.1	RAB11FIP5	212	20.4381	113	7.78521	187	14.1602	163	15.8733	81	5.86922	155	11.3418	-1.39245	3.51197e-16	down	0.863031	5.75484e-06		-0.529419	0.00292366		-1.43536	6.21151e-13	down	0.950406	1.32391e-05		-0.484954	0.012855
XM_003125649.2	DPT	15	3.19318	14	2.12985	49	8.19315	329	70.7462	19	3.04002	20	3.23152	-0.584244	0.475173		1.94367	1.67031e-05	up	1.35943	0.00543601		-4.5405	4.4249e-86	down	0.0881317	0.946835		-4.45237	8.96167e-85	down
XM_001929556.2	S100A2	123	51.9047	55	16.5864	292	96.7848	312	132.994	130	41.2322	300	96.0878	-1.64586	3.83243e-12	down	2.54478	1.18392e-42	up	0.898917	3.93036e-08		-1.68952	1.26793e-30	down	1.22058	2.03406e-15	up	-0.468933	0.000415441
XM_003355166.1	S100A10	87	19.0849	54	8.46549	160	27.5685	106	23.4883	50	8.24388	118	19.6471	-1.17276	1.70977e-05	down	1.70336	3.44313e-14	up	0.530591	0.0339484		-1.51055	2.85027e-09	down	1.25292	1.41196e-06	up	-0.257627	0.36282
XM_003355202.1	ECM1	333	80.6042	1406	243.213	1139	216.551	2564	626.912	1265	230.142	1254	230.386	1.59329	6.78699e-92	up	-0.167514	0.0218672		1.42578	1.90296e-65	up	-1.44574	1.34685e-198	down	0.00153107	1		-1.44421	4.00633e-197	down
XM_003126067.2	APOL3	58	11.3757	31	4.3451	72	11.0919	28	5.54732	20	2.9483	84	12.5048	-1.38849	7.38993e-05	down	1.35204	7.17103e-05	up	-0.0364491	0.942915		-0.911908	0.0845115		2.08452	1.80392e-09	up	1.17261	0.000446004	up
XM_003355541.1	BHLHE41	52	6.17586	46	3.90427	24	2.23887	131	15.716	68	6.07009	74	6.6707	-0.661586	0.0753545		-0.802284	0.0986406		-1.46387	0.000315889	down	-1.37244	7.08747e-10	down	0.136122	0.778893		-1.23632	2.20757e-08	down
XM_003355550.1	ST8SIA1	50	14.4499	40	8.26122	77	17.4787	59	17.2236	26	5.64756	56	12.2837	-0.806636	0.0319808		1.08117	0.000824926	up	0.274537	0.568586		-1.60868	6.39771e-06	down	1.12105	0.00563133		-0.487638	0.18044
XM_003126631.2	AMIGO22	81	19.7316	31	5.3967	72	13.7763	11	2.70674	8	1.46474	74	13.6822	-1.87036	1.12439e-09	down	1.35204	7.17103e-05	up	-0.518318	0.123293		-0.885913	0.345273		3.22358	2.68699e-13	up	2.33767	1.15772e-08	up
XM_003355808.1	MT-2B	83	78.9593	405	275.34	170	127.027	127	122.041	252	180.185	360	259.94	1.80203	1.14467e-31	up	-1.11607	3.94247e-17	down	0.685958	0.00289605		0.562114	0.00125662		0.528704	9.21344e-05		1.09082	9.23554e-14	up
XM_003127198.2	PLAUR	96	27.3502	47	9.56919	88	19.6922	124	35.685	80	17.1305	83	17.9479	-1.51508	1.39987e-08	down	1.04116	0.00047697	up	-0.473924	0.121827		-1.05875	1.87545e-06	down	0.0672424	0.90045		-0.991507	9.04436e-06
XM_003355984.1	SLC1A5	884	230.189	3293	612.791	1318	269.569	253	66.5469	1469	287.505	1047	206.93	1.41258	5.16657e-180	up	-1.18474	3.56823e-152	down	0.227839	0.00284814		2.11114	2.49797e-143	up	-0.474442	1.20249e-14		1.6367	9.79537e-73	up
XM_003356010.1	CLEC11A	120	28.3101	98	16.5224	188	34.837	264	62.9128	177	31.3852	175	31.336	-0.776889	0.000492269		1.07619	1.94337e-08	up	0.299305	0.245722		-1.00327	6.17511e-12	down	-0.00226333	1		-1.00553	7.68875e-12	down
XM_003127602.2	DHRS3	14	4.43211	98	22.1716	6	1.49196	2	0.63957	32	7.6142	7	1.682	2.32265	5.98595e-11	up	-3.89343	3.11354e-19	down	-1.57079	0.100295		3.57352	5.80761e-06	up	-2.17851	0.000419487	down	1.39501	0.367875
XM_003356213.1	MAN1C1	141	21.7503	490	54.0169	235	28.4732	117	18.2308	380	44.0576	331	38.7542	1.31238	3.64646e-24	up	-0.923806	3.30152e-15		0.388572	0.0611726		1.27301	2.04825e-18	up	-0.185037	0.254496		1.08797	1.19931e-12	up
XM_003356238.1	SESN2	55	11.4966	240	35.8514	178	29.2247	42	8.86812	213	33.464	171	27.1299	1.64082	1.19688e-16	up	-0.294842	0.138791		1.34598	1.84097e-09	up	1.91591	1.06431e-18	up	-0.302726	0.14799		1.61319	5.26796e-12	up
XM_003127747.2	PTPRU	278	19.7746	880	44.7335	418	23.354	155	11.137	1191	63.6745	710	38.3324	1.17771	1.95215e-36	up	-0.937686	9.02672e-28		0.240025	0.134849		2.51535	2.18891e-143	up	-0.732151	1.12447e-25		1.7832	1.00712e-55	up
XM_003356281.1	Marcksl1	122	29.1972	66	11.2879	114	21.4294	52	12.5707	50	8.9938	157	28.5185	-1.37105	2.48884e-09	down	0.924811	0.000285036		-0.44624	0.0914485		-0.483064	0.204124		1.6649	6.33581e-13	up	1.18183	3.95138e-07	up
XM_003127888.2	RNF125	23	7.813	75	18.207	66	17.6099	35	12.0097	154	39.319	82	21.1422	1.22055	0.000749125	up	-0.0481096	0.951852		1.17244	0.0037559		1.71102	8.46807e-12	up	-0.895103	4.72758e-05		0.815919	0.015669
XM_003356443.1	DOCK7	117	11.0752	127	8.59126	241	17.9186	222	21.2272	132	9.3914	237	17.0278	-0.366388	0.13102		1.06052	1.9209e-10	up	0.694132	0.000172625		-1.1765	6.05295e-13	down	0.85848	4.56409e-07		-0.318022	0.0627196
XM_001927909.3	DEK	411	55.168	249	23.8854	437	46.0734	216	29.287	252	25.4237	529	53.8948	-1.2077	6.86363e-25	down	0.947803	1.48934e-15		-0.259898	0.054192		-0.204089	0.262605		1.08398	2.28039e-22	up	0.879887	3.87402e-14
XM_001924813.3	MCM3	55	7.08349	34	3.12933	116	11.7345	53	6.89503	67	6.48562	147	14.3697	-1.1786	0.00092236	down	1.90683	4.62357e-12	up	0.728228	0.0125634		-0.0883122	0.85742		1.14771	4.37566e-07	up	1.0594	9.75708e-06	up
XM_001924190.3	ARRDC4	33	8.08528	103	18.0346	78	15.0106	42	10.3946	201	37.0142	81	15.063	1.1574	0.000113262	up	-0.264783	0.462082		0.892615	0.0155832		1.83225	1.12381e-16	up	-1.29707	2.47068e-11	down	0.535183	0.12886
XM_003128636.2	GALNTL1	83	11.1882	63	6.06893	45	4.76452	225	30.6366	25	2.53288	35	3.58094	-0.882468	0.001427		-0.349112	0.452461		-1.23158	4.39345e-05	down	-3.59641	2.28014e-51	down	0.499558	0.41159		-3.09685	4.94627e-45	down
XM_003128804.2	TACC3	80	12.5177	33	3.6901	99	12.1673	55	8.69309	46	5.40986	104	12.3514	-1.76224	7.36429e-09	down	1.72128	4.76022e-09	up	-0.0409646	0.953292		-0.684279	0.054375		1.19101	1.90739e-05	up	0.50673	0.0955025
XM_003356948.1	C4orf14	23	3.6107	79	8.86296	55	6.78187	27	4.28157	115	13.5692	77	9.17487	1.29551	0.000244753	up	-0.386106	0.321511		0.909405	0.0500399		1.66412	1.16701e-08	up	-0.564572	0.0399821		1.09955	0.00170602
XR_130806.1	DCHS2	23	1.13978	14	0.495802	46	1.79049	345	17.2698	17	0.633188	43	1.61736	-1.20092	0.0458133		1.85252	6.58034e-05	up	0.651607	0.236672		-4.76947	5.55693e-92	down	1.35293	0.00473828		-3.41654	5.64449e-75	down
XM_003129729.2	FZD4	29	4.68964	216	24.9623	86	10.9235	52	8.49416	341	41.4465	114	13.9924	2.4122	1.42707e-24	up	-1.19231	2.73412e-10	down	1.21989	0.000367195	up	2.28671	5.39156e-37	up	-1.56661	3.32353e-25	down	0.7201	0.0096902
XM_003357294.1	CRYAB	324	130.241	131	37.6325	695	219.438	464	188.407	115	34.7451	406	123.873	-1.79114	4.07259e-35	down	2.54376	1.46235e-101	up	0.752626	4.55711e-14		-2.43897	1.27687e-72	down	1.83398	8.4294e-38	up	-0.604995	8.11249e-09
XM_003130453.2	FAIM3	140	18.4863	88	8.30411	124	12.8608	158	21.0744	129	12.8028	81	8.11807	-1.15456	2.96084e-08	down	0.63108	0.0111443		-0.52348	0.0246396		-0.719034	0.000165576		-0.657246	0.00859282		-1.37628	1.10165e-11	down
XM_003130152.2	Gnai2	62	32.0918	42	15.536	89	36.1839	137	71.6305	74	28.7889	110	43.2156	-1.04659	0.00149474		1.21973	4.21048e-05	up	0.173144	0.718913		-1.31506	1.09863e-09	down	0.586037	0.0358733		-0.729022	0.000525192
XM_003357471.1	IL6	10	3.34337	3	0.716793	24	6.30258	232	78.3515	37	9.29774	46	11.6731	-2.22167	0.039935		3.13632	9.95656e-05	up	0.914641	0.257763		-3.07501	1.93304e-46	down	0.32824	0.563286		-2.74677	2.92245e-41	down
XM_003130269.2	LAMB1	2080	140.662	6240	301.569	3173	168.542	2926	199.877	6336	322.048	3115	159.889	1.10025	1.0382e-230	up	-0.839384	2.64923e-163		0.260871	3.05161e-09		0.688162	9.1476e-108		-1.01021	4.58285e-236	down	-0.322047	7.87101e-17
XM_003130770.2	ARHGAP21	830	48.7944	385	16.1749	787	36.3404	450	26.7227	242	10.693	531	23.6937	-1.59296	6.11288e-76	down	1.16782	4.62132e-39	up	-0.425141	8.9717e-08		-1.3214	1.07847e-30	down	1.14784	1.30242e-24	up	-0.173563	0.160499
XM_003131195.2	ITGB4	176	11.5599	113	5.30408	123	6.34558	224	14.8616	77	3.80124	100	4.98527	-1.12396	7.9633e-10	down	0.258651	0.392435		-0.86531	5.92061e-06		-1.96705	3.90284e-27	down	0.391201	0.224226		-1.57585	7.1371e-20	down
XM_003131589.2	PDK2	35	6.13309	114	14.2759	50	6.88184	29	5.13316	102	13.4339	55	7.31509	1.2189	1.79971e-05	up	-1.05272	9.73364e-05	down	0.16618	0.817282		1.38796	4.26033e-06	up	-0.876935	0.00190854		0.511029	0.257273
XM_003131674.2	SKA2	93	15.7678	49	5.93706	145	19.3098	70	11.9884	52	6.62647	146	18.7882	-1.40916	1.5426e-07	down	1.70151	7.23574e-13	up	0.292357	0.340619		-0.855324	0.00518955		1.50352	1.98087e-10	up	0.648192	0.00723361
XM_003358118.1	Prr11	12	4.13526	11	2.70896	52	14.075	18	6.26571	13	3.36711	50	13.0779	-0.610239	0.516259		2.37732	2.51209e-07	up	1.76708	0.00024195	up	-0.895966	0.195236		1.95755	1.99178e-05	up	1.06158	0.0193764
XM_003358191.1	SLC43A2	62	11.8377	240	32.7472	92	13.797	44	8.48598	443	63.5726	119	17.2451	1.46799	3.0351e-14	up	-1.24701	3.37643e-12	down	0.220973	0.628027		2.90525	2.53947e-62	up	-1.88221	2.69842e-42	down	1.02304	0.000151342	up
XM_003358380.1	ENTPD3	63	13.989	24	3.80843	50	8.72047	122	27.3641	24	4.00543	83	13.9885	-1.87703	1.0912e-07	down	1.19521	0.00463991		-0.681817	0.070362		-2.77226	2.72066e-22	down	1.80421	8.24388e-08	up	-0.968048	1.7202e-05
XM_003358457.1	PCBP4	125	23.7711	32	4.34888	93	13.8914	86	16.5201	31	4.4309	80	11.5471	-2.45049	2.41537e-20	down	1.67547	3.09328e-08	up	-0.775019	0.00107318		-1.89855	2.62356e-10	down	1.38186	2.64608e-05	up	-0.516687	0.0708406
XM_003358458.1	PCBP4	56	12.7084	14	2.27048	49	8.73416	41	9.39856	14	2.38793	36	6.20084	-2.48471	1.50507e-09	down	1.94367	1.67031e-05	up	-0.541038	0.204988		-1.97668	1.58966e-05	down	1.3767	0.0102262		-0.599977	0.177399
XM_003358463.1	NT5DC2	54	15.8338	213	44.6334	78	17.9643	60	17.7713	166	36.5841	55	12.2405	1.49511	4.96522e-13	up	-1.31299	9.46935e-12	down	0.182122	0.726214		1.04167	2.8047e-06	up	-1.57955	1.47946e-12	down	-0.537881	0.129787
XR_130987.1	PRKCD	44	6.35797	22	2.27183	41	4.65343	35	5.10869	48	5.21313	95	10.4192	-1.48471	0.000345029	down	1.03444	0.0315955		-0.450273	0.386096		0.0291985	0.95745		0.999024	0.000631162		1.02822	0.00086882	up
XM_003132506.2	PTX3	106	21.486	2498	361.852	698	111.129	47	9.62328	3842	585.328	3441	529.396	4.07393	0	up	-1.70316	1.9622e-199	down	2.37077	6.06564e-80	up	5.92657	0	up	-0.144899	0.000225595		5.78167	0	up
XM_003358644.1	latexin	53	18.3636	42	10.3997	79	21.4997	80	27.9993	36	9.37512	65	17.0939	-0.820311	0.0238134		1.04778	0.000990791	up	0.227467	0.64878		-1.57848	1.35521e-07	down	0.866574	0.0202309		-0.71191	0.0141511
XM_003358653.1	Schip1	123	28.6633	31	5.16263	88	16.1075	45	10.5928	15	2.62727	49	8.66688	-2.47303	3.11396e-20	down	1.64155	1.32401e-07	up	-0.831476	0.00048082		-2.01144	4.09631e-06	down	1.72195	0.000142416	up	-0.289493	0.537775
XM_003132549.2	GNB4	41	16.3093	38	10.8025	81	25.3081	38	15.269	25	7.47451	95	28.6827	-0.594333	0.171806		1.22824	9.7096e-05	up	0.633905	0.0948413		-1.03055	0.0191756		1.94013	9.77179e-10	up	0.909578	0.00318704
XM_003358731.1	chordin	38	4.41687	10	0.830653	36	3.28668	135	15.8504	6	0.524172	24	2.11733	-2.41071	1.81412e-06	down	1.98431	0.000268215	up	-0.426396	0.468172		-4.91833	1.39469e-36	down	2.01413	0.00518563		-2.9042	1.53699e-25	down
XM_003358784.1	MYLK	1515	226.91	2217	237.298	967	113.76	209	31.62	797	89.7203	798	90.7171	0.0645829	0.348815		-1.06071	1.07197e-85	down	-0.996123	8.58584e-63		1.5046	5.89336e-49	up	0.0159401	0.934206		1.52054	6.29189e-50	up
XM_001926443.3	COL8A1	268	38.7258	103	10.6363	184	20.8837	508	74.1489	115	12.4898	193	21.1675	-1.8643	1.00901e-30	down	0.973376	4.35621e-07		-0.89092	2.62588e-09		-2.56968	2.6109e-84	down	0.761098	7.25853e-05		-1.80858	4.09071e-54	down
XM_003358870.1	CRYBG3	40	5.38811	200	19.2528	120	12.6964	24	3.2656	167	16.9077	127	12.9845	1.83722	2.85217e-16	up	-0.600651	0.0022715		1.23657	9.6989e-06	up	2.37226	3.57162e-19	up	-0.380888	0.10198		1.99137	6.3662e-12	up
XM_003358937.1	SLC5A3	6	1.06114	35	4.4236	18	2.50043	67	11.9693	94	12.4951	32	4.29551	2.05961	0.000783454	up	-0.823043	0.15445		1.23657	0.193391		0.0620187	0.883693		-1.54046	4.66689e-07	down	-1.47844	7.619e-06	down
XM_001927773.3	BMP1	362	38.7255	1067	81.572	671	56.3812	348	37.6048	1035	83.2186	802	65.1191	1.07479	4.14676e-38	up	-0.53286	1.12606e-12		0.54193	1.04916e-07		1.14599	7.77767e-42	up	-0.353826	3.0113e-06		0.792165	8.8569e-18
XM_001927085.3	CBR4	33	5.28053	122	13.9512	46	5.78155	16	2.58618	104	12.508	54	6.55848	1.40164	4.6796e-07	up	-1.27086	1.30267e-06	down	0.130775	0.880712		2.27396	1.36405e-11	up	-0.931421	0.000827804		1.34254	0.00219022
XM_001928931.2	KIF20B	95	6.42789	100	4.83541	272	14.4556	76	5.19438	172	8.74712	310	15.9203	-0.410708	0.130025		1.57992	1.72858e-21	up	1.16921	1.53697e-11	up	0.751856	0.000487307		0.863991	3.49193e-09		1.61585	2.12954e-21	up
XR_131088.1	CYP2C91	134	35.1569	78	14.6247	160	32.9722	132	34.9828	61	12.0289	101	20.1128	-1.2654	4.49685e-09	down	1.17284	2.92203e-08	up	-0.0925542	0.809076		-1.54014	1.08724e-11	down	0.741605	0.00956518		-0.798532	0.000194582
XM_003359601.1	SF3B1	42	26.2227	128	57.1119	64	31.3857	39	24.5962	116	54.435	61	28.9071	1.12297	2.11512e-05	up	-0.863685	0.000611043		0.259289	0.641317		1.1461	2.94564e-05	up	-0.913113	0.000464295		0.232985	0.630975
XM_003133572.2	SGOL2	49	4.52382	27	1.7814	114	8.2668	42	3.91682	26	1.80416	145	10.1607	-1.34453	0.000475393	down	2.21432	2.62254e-14	up	0.869787	0.00270089		-1.11836	0.00718294		2.4936	6.29375e-20	up	1.37524	3.10647e-08	up
XM_003359671.1	CAB39	160	15.8949	455	32.3027	315	24.5795	112	11.2391	306	22.8482	228	17.1917	1.02309	2.88455e-15	up	-0.3942	0.00162722		0.628887	6.90883e-05		1.02355	1.02746e-10	up	-0.410367	0.00830659		0.613185	0.000963316
XM_001928087.3	COL6A3	295	10.4987	1136	28.8923	1150	32.1467	3940	141.64	2588	69.2264	2648	71.5285	1.46047	2.14253e-65	up	0.153986	0.0540977		1.61445	2.13688e-79	up	-1.03284	8.53875e-180	down	0.0471966	0.487991		-0.985642	1.74583e-165
XM_003133813.2	SNED1	8	0.718922	89	5.71571	28	1.97639	19	1.72473	209	14.1166	118	8.04859	2.99103	5.60852e-13	up	-1.53206	2.03486e-06	down	1.45896	0.0388572		3.03295	7.15972e-31	up	-0.810585	1.05502e-05		2.22237	1.07941e-12	up
XM_003134032.2	MAP1B	1989	98.0184	1047	36.8729	3044	117.826	2286	113.795	759	28.1129	2449	91.6025	-1.41049	7.80175e-152	down	1.67602	2.67549e-261	up	0.265532	3.53143e-09		-2.01713	1.16293e-282	down	1.70415	5.50399e-206	up	-0.312982	1.34377e-12
XM_003359834.1	COE1	40	4.74328	202	17.1182	65	6.05418	29	3.4737	269	23.9752	100	9.00045	1.85158	1.37289e-16	up	-1.49953	1.42836e-13	down	0.352047	0.481018		2.787	1.86121e-36	up	-1.41348	3.87351e-17	down	1.37353	7.28888e-06	up
XM_001924835.3	EPB41L1	130	12.4136	33	2.25193	76	5.7002	175	16.8798	51	3.66028	94	6.81281	-2.46268	2.96011e-21	down	1.33985	4.74663e-05	up	-1.12283	1.02536e-06	down	-2.20527	1.39581e-24	down	0.896295	0.00238692		-1.30897	5.77386e-12	down
XM_003134700.2	FLNC	435	18.3911	120	3.62567	256	8.50123	32	1.36661	43	1.3664	111	3.56195	-2.34269	2.13898e-66	down	1.22942	6.09926e-14	up	-1.11326	1.36851e-21	down	-0.000216214	0.999629		1.38228	3.78252e-07	up	1.38207	1.69657e-06	up
XM_003360225.1	GPR143	62	14.4836	38	6.34389	68	12.4772	41	9.67482	12	2.10696	26	4.61002	-1.19098	0.000335038	down	0.97585	0.00523712		-0.215127	0.678706		-2.19907	3.17533e-06	down	1.12961	0.0882826		-1.06946	0.0129128
XM_003360562.1	S100A2	117	49.3727	51	15.3801	283	93.8017	313	133.42	127	40.2807	309	98.9704	-1.68265	6.23857e-12	down	2.60855	1.72819e-42	up	0.9259	2.78499e-08		-1.72782	1.09306e-31	down	1.29691	2.03845e-17	up	-0.430906	0.0012665
XM_003360564.1	RRM2	123	28.3173	76	12.504	282	50.9941	138	32.0924	119	20.5914	322	56.2664	-1.1793	1.46519e-07	down	2.02794	2.4835e-31	up	0.848644	3.68397e-07		-0.640188	0.0019877		1.45023	1.81457e-21	up	0.810043	9.35328e-08
XM_003360643.1	YPEL3	23	8.35619	100	25.9638	37	10.5586	42	15.4136	97	26.4877	36	9.92724	1.63559	3.04291e-07	up	-1.29809	1.11018e-05	down	0.337498	0.650355		0.781114	0.00943807		-1.41586	1.80789e-06	down	-0.634742	0.145089
XM_001924932.3	SNAI2	32	15.2974	155	52.9525	90	33.7934	14	6.76037	154	55.3324	100	36.2838	1.79142	2.62577e-12	up	-0.647956	0.004607		1.14346	0.000585261	up	3.03295	6.9509e-23	up	-0.608799	0.00702985		2.42415	5.69947e-12	up
XM_003360752.1	Tcea3	62	14.8286	34	5.81134	106	19.9131	92	22.2266	39	7.01077	127	23.0546	-1.35144	5.76292e-05	down	1.77677	4.47738e-10	up	0.425331	0.219961		-1.66464	2.8899e-09	down	1.71741	5.68369e-11	up	0.0527729	0.895498
XR_131283.1	MYH11	465	51.6712	189	15.0088	73	6.3715	19	2.13268	65	5.42877	64	5.39786	-1.78355	5.32592e-50	down	-1.2361	1.43776e-09	down	-3.01966	7.18772e-88	down	1.34796	0.000534258	up	-0.0082367	1		1.33972	0.000717775	up
XM_003360890.1	EHD3	38	9.9425	6	1.12189	35	7.19289	81	21.4078	15	2.94982	32	6.35489	-3.14767	2.42437e-08	down	2.68064	9.20142e-06	up	-0.467038	0.409036		-2.85944	1.87778e-15	down	1.10724	0.0559148		-1.7522	1.1027e-08	down
XM_003360939.1	S1pr1	20	3.74182	241	32.2224	86	12.6379	16	3.02376	134	18.843	91	12.9223	3.10625	1.37198e-35	up	-1.35031	8.0222e-14	down	1.75594	7.65719e-07	up	2.63961	2.05843e-17	up	-0.544163	0.0300327		2.09544	2.92199e-09	up
XM_001927365.3	MSF1	152	31.6856	189	28.1559	422	69.0962	223	46.9568	351	54.9943	677	107.116	-0.170393	0.476599		1.29517	1.07469e-24	up	1.12478	9.615e-17	up	0.227946	0.151308		0.961816	1.63847e-23		1.18976	3.40217e-29	up
XM_003361023.1	CYP1B1	342	56.5275	1646	194.425	866	112.428	596	99.5074	3701	459.774	2226	279.257	1.78219	5.00005e-126	up	-0.79021	8.44684e-39		0.991978	6.10576e-28		2.20805	0	up	-0.71933	3.19855e-77		1.48872	1.44555e-134	up
XM_003361033.1	elovl6	44	16.312	211	55.9017	108	31.4486	42	15.7282	168	46.8118	125	35.173	1.77696	2.1773e-16	up	-0.829897	9.35087e-06		0.947063	0.00149623		1.57352	1.93804e-11	up	-0.412402	0.0705737		1.16112	1.14917e-05	up
XM_001925042.2	ANP32E	40	22.8089	37	15.0776	89	39.8618	52	29.9518	29	12.4289	65	28.1321	-0.597183	0.176236		1.4026	3.36389e-06	up	0.805412	0.0187416		-1.26894	0.000621456	down	1.17852	0.00140609		-0.0904218	0.863635
XR_131311.1	CARD6	192	20.2891	212	16.0098	441	36.6036	186	19.8541	419	33.2789	503	40.3437	-0.34175	0.059399		1.19303	1.05972e-22	up	0.851279	4.43008e-11		0.745167	1.07186e-08		0.277739	0.0224255		1.02291	3.52564e-17	up
XM_003361224.1	HNF1A	17	4.35244	60	10.978	62	12.468	53	13.7068	146	28.0949	124	24.0963	1.33472	0.00133755		0.183621	0.726703		1.51834	0.000347126	up	1.03542	1.46627e-05	up	-0.221497	0.446911		0.813926	0.00202027
XM_003121715.2	ATP8B1	117	11.5659	67	4.73323	138	10.7151	47	4.69319	27	2.00609	78	5.85242	-1.28898	3.27399e-08	down	1.17875	3.01035e-07	up	-0.110233	0.774155		-1.22618	0.00175741		1.54465	5.08401e-06	up	0.318464	0.417456
XM_003361458.1	PITPNC1	2	1.15076	31	12.7469	6	2.71163	4	2.32483	36	15.5686	10	4.36719	3.46949	1.61178e-05	up	-2.23292	0.000579246	down	1.23657	0.531359		2.74344	2.35378e-05	up	-1.83387	0.000947058	down	0.909578	0.465621
XM_003361537.1	Dusp6	17	2.79652	188	22.1012	55	7.10649	202	33.5657	238	29.4264	88	10.9875	2.98242	8.52362e-27	up	-1.63691	2.49774e-14	down	1.3455	0.00306951		-0.189875	0.324295		-1.42126	2.53889e-15	down	-1.61113	1.5381e-18	down
XM_003361624.1	DACT1	102	15.1463	107	11.3548	63	7.348	26	3.89991	122	13.6162	152	17.1315	-0.415666	0.109828		-0.627872	0.0308612		-1.04354	8.27252e-05	down	1.80382	3.67002e-10	up	0.331321	0.189993		2.13514	1.95385e-15	up
XM_003361917.1	drebrin	251	51.6456	85	12.4988	168	27.1514	235	48.8431	48	7.42323	127	19.834	-2.04686	1.55424e-32	down	1.11924	4.6582e-08	up	-0.927619	2.49962e-09		-2.71804	1.20702e-41	down	1.41785	2.09471e-08	up	-1.30018	1.01335e-15	down
XM_003361922.1	Snail	9	4.48212	50	17.7951	30	11.7351	15	7.54584	57	21.3357	36	13.6078	1.98922	5.70719e-05	up	-0.600651	0.210812		1.38857	0.0393868		1.49952	0.000427382	up	-0.648834	0.126151		0.850685	0.12784
XM_003361934.1	AP1	103	67.5125	69	32.3209	134	68.9882	88	58.2646	51	25.1252	83	41.2924	-1.06268	1.53897e-05	down	1.09388	2.60979e-06	up	0.0311955	0.936151		-1.21349	8.76888e-06	down	0.716745	0.027766		-0.496742	0.0784169
XM_003361947.1	drebrin	95	54.8267	35	14.4353	84	38.0777	123	71.7049	18	7.80787	50	21.902	-1.92528	1.13257e-11	down	1.39935	7.32708e-06	up	-0.525931	0.0813514		-3.19907	9.53043e-26	down	1.48806	0.000703538	up	-1.71101	1.78725e-12	down
XM_003362012.1	SMURF2	209	63.6304	99	21.5398	149	35.631	184	56.5864	61	13.9585	149	34.4311	-1.56271	7.48331e-19	down	0.726127	0.000904508		-0.836584	1.25388e-06		-2.01931	3.86369e-23	down	1.30256	1.21124e-08	up	-0.716743	5.0578e-05
XM_003362065.1	DMPK	174	38.2137	41	6.4349	71	12.2476	64	14.1979	29	4.78696	58	9.66815	-2.5701	1.08373e-29	down	0.92851	0.00642291		-1.64159	1.13777e-15	down	-1.5685	3.69751e-06	down	1.01413	0.0106757		-0.554369	0.102775
NM_001243056.1	GPR56	164	17.2872	43	3.2392	135	11.1773	160	17.0363	51	4.04057	182	14.5612	-2.416	3.95373e-26	down	1.78687	7.92995e-13	up	-0.62913	0.00208075		-2.07598	6.65923e-21	down	1.8495	3.11607e-17	up	-0.226483	0.311073
NM_001243339.1	LUM	337	65.7586	2133	297.442	1328	203.537	3902	769.105	3017	442.476	1220	180.688	2.17736	1.80437e-212	up	-0.547314	2.80653e-26		1.63004	5.63122e-93	up	-0.79758	2.82247e-115		-1.2921	1.41114e-166	down	-2.08968	0	down
NM_001243363.1	IL1R2	0	0	46	7.68886	26	4.77653	3	0.708781	101	17.7553	35	6.2134	6.03885	1.1803e-09	up	-0.686807	0.165373		5.35205	1.31635e-05	up	4.64677	3.37378e-20	up	-1.5148	2.28545e-07	down	3.13197	8.27039e-06	up
NM_001243406.1	SFRP5	54	17.6067	420	97.8637	197	50.4514	10	3.29351	228	55.8741	73	18.0656	2.47465	6.71771e-49	up	-0.955879	7.73654e-14		1.51877	1.8352e-12	up	4.08448	2.83839e-42	up	-1.62893	6.86148e-18	down	2.45555	5.04766e-09	up
NM_001243434.1	TUBB2B	252	56.9505	83	13.4049	169	29.999	151	34.4707	67	11.3806	146	25.0435	-2.08695	1.77302e-33	down	1.16216	1.409e-08	up	-0.924794	2.5569e-09		-1.5988	5.38758e-14	down	1.13787	5.91654e-07	up	-0.46093	0.0248808
NM_001243452.1	DDIT4	168	35.5257	1539	232.573	1141	189.514	902	192.67	2332	370.641	1124	180.404	2.71075	1.76468e-197	up	-0.295379	2.42991e-06		2.41537	1.13473e-133	up	0.943887	2.4162e-68		-1.03879	8.63103e-91	down	-0.0949072	0.298611
NM_001243656.1	HIST1H2BD	40	18.3624	215	70.5335	99	35.6966	37	17.1572	212	73.147	85	29.6165	1.94156	9.17124e-19	up	-0.982521	1.3098e-07		0.959035	0.00232356		2.09199	8.16922e-21	up	-1.3044	4.76666e-12	down	0.787588	0.0172846
NM_001243939.1	ADH1C	2	0.522931	57	10.6507	27	5.545	0	0	188	36.9457	98	19.4485	4.34818	4.7155e-11	up	-0.941688	0.0236969		3.40649	0.000104231	up	8.12811	4.57331e-34	up	-0.925748	2.31469e-06		7.20236	2.00232e-19	up
NM_001244128.1	CXCL14	171	37.0641	412	63.8179	79	13.4495	355	77.725	161	26.2286	181	29.777	0.78394	4.81921e-09		-2.2464	2.63879e-47	down	-1.46246	5.06921e-13	down	-1.56724	2.86039e-31	down	0.18306	0.492205		-1.38418	7.89694e-26	down
NM_001244131.1	FTL	919	367.483	2787	796.428	2349	737.781	15084	6092.75	4255	1278.83	2516	763.621	1.11587	1.89737e-105	up	-0.110351	0.0349894		1.00552	1.02222e-77	up	-2.25227	0	down	-0.743896	3.98819e-94		-2.99617	0	down
NM_001244160.1	DHRS7	69	16.8839	206	36.0229	138	26.5232	130	32.1323	361	66.393	292	54.2316	1.09327	5.6654e-08	up	-0.441661	0.0291416		0.651607	0.0138958		1.04701	5.67152e-13	up	-0.291899	0.0513699		0.755107	2.34722e-06
NM_001244236.1	SH3BGR	105	32.3548	73	16.0753	74	17.9103	67	20.8545	32	7.41124	67	15.67	-1.00913	3.12957e-05	down	0.155944	0.742145		-0.853185	0.00114981		-1.49257	5.16584e-06	down	1.08022	0.00284394		-0.41235	0.229871
NM_001244315.1	ARL4C	158	16.1116	89	6.48575	84	6.72798	189	19.4679	51	3.9088	63	4.87605	-1.31276	3.49168e-11	down	0.052899	0.933276		-1.25986	1.19342e-09	down	-2.3163	4.18315e-28	down	0.318986	0.490136		-1.99731	3.40251e-23	down
NM_001244227.1	RGC32	37	22.8024	107	47.125	69	33.4004	16	9.96035	83	38.4458	55	25.7269	1.04731	0.000329045	up	-0.496628	0.100571		0.550678	0.205195		1.94856	7.75487e-08	up	-0.579549	0.0867931		1.36901	0.00162555
NM_001244261.1	EFEMP1	76	9.41921	182	16.1198	317	30.8591	83	10.3909	382	35.5841	466	43.8362	0.775159	0.000270679		0.936859	3.64305e-11		1.71202	9.88246e-24	up	1.77591	6.32456e-30	up	0.300888	0.0165206		2.0768	6.90467e-45	up
NM_001244357.1	LPAR1	29	5.03086	139	17.2325	88	11.9909	368	64.4863	153	19.9493	116	15.2738	1.77625	5.64178e-11	up	-0.523194	0.03856		1.25306	0.000207234	up	-1.69266	3.89019e-36	down	-0.385276	0.117027		-2.07793	3.42461e-47	down
NM_001244387.1	TPD52	111	18.9459	51	6.22086	116	15.5515	145	24.9997	64	8.21039	111	14.3801	-1.6067	1.17008e-10	down	1.32187	2.73903e-07	up	-0.284828	0.366232		-1.60639	1.50139e-13	down	0.808547	0.00252012		-0.797843	8.41825e-05
NM_001244395.1	SFRP2	1399	266.711	761	103.68	1191	178.344	1750	337.005	569	81.5317	1232	178.27	-1.36314	1.89456e-101	down	0.78252	2.35388e-30		-0.580616	1.05174e-22		-2.04734	1.41042e-220	down	1.12863	1.86746e-55	up	-0.918703	1.97654e-65
NM_001244425.1	SLC1A3	26	4.58338	162	20.4087	109	15.0925	18	3.20524	290	38.424	176	23.5489	2.1547	3.06302e-16	up	-0.435351	0.0664085		1.71935	2.37902e-08	up	3.5835	3.75515e-49	up	-0.706346	3.51928e-06		2.87716	8.47258e-25	up
NM_001244435.1	PLP2	186	69.6319	97	25.9511	211	62.0442	166	62.7739	73	20.5405	186	52.8511	-1.42395	9.6828e-15	down	1.2575	5.88777e-12	up	-0.166453	0.523723		-1.6117	1.68349e-15	down	1.36347	1.9574e-11	up	-0.24823	0.24575
NM_001244439.1	FAM49B	132	26.6007	90	12.9613	141	22.3183	93	18.9312	60	9.08787	115	17.5899	-1.03725	1.1317e-06	down	0.784013	0.00050296		-0.253236	0.382585		-1.05875	5.1017e-05	down	0.952731	0.000254507		-0.106019	0.772215
NM_001244497.1	FBXO21	454	29.6662	1490	69.5793	1036	53.1727	226	14.9173	849	41.697	866	42.9506	1.22984	6.93401e-66	up	-0.387973	5.94773e-10		0.841867	2.30484e-25		1.48296	5.09943e-51	up	0.0427336	0.768413		1.52569	2.08759e-54	up
NM_001244523.1	CSF1	99	40.0491	102	29.4881	258	81.9787	109	44.541	170	51.6891	344	105.624	-0.441639	0.0920932		1.47512	1.76099e-18	up	1.03348	5.00961e-09	up	0.214726	0.393814		1.031	1.6184e-13	up	1.24573	3.69597e-16	up
NM_001244530.1	EMP3	321	120.171	113	30.2317	456	134.086	629	237.86	145	40.7995	448	127.297	-1.99096	4.58103e-40	down	2.14903	1.85537e-54	up	0.158067	0.353942		-2.54349	3.92601e-103	down	1.64158	1.00372e-35	up	-0.901911	5.15859e-23
NM_001244539.1	CLDN1	53	16.3447	4	0.881553	23	5.57123	161	50.1535	6	1.39073	37	8.66059	-4.21263	5.19087e-14	down	2.65988	0.000588008	up	-1.55275	0.000117601	down	-5.17244	4.20022e-44	down	2.63862	9.93011e-06	up	-2.53381	2.40304e-26	down
NM_001244548.1	AP3S2	101	17.3165	285	34.9199	185	24.9135	84	14.5477	274	35.3087	209	27.1977	1.0119	1.35689e-09	up	-0.487122	0.00265577		0.524777	0.0209627		1.27923	1.55943e-13	up	-0.376542	0.0262805		0.902692	3.39761e-06
NM_001244607.1	MLLT11	42	10.5408	33	5.91873	80	15.7703	64	16.2249	21	3.9613	33	6.28616	-0.832631	0.0461216		1.41385	1.0822e-05	up	0.581218	0.135706		-2.03416	1.59919e-08	down	0.666208	0.266703		-1.36796	4.5416e-05	down
XM_003121183.3	AHI1	125	11.4792	76	4.98775	102	7.35744	206	19.1093	103	7.10939	84	5.85502	-1.20256	6.791e-08	down	0.560813	0.0511329		-0.641752	0.00805508		-1.42648	4.78151e-16	down	-0.280052	0.415451		-1.70653	1.80377e-20	down
XM_001926517.4	LAMA2	14	1.22157	72	4.48963	45	3.08408	2	0.176277	179	11.7391	62	4.10608	1.87786	2.12243e-06	up	-0.541757	0.158603		1.33611	0.00966168		6.05733	6.94913e-37	up	-1.51549	9.76282e-13	down	4.54185	1.76569e-12	up
XM_003121339.3	SESN1	31	4.00197	215	19.8353	85	8.61895	55	7.17216	490	47.5445	127	12.444	2.30929	2.95016e-23	up	-1.20249	2.24282e-10	down	1.1068	0.00132921		2.7288	1.22088e-64	up	-1.93382	1.72121e-48	down	0.794975	0.00223097
XM_001925137.4	MICAL1	276	31.5422	115	9.39225	158	14.1829	123	14.1992	48	4.12303	155	13.445	-1.74774	5.71322e-29	down	0.594606	0.00566738		-1.15314	1.55854e-14	down	-1.78403	2.44425e-13	down	1.70529	3.38831e-13	up	-0.07874	0.813681
XM_003480302.1	REV3L	118	12.8649	489	38.0998	195	16.6987	79	8.70018	519	42.529	258	21.3497	1.56634	2.36542e-31	up	-1.19005	8.22894e-23	down	0.376294	0.112106		2.28933	3.58372e-56	up	-0.994232	6.84653e-19		1.2951	5.50156e-13	up
XM_003480315.1	CD109	117	9.74518	56	3.33335	199	13.0191	123	10.3487	51	3.19276	129	8.15529	-1.54772	1.21805e-10	down	1.96558	2.698e-21	up	0.417867	0.0665331		-1.69657	1.77613e-12	down	1.35293	5.7084e-08	up	-0.343637	0.158016
XM_001927327.4	CA12	22	6.35316	298	61.4995	150	34.0237	58	16.9188	262	56.867	201	44.0564	3.27503	4.64882e-46	up	-0.854035	2.73661e-08		2.42099	1.39651e-17	up	1.74896	2.91093e-20	up	-0.36824	0.0353688		1.38072	3.04812e-11	up
XM_003480369.1	DTWD1	28	8.37099	95	20.297	39	9.15813	87	26.2732	76	17.0775	48	10.892	1.27779	5.52989e-05	up	-1.14814	0.000143278	down	0.129654	0.882992		-0.621497	0.0223631		-0.648834	0.065091		-1.27033	5.25184e-06	down
XM_003353365.2	FGF7	71	14.2253	271	38.8026	124	19.5141	533	107.871	448	67.4641	192	29.1978	1.44769	1.06497e-15	up	-0.991638	1.31342e-09		0.456056	0.136712		-0.677118	2.84572e-12		-1.20826	2.51851e-22	down	-1.88538	4.9142e-60	down
XM_003480399.1	EHD4	96	29.9199	48	10.691	110	26.928	68	21.4078	35	8.19876	98	23.1825	-1.48471	2.41625e-08	down	1.33271	5.11137e-07	up	-0.151996	0.70793		-1.38466	1.60403e-05	down	1.49956	3.92491e-07	up	0.114897	0.78509
XM_003121612.3	CHAC1	96	24.7445	326	60.0501	277	56.0804	43	11.1957	196	37.9713	191	37.3669	1.27906	1.2395e-15	up	-0.098671	0.655872		1.18039	6.34308e-12	up	1.76196	1.87794e-15	up	-0.0231499	0.964477		1.73881	8.80133e-15	up
XR_130300.2	ATP10A	152	12.6438	87	5.17182	141	9.21251	23	1.93259	48	3.00102	124	7.82894	-1.28969	1.66263e-10	down	0.832923	0.000211853		-0.456769	0.0444236		0.63492	0.172167		1.38336	6.26818e-08	up	2.01828	7.51744e-12	up
XM_003121756.3	ITGA11	518	64.1577	419	37.087	328	31.9092	87	10.8846	253	23.5522	281	26.4162	-0.79071	9.91372e-16		-0.216939	0.147053		-1.00765	7.55478e-22	down	1.11357	3.37131e-10	up	0.165564	0.414701		1.27913	7.84011e-14	up
XM_003121763.2	KIF23	51	5.9243	30	2.49044	160	14.5986	71	8.33106	43	3.75428	140	12.3436	-1.25024	0.000812116	down	2.55135	1.64383e-23	up	1.30111	4.02301e-08	up	-1.14996	0.000180634	down	1.71715	4.57384e-12	up	0.567186	0.0234125
XM_003121884.3	Ptplad2	78	10.3713	38	3.61086	126	13.1593	286	38.4132	100	9.99381	201	20.2853	-1.52218	3.91374e-07	down	1.86567	1.05623e-12	up	0.343485	0.289868		-1.9425	6.08591e-34	down	1.02133	6.08759e-08	up	-0.92117	4.05332e-11
XM_003121958.3	Aldh1	1	0.403681	66	19.0401	21	6.65856	74	30.1748	340	103.159	98	30.0268	5.55969	1.24967e-13	up	-1.51576	7.85278e-05	down	4.04392	0.000344633	up	1.77346	1.18578e-26	up	-1.78055	4.13667e-30	down	-0.00709338	0.987126
XM_003480538.1	GCNT	151	25.6014	68	8.23919	127	16.9127	26	4.45283	69	8.79282	101	12.9973	-1.63565	1.12306e-14	down	1.03754	1.4769e-05	up	-0.598113	0.00575898		0.981604	0.0076572		0.563818	0.0578127		1.54542	6.21192e-07	up
XM_003480544.1	KIAA1539	52	6.58813	44	3.98382	88	8.75719	90	11.518	32	3.0472	66	6.34671	-0.725716	0.0494566		1.13632	0.000141453	up	0.410599	0.299094		-1.91833	6.76096e-11	down	1.05853	0.00378959		-0.859809	0.00138221
XM_003122050.3	SMC2	124	8.67632	102	5.10038	281	15.4434	93	6.57313	133	6.99451	270	14.3391	-0.766479	0.000458851		1.59832	1.46889e-22	up	0.831837	6.57124e-07		0.0896427	0.794435		1.03566	9.39398e-11	up	1.12531	5.63275e-11	up
XM_003480560.1	ABCA1	81	10.0259	263	23.2638	311	30.2357	216	27.0064	123	11.4428	225	21.1381	1.21436	9.4575e-12	up	0.378167	0.0119581		1.59253	5.12842e-21	up	-1.23885	1.23951e-13	down	0.885398	4.53624e-07		-0.353456	0.0384342
XM_003122054.3	ABCA1	52	4.75704	231	15.102	284	20.4068	198	18.2968	75	5.15688	204	14.1648	1.6666	2.13441e-16	up	0.434313	0.0052915		2.10091	5.58564e-28	up	-1.82702	8.07899e-22	down	1.45774	8.25319e-14	up	-0.369281	0.0389659
XM_003122075.2	SVEP1	1088	38.7208	4651	118.291	2769	77.4037	321	11.5397	2912	77.893	2355	63.6139	1.61115	0	up	-0.611861	6.41386e-70		0.999293	1.07069e-90		2.75488	0	up	-0.292152	8.36592e-12		2.46273	8.09503e-278	up
XM_003480580.1	RGS3	63	17.4532	13	2.57376	63	13.7088	56	15.6711	12	2.49867	46	9.67251	-2.76155	6.59192e-12	down	2.41316	6.49886e-09	up	-0.348393	0.421231		-2.64887	4.32192e-10	down	1.95273	4.95536e-05	up	-0.696143	0.0535411
XM_003480587.1	tenascin	2610	164.354	1579	71.0577	2352	116.332	2003	127.408	432	20.4464	1671	79.8661	-1.20975	3.91814e-157	down	0.711192	1.17092e-50		-0.498555	3.71688e-32		-2.63954	0	down	1.96574	1.1439e-170	up	-0.673801	5.51515e-44
XM_003122560.3	EHBP1L1	538	38.885	350	18.0783	529	30.0317	581	42.4182	331	17.9813	483	26.4968	-1.10496	3.22678e-28	down	0.732228	3.49988e-12		-0.372732	0.000374326		-1.23819	9.64579e-36	down	0.559323	8.34448e-07		-0.678865	3.14756e-13
XM_003122678.3	SLC15A3	34	6.85169	21	3.02431	68	10.7634	27	5.49615	84	12.723	143	21.8726	-1.17985	0.012989		1.83146	6.6239e-07	up	0.651607	0.124609		1.21095	0.000264518	up	0.781685	0.000661983		1.99263	2.31421e-13	up
XM_003480710.1	CD44	171	31.9925	138	18.451	254	37.3258	319	60.2863	139	19.5461	234	33.2288	-0.794036	1.26077e-05		1.01648	2.83513e-10	up	0.222439	0.329958		-1.62495	1.228e-29	down	0.765555	7.87955e-06		-0.859398	4.91283e-11
XM_003353905.2	CD44	129	21.9299	116	14.0927	243	32.4471	236	40.526	111	14.1828	185	23.8707	-0.637954	0.00302707		1.20315	8.13396e-13	up	0.565192	0.00269704		-1.51471	5.8035e-20	down	0.751097	0.000135149		-0.763611	6.61568e-07
XM_003122966.3	SPON1	3	0.580048	99	13.6794	22	3.34109	18	3.51553	157	22.8157	55	8.07144	4.55969	3.18019e-19	up	-2.03361	2.98931e-10	down	2.52608	0.004503		2.69821	8.75947e-21	up	-1.49913	4.91083e-11	down	1.19908	0.00531894
XM_003480749.1	atp13a1	171	15.7949	541	35.7113	396	28.7302	160	14.9285	692	48.0416	466	32.6702	1.17692	1.60993e-22	up	-0.313813	0.00712481		0.863111	3.31197e-10		1.68622	4.06857e-50	up	-0.556311	2.35284e-09		1.12991	1.13782e-18	up
XM_003480750.1	CRLF1	200	53.2048	789	149.998	302	63.1031	315	84.646	1012	202.345	577	116.504	1.49532	4.16964e-47	up	-1.24916	1.26357e-39	down	0.246155	0.214494		1.2573	2.58235e-47	up	-0.796435	2.99696e-25		0.46087	2.65308e-05
XM_003480752.1	HOMER3	106	25.7395	48	8.32958	80	15.2583	207	50.7737	72	13.1407	116	21.3795	-1.62767	2.17406e-10	down	0.873281	0.00591988		-0.754385	0.00423174		-1.95004	7.7782e-25	down	0.702187	0.00780111		-1.24786	4.41823e-13	down
XM_003354003.2	DAPK3	747	93.0647	454	40.4212	542	53.038	304	38.2572	201	18.8214	313	29.5975	-1.20312	1.01349e-44	down	0.391916	0.000227151		-0.811209	7.38797e-22		-1.02336	4.35543e-14	down	0.653098	6.81805e-06		-0.370259	0.00737289
XM_003480839.1	GADD45B	181	51.4896	105	21.3461	94	21.0035	22	6.32177	47	10.0492	75	16.1938	-1.27031	3.98652e-12	down	-0.0233417	0.977251		-1.29365	1.8244e-11	down	0.668676	0.154292		0.688361	0.0489875		1.35704	0.000169037	up
XR_130417.2	CLIC1	176	75.9504	35	10.7938	101	34.2343	93	40.5393	23	7.45997	83	27.1857	-2.81486	4.69455e-33	down	1.66524	8.0394e-09	up	-1.14961	2.63903e-09	down	-2.44208	5.65666e-15	down	1.86561	3.73142e-08	up	-0.576469	0.032185
XM_003123651.3	ADAMTS2	328	35.0392	1134	86.5727	605	50.7643	279	30.1064	1112	89.2846	741	60.0819	1.30494	4.72133e-55	up	-0.770099	1.32795e-25		0.534846	8.03533e-07		1.56834	2.04746e-72	up	-0.57148	1.54981e-15		0.996859	4.60194e-24
XM_003480870.1	SSBP2	39	8.57501	91	14.2988	115	19.8605	43	9.55023	119	19.6657	89	14.8527	0.737684	0.0222048		0.47401	0.0832608		1.21169	2.29433e-05	up	1.04207	0.000104727	up	-0.404953	0.157283		0.637119	0.0505492
XM_003123766.3	EDIL3	14	3.67058	10	1.87368	53	10.9145	226	59.8536	47	9.26182	64	12.736	-0.970135	0.234792		2.54231	5.17222e-08	up	1.57217	0.000811922	up	-2.69207	1.15359e-39	down	0.459542	0.269561		-2.23253	8.71878e-32	down
XM_003480880.1	ERAP2	26	5.92853	23	3.74792	56	10.0296	29	6.67955	56	9.5974	106	18.3453	-0.661586	0.24554		1.42011	0.000350401	up	0.758522	0.106675		0.522893	0.224767		0.934697	0.00063714		1.45759	1.07093e-06	up
XM_003480881.1	Rgmb	50	9.8016	145	20.3134	43	6.62092	44	8.71274	106	15.618	43	6.39795	1.05134	1.74163e-05	up	-1.61733	6.01694e-11	down	-0.565985	0.215526		0.842008	0.00318434		-1.28752	3.86914e-06	down	-0.445517	0.315903
XM_003123864.3	PRR16	3	0.841496	36	7.21642	10	2.2032	23	6.51679	81	17.0768	26	5.53541	3.10025	8.81583e-06	up	-1.71168	0.00234036		1.38857	0.322395		1.38981	5.3136e-05	up	-1.62528	1.30815e-06	down	-0.235472	0.750138
XM_003480913.1	TGFBI	73	11.2335	51	5.60856	49	5.9226	352	54.7156	38	4.3951	37	4.32156	-1.00211	0.000800822	down	0.0785995	0.920711		-0.923508	0.00492614		-3.63799	7.29178e-81	down	-0.024343	1		-3.66233	1.04655e-80	down
XM_003123952.3	KIF20A	84	10.1922	44	3.8153	240	22.8729	79	9.68255	69	6.29257	255	23.4841	-1.41759	6.28086e-07	down	2.58377	1.06424e-35	up	1.16618	3.61217e-10	up	-0.621737	0.0309979		1.89996	6.03008e-25	up	1.27822	1.35083e-12	up
XM_003124052.3	C5orf32	74	30.7845	51	15.1621	67	21.8927	80	33.6175	45	14.0703	64	20.2081	-1.02174	0.000573897	down	0.529979	0.163254		-0.491757	0.174764		-1.25656	1.39354e-05	down	0.522278	0.196837		-0.734278	0.0112599
XR_130446.2	DIAPH1	259	26.6243	131	9.62362	252	20.3471	236	24.5056	131	10.1214	213	16.619	-1.46809	3.03284e-21	down	1.08017	3.20146e-11	up	-0.387921	0.0193119		-1.2757	1.64486e-15	down	0.715418	7.93889e-05		-0.560283	0.000287418
XM_003354444.2	fascin	191	42.0198	148	23.2686	273	47.1744	124	27.5561	123	20.3384	266	44.4169	-0.852684	6.2262e-07		1.01962	4.52621e-11	up	0.166935	0.478643		-0.438163	0.0534431		1.1269	4.12734e-12	up	0.688736	4.46005e-05
XM_003354509.2	elastin	2381	590.188	1286	227.803	534	103.967	171	42.8157	1052	195.992	1268	238.559	-1.37339	1.56612e-174	down	-1.13166	3.86007e-55	down	-2.50505	0	down	2.19459	8.10329e-108	up	0.283551	3.40195e-05		2.47814	1.05907e-150	up
XM_003481146.1	IL1RL1	22	4.50968	1	0.146491	96	15.4567	23	4.76241	5	0.770345	117	18.2035	-4.94414	1.54493e-06	down	6.72128	4.41615e-23	up	1.77714	1.00529e-07	up	-2.62811	0.000160588	down	4.56257	3.25426e-26	up	1.93445	1.22882e-10	up
XM_003354714.2	II1r1	313	33.2135	1285	97.4456	758	63.1776	419	44.9118	1950	155.524	900	72.4868	1.55283	6.05863e-81	up	-0.625184	3.58654e-20		0.927642	7.0702e-22		1.79197	4.08297e-153	up	-1.10135	1.691e-83	down	0.690625	9.11697e-16
XM_003124931.3	RMND5A	30	8.56613	105	21.426	61	13.681	25	7.21072	112	24.0366	66	14.3038	1.32265	1.07726e-05	up	-0.647193	0.0271902		0.675454	0.13674		1.73702	6.1461e-09	up	-0.74883	0.00546805		0.988188	0.00997536
XM_003481173.1	VAMP8	44	23.1518	24	9.02467	55	22.731	68	36.1423	31	12.2599	33	13.1793	-1.35918	0.000926127	down	1.33271	0.000857071	up	-0.026465	0.965924		-1.55975	1.86587e-06	down	0.104329	0.903908		-1.45542	8.43957e-06	down
XM_003124948.3	CAPG	259	80.3929	123	27.2842	308	75.0917	542	169.939	83	19.3637	188	44.2916	-1.559	3.53414e-23	down	1.46059	1.13665e-21	up	-0.0984149	0.69514		-3.13359	6.6747e-110	down	1.19368	1.82474e-09	up	-1.93991	2.07706e-63	down
XM_003125028.3	ACTG2	4094	1994.6	2639	918.831	1786	683.459	303	149.117	952	348.607	1910	706.296	-1.11823	2.04844e-217	down	-0.426944	1.09565e-20		-1.54517	0	down	1.22516	8.81876e-43	up	1.01867	9.78557e-73	up	2.24383	8.50093e-202	up
XM_003354771.2	ACTA2	535	160.071	371	79.3271	232	54.5219	39	11.7869	123	27.6603	247	56.0922	-1.01283	2.16358e-24	down	-0.540979	7.58069e-05		-1.55381	2.18756e-44	down	1.23063	4.20457e-06	up	1.01998	1.24144e-09	up	2.25062	1.97443e-26	up
XM_003481238.1	CYP1B1	277	79.2125	1151	235.222	658	147.796	462	133.454	2521	541.849	1491	323.621	1.57022	1.04457e-73	up	-0.670413	1.91239e-20		0.899808	4.70245e-18		2.02155	1.39636e-232	up	-0.743585	9.45831e-56		1.27797	1.60475e-71	up
XM_003481248.1	CRIM1	2975	220.625	1604	85.0083	1785	103.975	944	70.7157	717	39.965	1513	85.1635	-1.37592	1.12317e-218	down	0.290565	1.02977e-07		-1.08536	3.60079e-142	down	-0.823295	9.98694e-30		1.0915	1.59083e-64	up	0.268203	4.54296e-05
XR_130512.2	CLIP4	116	20.9524	78	10.0684	116	16.4572	108	19.7049	56	7.60249	81	11.1047	-1.05729	4.14621e-06	down	0.708894	0.00559759		-0.348393	0.232517		-1.37401	2.84322e-08	down	0.546626	0.112685		-0.827387	0.000604471
XM_003125378.2	TRIB2	31	4.93771	163	18.5541	88	11.0096	198	31.857	311	37.232	125	15.1119	1.90982	4.68309e-14	up	-0.752982	0.000585641		1.15684	0.000603202	up	0.224933	0.189828		-1.30086	1.94783e-17	down	-1.07592	5.13121e-10	down
XM_001928463.4	TOX	135	17.8446	50	4.72315	96	9.96708	29	3.8721	11	1.09284	31	3.11015	-1.91767	2.78203e-16	down	1.07742	0.00014026	up	-0.840246	0.000183939		-1.82503	0.000884877	down	1.5089	0.0108372		-0.316135	0.610723
XM_003481401.1	MCM4	88	15.5417	38	4.7961	148	20.5306	61	10.8823	52	6.90257	171	22.9223	-1.69621	3.27672e-09	down	2.09784	2.70913e-17	up	0.401629	0.152463		-0.656779	0.0499166		1.73154	7.89398e-15	up	1.07477	1.04994e-06	up
XM_003355063.2	KIAA0146	46	6.62189	155	15.9457	69	7.80182	42	6.10729	160	17.3115	99	10.8169	1.26785	1.27201e-07	up	-1.03128	4.69451e-06	down	0.236569	0.664774		1.50313	2.91114e-10	up	-0.67844	0.00183659		0.824689	0.00620177
XM_001925709.4	FAM78B	55	22.2495	10	2.89099	37	11.7566	18	7.35539	3	0.91216	17	5.21979	-2.94414	3.97011e-11	down	2.02384	0.000169899	up	-0.920299	0.0198033		-3.01144	0.000384596	down	2.51663	0.00765072		-0.494812	0.512972
XM_001929560.2	S100A4	91	71.1363	49	27.3737	185	113.591	977	771.471	107	62.8674	145	86.0327	-1.37779	3.63665e-07	down	2.05299	5.87447e-21	up	0.675194	0.00202239		-3.61723	4.78958e-223	down	0.452573	0.0645354		-3.16466	1.39313e-198	down
XM_003355167.2	S100A10	89	20.1373	54	8.73161	161	28.6129	116	26.5122	37	6.29225	109	18.7191	-1.20555	7.96895e-06	down	1.71234	2.24133e-14	up	0.50679	0.043452		-2.07501	2.66452e-15	down	1.57286	2.0693e-08	up	-0.502147	0.0353047
XM_001927870.3	TUFT1	235	30.8491	74	6.94215	128	13.198	88	11.669	40	3.94663	79	7.87131	-2.15177	1.82318e-32	down	0.926862	9.79139e-05		-1.22491	1.25516e-13	down	-1.56398	3.47945e-08	down	0.995984	0.00234946		-0.568001	0.0413136
XM_001924906.4	PLEKHO1	131	18.7659	38	3.89019	47	5.28834	95	13.7467	32	3.44541	27	2.93568	-2.2702	1.66893e-19	down	0.442976	0.375649		-1.82723	1.0197e-13	down	-1.99634	4.79042e-12	down	-0.230981	0.768236		-2.22732	1.34737e-13	down
XM_001927823.4	Lix1l	43	13.831	122	28.0436	85	21.4747	51	16.5703	174	42.0655	112	27.3432	1.01976	0.000157108	up	-0.385031	0.187648		0.634733	0.0842839		1.34404	1.75176e-09	up	-0.621457	0.00287528		0.72258	0.0102089
XM_001929357.4	TTF2	72	6.47335	74	4.75463	141	9.95724	58	5.26745	102	6.89269	165	11.2597	-0.44518	0.162323		1.06641	2.29353e-06	up	0.621233	0.0183625		0.387963	0.210562		0.708028	0.000826055		1.09599	1.10463e-06	up
XM_003481494.1	CSF1	39	19.97	65	23.7857	125	50.2744	66	34.1376	93	35.7922	198	76.9528	0.252257	0.593093		1.07973	8.29479e-06	up	1.33199	1.20554e-06	up	0.0682837	0.875341		1.10433	7.84289e-09	up	1.17261	9.95393e-09	up
XM_003125902.2	CNN3	536	78.222	375	39.1096	566	64.8789	604	89.0382	388	42.5586	639	70.78	-1.00005	6.0873e-24	down	0.730226	5.95263e-13		-0.269824	0.0160406		-1.06497	2.82275e-29	down	0.73389	4.43692e-14		-0.331082	0.000375948
XM_003125937.3	DDAH1	258	118.437	177	58.0671	211	76.0807	35	16.2298	51	17.5967	109	37.9788	-1.02833	2.63118e-12	down	0.389809	0.0426463		-0.638521	3.30014e-05		0.116661	0.84697		1.10989	3.83687e-05	up	1.22655	2.01336e-05	up
XM_003126024.3	CSNK1E	70	16.0381	48	7.85932	66	11.8774	99	22.9122	60	10.3323	63	10.9557	-1.02903	0.000790626	down	0.595747	0.113749		-0.433282	0.261863		-1.14895	6.10494e-06	down	0.0845204	0.889083		-1.06443	3.0108e-05	down
XM_003126073.3	TIMP-3	3074	268.652	2132	133.156	3501	240.326	19228	1697.44	2993	196.6	3659	242.713	-1.01262	6.64447e-139	down	0.851875	3.49154e-103		-0.160743	0.000109121		-3.11003	0	down	0.303988	4.96636e-16		-2.80604	0	down
XM_003481567.1	Rho6	5	2.39622	56	19.1793	16	6.02282	3	1.45229	51	18.3704	34	12.3675	3.00072	2.13957e-08	up	-1.67104	9.81492e-05	down	1.32968	0.194666		3.66098	2.96052e-09	up	-0.570831	0.221148		3.09015	1.33378e-05	up
XM_003126130.3	RACGAP1	54	14.8414	34	6.67802	102	22.0193	40	11.1049	36	7.4366	88	18.3573	-1.15213	0.00133959		1.72128	2.59774e-09	up	0.569145	0.0867599		-0.578484	0.186384		1.30364	2.48577e-05	up	0.725154	0.0257686
XM_003481586.1	CXCL2	3	1.16068	21	5.80631	37	11.2439	36	14.0692	114	33.1505	75	22.0242	2.32265	0.00684608		0.953451	0.0655454		3.2761	4.25605e-06	up	1.23648	9.5451e-06	up	-0.58994	0.0314747		0.646544	0.0736231
XM_003355476.2	MYL6	3128	1685.4	1239	477.085	2158	913.295	1455	791.908	900	364.478	1715	701.368	-1.82077	0	down	0.936834	1.23739e-74		-0.883939	2.93167e-106		-1.1195	8.21798e-76	down	0.944343	1.283e-57		-0.17516	0.00366745
XM_003126418.3	PPFIBP1	405	31.2055	203	11.1779	450	27.2341	364	28.3305	189	10.9454	317	18.5388	-1.48115	1.95498e-33	down	1.28476	5.34379e-26	up	-0.19639	0.185684		-1.37203	2.19903e-26	down	0.760228	1.27002e-07		-0.611805	3.53441e-07
XM_003355545.2	ABCC9	34	2.93511	247	15.2381	75	5.08546	2	0.174402	125	8.1105	56	3.66927	2.3762	1.45489e-27	up	-1.58323	7.23275e-18	down	0.792963	0.0391789		5.5393	6.19963e-26	up	-1.1443	5.0528e-06	down	4.39501	3.60963e-11	up
XM_003481677.1	ABCC8	1	0.730801	21	10.9675	7	4.0181	0	0	18	9.88698	8	4.43746	3.90761	0.000294042	up	-1.44865	0.0649929		2.45896	0.193172		4.74344	0.000348058	up	-1.15579	0.170051		3.58765	0.0469541
XR_135218.1	CACNA1C	51	4.55416	154	9.8276	114	7.99588	49	4.41987	152	10.2017	134	9.08216	1.10965	2.98031e-06	up	-0.297582	0.263864		0.812072	0.00533454		1.20674	3.54966e-07	up	-0.167707	0.580365		1.03903	3.81804e-05	up
XM_003126617.3	PRICKLE1	251	25.8787	159	11.7153	143	11.5805	269	28.0153	156	12.0888	149	11.66	-1.14337	3.72572e-14	down	-0.0166966	0.982456		-1.16007	2.37994e-13	down	-1.21254	2.7024e-16	down	-0.0521026	0.891012		-1.26464	3.47502e-17	down
XM_003126722.3	PLXNC1	106	5.67532	399	15.2667	289	12.1536	131	7.08486	413	16.6198	306	12.4352	1.42762	2.09304e-22	up	-0.329004	0.0190361		1.09861	4.24514e-11	up	1.23009	5.94996e-19	up	-0.418479	0.0011357		0.811615	2.01487e-07
XM_003481763.1	ACSS3	10	0.821974	62	3.64198	20	1.29125	6	0.498178	176	10.8733	94	5.86451	2.14756	1.51229e-06	up	-1.49595	0.000169654	down	0.651607	0.49466		4.44799	3.43108e-34	up	-0.890712	1.20318e-05		3.55728	3.69896e-16	up
XM_003126761.2	DYRK2	82	12.2575	57	6.08909	65	7.63178	68	10.2677	47	5.28054	41	4.65177	-1.00937	0.000305123	down	0.325793	0.453837		-0.683577	0.0307215		-0.959355	0.00210499		-0.182906	0.77882		-1.14226	0.000343816	down
XM_003355721.2	Tubb3	25	5.40644	8	1.23637	20	3.39723	82	17.9127	12	1.95049	18	2.95454	-2.12856	0.000577735	down	1.45824	0.0553332		-0.670321	0.337547		-3.19907	2.4895e-17	down	0.599094	0.513547		-2.59998	4.92823e-14	down
XM_003355734.2	CRISPLD2	160	34.0226	464	70.5105	274	45.7637	65	13.9616	359	57.3764	241	38.8965	1.05134	3.10004e-16	up	-0.623634	1.67732e-07		0.427711	0.0196195		2.03899	8.75337e-34	up	-0.56082	3.53596e-05		1.47817	9.36468e-15	up
XM_003126963.3	KIFC3	145	20.3811	55	5.52473	103	11.3716	65	9.22887	46	4.8597	96	10.2418	-1.88326	4.90809e-17	down	1.04146	0.000122536	up	-0.841802	8.91777e-05		-0.925287	0.00383158		1.07553	0.000214007	up	0.150245	0.700288
XM_003126999.3	SHCBP1	14	3.14899	12	1.92892	40	7.06687	14	3.18088	26	4.39551	61	10.414	-0.707101	0.398453		1.87328	0.00021104	up	1.16618	0.037645		0.466604	0.509134		1.24443	0.0012114		1.71103	4.77474e-05	up
XM_003481884.1	BCAM	64	10.1138	60	6.77598	27	3.35135	7	1.11739	44	5.22609	32	3.8382	-0.577818	0.081731		-1.01569	0.0112446		-1.59351	1.01092e-05	down	2.2256	3.49432e-05	up	-0.445301	0.409647		1.7803	0.00413437
XR_135249.1	agrin	143	7.55873	461	17.4141	285	11.8326	140	7.47509	663	26.3402	463	18.5755	1.20404	5.98162e-20	up	-0.55749	3.44963e-06		0.646554	0.000114915		1.8171	2.93648e-53	up	-0.503866	1.39644e-07		1.31324	2.15776e-23	up
XM_003127676.3	PINK1	60	7.47508	203	18.0738	98	9.58989	86	10.8228	243	22.7543	121	11.4418	1.27374	7.13692e-10	up	-0.914311	1.86623e-06		0.359426	0.341447		1.07207	2.83884e-09	up	-0.991818	5.401e-09		0.0802486	0.842615
XM_003127757.3	Marcksl1	146	35.6111	74	12.8989	149	28.5458	63	15.522	58	10.6329	144	26.6588	-1.46508	3.69932e-12	down	1.14603	1.83365e-07	up	-0.319049	0.212031		-0.54578	0.102286		1.32608	1.36953e-08	up	0.780295	0.00123247
XM_003356313.2	COL1A2	73	10.182	8	0.797426	19	2.08156	18	2.53606	9	0.94351	50	5.29332	-3.67453	1.54338e-17	down	1.38424	0.078188		-2.29029	2.79481e-10	down	-1.42648	0.04164		2.48806	4.08769e-07	up	1.06158	0.0193764
XM_003356348.2	TUBB6	590	134.131	109	17.7089	385	68.7483	263	60.3961	100	17.0871	353	60.9113	-2.92109	1.93299e-114	down	1.95685	8.53361e-41	up	-0.96425	4.10091e-23		-1.82154	1.06752e-28	down	1.8338	7.28943e-33	up	0.0122555	0.954837
XM_003356363.2	NDC80	21	5.01631	15	2.56062	54	10.1317	12	2.89549	26	4.66799	61	11.0596	-0.970135	0.12671		1.98431	3.70243e-06	up	1.01418	0.0291189		0.688996	0.307291		1.24443	0.0012114		1.93342	7.67952e-06	up
XM_003127971.3	PPAP2B	61	7.47516	255	22.3316	135	12.9941	1587	196.446	1357	124.986	506	47.0638	1.57891	9.89669e-17	up	-0.781223	3.22753e-06		0.797685	0.00235737		-0.652362	3.03746e-33		-1.40908	1.73894e-85	down	-2.06144	1.20223e-200	down
XM_003128087.3	PTPRF	359	28.2198	240	13.4821	291	17.967	77	6.114	199	11.7572	304	18.1376	-1.06566	6.57548e-18	down	0.4143	0.00728861		-0.651358	2.58458e-07		0.943357	2.23573e-06		0.625434	2.34539e-05		1.56879	3.96325e-20	up
XM_003356513.2	TUBB2A	339	63.957	80	10.7862	205	30.3785	170	32.3976	85	12.0531	178	25.4891	-2.56792	1.5719e-57	down	1.49387	5.16503e-15	up	-1.07405	6.57764e-16	down	-1.42648	2.43116e-13	down	1.08047	1.00212e-07	up	-0.346007	0.0810366
XM_001927717.3	HIST1H2B	5	3.43056	49	24.0259	18	9.70042	8	5.54447	44	22.6903	14	7.29069	2.80807	5.41881e-07	up	-1.30847	0.0040009		1.4996	0.113694		2.03295	0.000106453	up	-1.63795	0.000692747	down	0.395005	0.714416
XM_001929415.4	FKBP5	126	30.0978	2253	384.604	968	181.62	60	14.4774	2043	366.796	1202	217.929	3.67564	0	up	-1.08245	4.90209e-90	down	2.59319	6.58553e-123	up	4.6631	0	up	-0.751121	5.56096e-46		3.91198	1.69911e-216	up
XM_003356622.2	DAAM2	494	57.7891	333	27.8389	452	41.5318	288	34.0319	213	18.728	425	37.7358	-1.0537	4.86041e-24	down	0.577116	5.02358e-07		-0.476581	8.1925e-06		-0.861696	3.39426e-10		1.01074	4.26534e-16	up	0.149044	0.348894
XM_003482206.1	Rcan2	172	58.272	73	17.6743	146	38.8515	140	47.9109	33	8.40305	109	28.0287	-1.72115	7.7868e-18	down	1.13632	3.11382e-07	up	-0.584833	0.00349398		-2.51137	5.75644e-23	down	1.73792	1.26954e-09	up	-0.773449	0.000188646
XM_001925254.4	ADAMTS7	25	4.66811	57	7.60614	18	2.63996	124	23.3883	93	13.052	53	7.51143	0.704326	0.101608		-1.52665	0.000269692	down	-0.822324	0.22703		-0.841518	0.000127271		-0.797107	0.00820641		-1.63863	7.40033e-12	down
XM_003482221.1	KIAA1199	61	12.5108	183	26.8223	90	14.4985	39	8.07973	129	19.8856	111	17.2793	1.10025	3.18335e-07	up	-0.887532	1.31033e-05		0.212723	0.64972		1.29934	7.14058e-07	up	-0.20268	0.533252		1.09666	0.000101808	up
XM_003482223.1	ADAMTSL3	74	5.56463	56	3.00941	109	6.43805	299	22.7118	72	4.06939	157	8.96087	-0.886807	0.00274964		1.09714	2.95557e-05	up	0.210338	0.60495		-2.48056	7.58214e-48	down	1.13883	1.92986e-07	up	-1.34173	7.75518e-21	down
XM_003482225.1	IQGAP1	2614	140.666	1719	66.1072	2886	121.984	1527	83.004	1069	43.2369	2450	100.068	-1.0894	4.15019e-133	down	0.883817	1.52145e-90		-0.205581	2.93573e-06		-0.940919	7.36377e-60		1.21065	2.70345e-123	up	0.269732	6.95406e-08
XM_003128485.3	CSPG4	590	32.3379	267	10.4583	540	23.2476	190	10.5194	159	6.55012	465	19.3446	-1.62858	8.61942e-56	down	1.15243	2.80991e-26	up	-0.476149	7.55847e-07		-0.683454	6.91302e-05		1.56234	1.59939e-34	up	0.878881	1.7832e-12
XM_001929219.3	CLEC14A	7	0.881594	1	0.0900034	21	2.07737	146	18.5737	22	2.0825	37	3.53686	-3.29206	0.0334651		4.52863	2.97452e-05	up	1.23657	0.150884		-3.15687	4.29694e-30	down	0.764153	0.160519		-2.39272	1.94538e-22	down
XM_003128870.3	NCAPG	66	7.73504	30	2.51263	122	11.2306	66	7.81336	45	3.9639	128	11.3861	-1.62221	1.15469e-06	down	2.16016	7.80431e-15	up	0.53795	0.0710978		-0.979022	0.00205628		1.52228	2.33094e-09	up	0.543256	0.0402516
XM_003128909.3	RELL1	61	20.0778	29	6.82139	53	13.702	102	33.9127	24	5.9373	40	9.99291	-1.55746	6.86224e-06	down	1.00625	0.0136745		-0.55121	0.17033		-2.51394	6.79669e-17	down	0.751097	0.14802		-1.76285	7.27859e-11	down
XM_003482379.1	OCIAD2	74	22.3511	72	15.5413	133	31.553	160	48.8159	35	7.94559	82	18.7986	-0.524236	0.087489		1.02167	1.15551e-05	up	0.497436	0.0827064		-2.61913	2.09323e-27	down	1.2424	0.000109788	up	-1.37673	7.89479e-12	down
XM_003356923.2	PDGFRA	64	9.52579	470	49.9928	185	21.628	236	35.482	1132	126.637	582	65.7491	2.39181	1.36823e-52	up	-1.20882	1.76757e-22	down	1.18299	4.34044e-08	up	1.83553	5.81725e-92	up	-0.945652	9.22171e-38		0.889882	8.57355e-16
XM_003482392.1	FAM198B	30	5.40593	259	33.3532	108	15.2861	239	43.5033	686	92.9105	256	35.0134	2.62521	2.64844e-32	up	-1.12561	3.22492e-11	down	1.4996	7.55936e-07	up	1.09472	6.09322e-26	up	-1.40793	3.43348e-43	down	-0.313217	0.0555143
XM_003129053.3	UBA6	84	10.0736	64	5.48497	124	11.6802	78	9.44879	55	4.95747	110	10.0125	-0.877026	0.00141266		1.09051	7.52227e-06	up	0.213486	0.57039		-0.930523	0.00122978		1.01413	0.000149245	up	0.0836076	0.844
XM_003356973.2	CXCL2	4	1.54758	30	8.29473	27	8.20502	36	14.0692	102	29.6609	83	24.3734	2.42218	0.000565182	up	-0.0156881	0.983094		2.40649	0.0018063		1.07602	0.000254504	up	-0.283255	0.411642		0.792765	0.0182059
XM_003482467.1	CENPE	162	7.18766	157	4.97806	363	12.6503	90	4.03357	169	5.63574	353	11.8876	-0.529937	0.0054253		1.34552	1.51416e-22	up	0.815583	1.48994e-08		0.482545	0.0303829		1.07678	7.46776e-15	up	1.55932	4.28616e-23	up
XM_003482579.1	SYTL2	291	28.5814	103	7.22963	187	14.4263	22	2.18267	31	2.28846	81	6.03839	-1.98308	3.67563e-36	down	0.996709	1.84004e-07		-0.986374	6.51509e-12		0.0682837	0.919939		1.39978	1.89212e-05	up	1.46807	2.53348e-05	up
XM_003129802.3	ARHGAP42	58	7.92753	164	16.0192	126	13.5271	48	6.62714	141	14.4851	114	11.8266	1.01486	8.24872e-06	up	-0.243957	0.366582		0.770906	0.00502812		1.12811	4.29951e-06	up	-0.29253	0.292339		0.835578	0.00256244
XM_003129979.2	CLMP	87	25.3348	342	71.1726	164	37.5116	206	60.5956	581	127.165	408	90.1788	1.4902	1.62585e-20	up	-0.923986	1.00922e-10		0.566215	0.0196336		1.06941	3.08581e-21	up	-0.495838	1.56286e-06		0.573575	1.51548e-05
XM_003130107.3	ATP2B4	356	64.3022	247	31.8831	467	66.2546	430	78.4548	269	36.5191	455	62.3782	-1.01207	2.3002e-16	down	1.05523	8.85073e-20	up	0.0431522	0.869572		-1.10321	3.40258e-22	down	0.772391	4.96493e-11		-0.33082	0.00369455
XM_003130142.3	CDK6	162	40.5242	71	12.6925	204	40.0824	77	19.4566	63	11.8449	153	29.0494	-1.67481	3.22292e-16	down	1.65899	2.3565e-17	up	-0.0158178	0.96088		-0.715988	0.0136879		1.29424	8.86778e-09	up	0.578251	0.0145987
XM_003357478.2	Ccdc126	132	23.345	60	7.58332	107	14.8637	107	19.1152	60	7.97559	84	11.2757	-1.62221	9.74511e-13	down	0.970891	0.000244697		-0.65132	0.00525339		-1.26106	2.86742e-07	down	0.499558	0.145257		-0.761499	0.00173253
XM_003130219.3	semaphorin	80	18.3073	37	6.05096	165	29.658	41	9.47749	28	4.81597	113	19.6272	-1.59718	8.81647e-08	down	2.29318	1.88998e-21	up	0.696001	0.00296698		-0.976678	0.0200906		2.02696	3.51958e-12	up	1.05028	0.000163607	up
XM_003482683.1	Sema3a	6	2.16749	36	9.29387	33	9.3636	103	37.5853	71	19.2777	42	11.516	2.10025	0.000529002	up	0.0107841	0.987155		2.11104	0.00135384		-0.963234	8.60682e-05		-0.743299	0.0393171		-1.70653	1.6688e-10	down
XM_003357576.2	RGL1	164	16.087	465	32.5967	253	19.4929	95	9.41306	537	39.5911	432	32.1633	1.01883	1.72641e-15	up	-0.741778	4.89985e-10		0.277048	0.198612		2.07244	2.2659e-51	up	-0.29976	0.00945217		1.77268	9.51656e-34	up
XM_003131013.3	PRG4	15	0.979489	542	25.2927	226	11.5915	51	3.36398	1592	78.1345	413	20.4693	4.69055	6.32555e-105	up	-1.12566	3.9839e-23	down	3.5649	1.39685e-38	up	4.53772	0	up	-1.9325	1.78828e-157	down	2.60522	4.69931e-52	up
XM_003130636.3	GAS1	149	20.4682	536	52.6195	153	16.5085	704	97.6881	645	66.5956	244	25.4407	1.36221	6.19312e-28	up	-1.67239	1.20574e-41	down	-0.310174	0.222881		-0.552757	2.47415e-11		-1.38829	9.19919e-40	down	-1.94104	2.45781e-82	down
XM_003482819.1	FRMD4A	45	20.6577	20	6.56126	37	13.3412	28	12.9838	11	3.79536	38	13.2403	-1.65463	7.06467e-05	down	1.02384	0.0468082		-0.630793	0.188935		-1.7744	0.00145051		1.80263	0.000703729	up	0.0282227	0.965812
XM_003482838.1	Celf2	146	20.3939	26	2.59543	87	9.54532	103	14.5332	14	1.46983	25	2.65054	-2.97409	5.22718e-29	down	1.87882	5.62615e-09	up	-1.09527	3.2661e-07	down	-3.30563	3.03588e-22	down	0.850632	0.221964		-2.45499	1.96147e-16	down
XM_003130956.3	CKAP2	36	6.32575	15	1.8836	111	15.3199	29	5.14734	45	5.94312	111	14.804	-1.74774	0.000261121	down	3.02384	1.61913e-19	up	1.2761	1.36965e-05	up	0.207391	0.712584		1.31669	1.12651e-06	up	1.52409	2.03933e-07	up
XM_003131091.3	COL1A1	9426	564.669	33102	1417.13	12835	603.929	3172	191.944	25277	1138.11	12762	580.271	1.32749	0	up	-1.23052	0	down	0.0969726	1.24343e-05		2.56788	0	up	-0.97184	0		1.59604	0	up
XM_003131092.3	COL4A2	5008	317.086	16726	756.821	6466	321.567	2076	132.775	15158	721.351	7921	380.661	1.25508	0	up	-1.23483	0	down	0.0202458	0.711327		2.44172	0	up	-0.922194	0		1.51953	0	up
XM_003482938.1	FAS	61	9.50967	176	19.6082	90	11.0205	72	11.3382	207	24.2548	172	20.3521	1.04399	1.88664e-06	up	-0.831264	6.67537e-05		0.212723	0.64972		1.09708	2.80986e-08	up	-0.253091	0.25601		0.84399	0.000100259
XM_003131273.3	HELZ	264	14.3503	864	33.5628	562	23.9947	179	9.82844	1188	48.5361	815	33.6248	1.22579	4.31558e-38	up	-0.484146	9.53391e-09		0.741639	3.95008e-11		2.30402	3.68188e-129	up	-0.529532	1.77142e-14		1.77449	1.75249e-63	up
XM_003131594.3	ITGA3	45	9.79824	19	2.9565	51	8.72226	150	32.9915	31	5.07328	42	6.94114	-1.72863	3.84589e-05	down	1.56081	0.000236964	up	-0.167821	0.797542		-2.7011	1.39802e-26	down	0.452252	0.411577		-2.24885	1.97703e-21	down
XM_003131798.3	SSH2	52	4.1301	277	15.7226	157	9.79445	21	1.68481	211	12.596	170	10.2483	1.92859	7.74822e-24	up	-0.682806	2.03934e-05		1.24579	1.8025e-07	up	2.9023	7.03184e-30	up	-0.297577	0.158682		2.60472	1.23215e-21	up
XM_003358190.2	MYO1C	2244	194.157	1232	76.1778	1782	121.105	860	75.1629	746	48.5132	1628	106.913	-1.34978	3.41939e-160	down	0.66881	1.67313e-34		-0.680968	1.94299e-48		-0.631642	2.94232e-17		1.13998	1.93383e-74	up	0.508342	1.9539e-16
XM_001925143.4	semaphorin	45	6.82023	127	13.7556	46	5.47605	84	12.86	263	29.9595	83	9.54795	1.01212	0.000122524	up	-1.32881	2.56749e-07	down	-0.316684	0.575784		1.22012	3.99264e-12	up	-1.64975	5.55852e-21	down	-0.429628	0.149398
XM_003358505.2	ITPR1	293	12.2801	1119	33.5159	580	19.0934	114	4.82629	538	16.9476	384	12.2155	1.44853	1.22264e-63	up	-0.81177	1.19473e-27		0.636759	7.54929e-09		1.81209	3.82794e-43	up	-0.472369	1.29325e-05		1.33972	4.45491e-20	up
XM_003483239.1	MCM7	60	6.72801	41	3.28555	126	11.0976	56	6.34306	68	5.73108	152	12.9367	-1.03405	0.00207886		1.75604	1.01154e-11	up	0.721996	0.00915051		-0.146373	0.739414		1.1746	1.46189e-07	up	1.02822	1.16946e-05	up
XM_003132559.3	YEATS2	212	17.5697	140	8.29173	254	16.5343	135	11.3015	109	6.78964	236	14.8452	-1.08335	4.53397e-11	down	0.995717	6.01798e-10		-0.0876289	0.748926		-0.735112	0.000437154		1.12859	8.3645e-11	up	0.393478	0.0380463
XM_003358759.2	ACAP2	203	29.3556	617	63.7629	431	48.9548	159	23.2256	672	73.0392	544	59.709	1.11908	1.13556e-23	up	-0.381268	0.000260873		0.737815	1.53629e-08		1.65295	2.43747e-47	up	-0.290723	0.00394849		1.36223	5.66764e-29	up
XM_001925972.4	BDH1	256	67.3042	145	27.2432	193	39.855	309	82.0609	175	34.5806	190	37.9142	-1.3048	1.25071e-17	down	0.548863	0.00421025		-0.755936	8.41154e-07		-1.24673	1.91458e-19	down	0.132776	0.635967		-1.11396	3.62692e-16	down
XM_001929078.3	MYLK	1368	200.562	2026	212.271	906	104.331	205	30.3593	798	87.9341	776	86.3515	0.0818578	0.234196		-1.02474	5.36219e-74	down	-0.942878	1.06944e-51		1.53428	1.96428e-50	up	-0.026201	0.87086		1.50808	5.5677e-48	up
XM_003483310.1	PARP14	279	20.6745	289	15.3044	730	42.4891	64	4.79056	403	22.4454	973	54.7255	-0.433904	0.00197944		1.47314	8.77461e-52	up	1.03924	1.97835e-25	up	2.22816	2.598e-42	up	1.28579	8.08124e-54	up	3.51395	2.39736e-162	up
XM_003483325.1	XBED2	80	15.0188	24	3.21992	92	13.5662	49	9.29218	17	2.39876	40	5.6997	-2.22167	8.37181e-12	down	2.07491	9.99028e-11	up	-0.146759	0.744482		-1.95373	2.23608e-06	down	1.2486	0.0126692		-0.705132	0.0716471
XM_003483346.1	ADAMTS1	35	3.95373	367	29.6274	175	15.5274	34	3.87965	181	15.3677	96	8.23106	2.90565	1.00161e-50	up	-0.93211	1.20465e-11		1.97353	6.06761e-16	up	1.9859	1.00444e-16	up	-0.900752	6.84399e-06		1.08515	0.000415596	up
XM_003132747.3	ADAMTS5	23	2.68482	204	17.0179	65	5.9597	57	6.72106	356	31.2341	123	10.8978	2.66416	6.40373e-26	up	-1.51374	6.91019e-14	down	1.15041	0.00484227		2.21636	3.56765e-37	up	-1.51909	3.72016e-25	down	0.697275	0.00886642
XM_003483382.1	SORBS3	400	49.0489	263	23.047	399	38.4296	251	31.0899	149	13.7324	423	39.3691	-1.08965	1.26335e-20	down	0.737641	2.10365e-09		-0.352004	0.0057815		-1.17886	1.3218e-14	down	1.51948	3.71629e-30	up	0.34062	0.0122278
XM_001927633.3	DDX60	99	7.16085	111	5.73774	258	14.6579	37	2.70338	307	16.6901	656	36.0146	-0.319649	0.245365		1.35313	3.01624e-16	up	1.03348	5.00961e-09	up	2.62616	4.86557e-39	up	1.10959	9.42229e-29	up	3.73575	1.37725e-114	up
XM_003483408.1	GPR133	67	12.4678	50	6.64927	117	17.1011	5	0.939856	42	5.87431	67	9.46316	-0.906941	0.00390573		1.36282	1.1406e-07	up	0.455882	0.152578		2.64391	6.43559e-06	up	0.687903	0.0672284		3.33181	4.19415e-11	up
XM_001924659.4	AGT	15	2.69279	136	17.4477	79	11.1394	32	5.80278	321	43.3119	158	21.5285	2.69586	1.21864e-17	up	-0.647367	0.00905749		2.0485	1.08251e-07	up	2.89995	3.39683e-45	up	-1.00852	4.42364e-12	down	1.89143	9.27939e-14	up
XM_003483532.1	myoferlin	134	34.7742	58	10.7564	150	30.575	236	61.8642	75	14.6287	158	31.1211	-1.69282	1.03953e-13	down	1.50715	3.22543e-11	up	-0.185664	0.553998		-2.08031	1.14243e-30	down	1.08909	5.22986e-07	up	-0.991212	2.07648e-10
XM_001926023.4	MYOF	779	43.9538	322	12.9838	1046	46.3568	1317	75.062	452	19.1685	1017	43.5537	-1.75927	4.89951e-82	down	1.83607	9.05694e-102	up	0.0767945	0.530305		-1.96934	7.73935e-158	down	1.18406	2.09102e-49	up	-0.785286	8.09659e-38
XM_001929278.3	IMP-GMP	257	33.279	771	71.3476	537	54.6178	243	31.7847	667	64.9164	622	61.1326	1.10025	1.09004e-28	up	-0.385494	2.45205e-05		0.714761	5.34084e-10		1.03025	6.75864e-23	up	-0.0866411	0.538636		0.943608	1.51979e-18
XM_003359452.2	ARHGEF10	74	8.44433	50	4.07748	109	9.76974	132	15.2154	80	6.86144	113	9.78718	-1.05031	0.000409521	down	1.26064	1.99927e-06	up	0.210338	0.60495		-1.14895	1.07383e-07	down	0.512382	0.0682313		-0.636565	0.00326597
XM_003133397.3	PPP1R3B	53	8.16903	151	16.6326	113	13.6803	91	14.1681	58	6.71915	112	13.1026	1.02578	1.73921e-05	up	-0.281911	0.304855		0.743865	0.0119855		-1.07629	4.85458e-05	down	0.963505	0.00027119		-0.11279	0.759454
XM_003483657.1	FAP	30	4.01697	43	4.11466	97	10.2017	207	27.9977	75	7.54797	116	11.7891	0.034666	0.957929		1.30996	4.27424e-06	up	1.34463	2.52545e-05	up	-1.89115	7.45508e-24	down	0.643293	0.0158396		-1.24786	4.41823e-13	down
XM_003483665.1	COBLL1	121	12.385	86	6.29067	164	13.1849	44	4.54923	94	7.23153	176	13.6732	-0.977307	1.17939e-05		1.0676	2.4551e-07	up	0.0902957	0.818339		0.668676	0.0302532		0.918974	5.62526e-06		1.58765	4.53918e-12	up
XM_003483704.1	INPP1	118	66.787	69	27.9092	151	67.129	48	27.4427	42	17.867	123	52.8397	-1.25883	5.34914e-08	down	1.2662	9.25906e-09	up	0.00736858	0.984777		-0.619126	0.111901		1.56433	2.33105e-09	up	0.945202	0.000353312
XM_001928281.4	STK17B	190	49.2063	427	79.0284	496	100.896	113	29.5611	243	47.3004	394	77.4478	0.683529	1.73e-07		0.352419	0.00196091		1.03595	3.27487e-17	up	0.678153	0.000124774		0.71137	2.1847e-08		1.38952	9.71405e-22	up
XM_003359600.2	ANKRD44	45	5.63761	216	19.3386	134	13.1859	25	3.16372	160	15.0659	92	8.74814	1.77833	8.9458e-17	up	-0.552483	0.00354209		1.22584	2.77838e-06	up	2.25159	2.60901e-17	up	-0.784235	0.000277242		1.46736	5.94721e-06	up
XM_003359714.2	BOK	81	30.5938	51	13.766	62	18.3935	21	8.01204	19	5.39379	55	15.7673	-1.15213	4.84869e-05	down	0.418086	0.321493		-0.734047	0.0198416		-0.570871	0.381477		1.54756	0.0002019	up	0.976692	0.0225269
XM_003359758.2	LIFR	20	1.92812	169	11.6434	144	10.9041	7	0.681675	135	9.78204	91	6.65872	2.59424	6.04182e-21	up	-0.0946394	0.780956		2.4996	1.64194e-17	up	3.84298	2.71164e-24	up	-0.55489	0.0257151		3.28809	1.00823e-14	up
XM_003134012.3	ADAMTS6	82	10.7385	24	2.2461	65	6.68599	80	10.5827	20	1.96857	66	6.56023	-2.2573	2.62209e-12	down	1.57372	1.90458e-05	up	-0.683577	0.0307215		-2.42648	7.19559e-13	down	1.7366	5.04977e-06	up	-0.689884	0.017695
XM_003359798.2	PIK3R1	27	4.67753	129	15.9709	72	9.79734	63	11.0247	190	24.7399	146	19.1978	1.77163	3.42029e-10	up	-0.704987	0.00553777		1.06664	0.00541173		1.16609	2.26168e-08	up	-0.3659	0.0904324		0.800195	0.00082603
XM_003134060.2	GABRP	345	87.6231	152	27.5887	500	99.7454	106	27.1945	156	29.7794	1079	208.002	-1.66723	7.91088e-34	down	1.85417	2.9738e-49	up	0.186939	0.22313		0.131001	0.6434		2.80421	1.07296e-167	up	2.93521	1.55729e-153	up
XM_003134076.3	SLIT3	196	12.9248	186	8.76532	121	6.26722	22	1.46543	117	5.79888	153	7.65779	-0.560259	0.000936596		-0.483981	0.0228302		-1.04424	6.89658e-09	down	1.98445	5.14746e-11	up	0.401154	0.0977836		2.38561	1.04847e-17	up
XM_003134082.3	HMMR	61	6.2303	49	3.57654	170	13.638	66	6.80924	109	8.36753	193	14.9617	-0.800736	0.0165748		1.931	8.00001e-18	up	1.13026	5.92779e-07	up	0.297309	0.340373		0.838404	1.21598e-05		1.13571	3.95047e-08	up
XM_003134092.3	PTTG1	20	10.2136	7	2.55467	45	18.0503	18	9.28532	14	5.37364	49	18.9929	-1.99928	0.00404022		2.82081	1.25473e-07	up	0.821532	0.126805		-0.789051	0.257387		1.82149	6.78474e-05	up	1.03243	0.0245733
XM_003134101.3	ADRA1B	190	28.9692	19	2.07026	84	10.0597	14	2.15618	13	1.48976	55	6.36489	-3.80664	3.58048e-46	down	2.2807	5.16787e-11	up	-1.52593	2.16156e-15	down	-0.533396	0.53308		2.09505	2.05093e-06	up	1.56165	0.000396071	up
XM_003134203.2	CSGALNACT1	33	9.82731	105	22.3459	68	15.9057	124	37.3008	61	13.6534	114	25.7674	1.18514	6.63204e-05	up	-0.490468	0.109732		0.694676	0.0976774		-1.44994	3.85465e-10	down	0.916284	0.00047066		-0.533656	0.0192779
XM_003483931.1	ID1	86	32.4181	354	95.3632	249	73.7245	178	67.7773	515	145.911	393	112.442	1.55663	1.35352e-22	up	-0.371289	0.0119236		1.18534	8.32089e-11	up	1.10621	6.39991e-20	up	-0.375912	0.000973228		0.730302	6.74278e-08
XM_003134384.3	TPX2	93	15.7049	50	6.03409	213	28.2525	73	12.4524	98	12.4386	235	30.1208	-1.38001	2.52885e-07	down	2.22717	1.17046e-26	up	0.847158	1.69914e-05		-0.00159568	0.996335		1.27594	5.31499e-13	up	1.27434	1.33309e-11	up
XM_003483980.1	Sulf2	69	14.2512	32	4.72325	81	13.1405	56	11.6833	29	4.50187	55	8.62206	-1.59323	8.86919e-07	down	1.47617	4.21822e-06	up	-0.117068	0.833454		-1.37585	0.000123759	down	0.93751	0.0232414		-0.438345	0.250507
XM_001927520.4	PTGIS	90	18.5084	648	95.2334	338	54.5966	62	12.8793	385	59.5084	349	54.475	2.36329	2.08372e-71	up	-0.802656	8.0431e-16		1.56063	3.66902e-22	up	2.20804	5.36569e-40	up	-0.1275	0.48076		2.08054	9.40017e-34	up
XM_003484013.1	FAM180A	40	20.9603	11	4.11926	10	4.11587	39	20.6433	15	5.90774	60	23.8636	-2.3472	1.39114e-06	down	-0.00118852	0.999164		-2.34839	5.86082e-06	down	-1.80499	9.18558e-05	down	2.01413	1.23703e-06	up	0.209139	0.665181
XM_003134750.3	AASS	84	10.2838	32	2.79969	54	5.19265	14	1.73131	19	1.74831	56	5.20362	-1.87703	4.61859e-10	down	0.891203	0.0287929		-0.985823	0.000996608		0.0140916	0.989708		1.57356	0.000136164	up	1.58765	0.000281009	up
XM_003484028.1	TSPAN12	100	14.9541	60	6.41208	141	16.5616	100	15.1055	56	6.29418	43	4.8806	-1.22167	1.38445e-06	down	1.36898	3.33654e-09	up	0.147302	0.703046		-1.26298	7.48151e-07	down	-0.366959	0.446625		-1.62994	1.31163e-09	down
XM_003134787.3	anillin	342	27.8773	110	6.40774	648	41.488	274	22.5606	149	9.12855	611	37.8016	-2.1212	2.77514e-46	down	2.69481	7.41332e-101	up	0.573604	3.182e-08		-1.30534	1.50686e-18	down	2.04999	6.38955e-66	up	0.744647	2.45715e-12
XM_003134898.2	INHBA	128	38.2974	5	1.0691	19	4.46515	30	9.06684	3	0.674641	4	0.908375	-5.16278	8.10149e-36	down	2.06231	0.0113071		-3.10047	9.90333e-25	down	-3.74841	1.42317e-07	down	0.429169	0.85858		-3.31924	7.5882e-07	down
XM_003360524.2	MXRA5	1825	71.9882	986	27.7948	3125	96.8214	2691	107.223	1029	30.5074	3825	114.518	-1.37295	9.45007e-134	down	1.80051	1.7428e-296	up	0.427567	8.71414e-23		-1.81338	1.27532e-288	down	1.90835	0	up	0.0949675	0.0329866
XR_135475.1	IQGAP1	783	80.7072	488	35.9467	870	70.4357	421	43.8337	303	23.4739	739	57.815	-1.16684	1.18909e-44	down	0.970449	6.12161e-32		-0.19639	0.0389065		-0.900983	1.03913e-15		1.30039	1.31471e-41	up	0.399404	3.19428e-05
XR_131267.2	SMC2	115	8.32606	100	5.17404	216	12.2834	86	6.28949	85	4.62543	230	12.6391	-0.686342	0.0027858		1.24735	4.45289e-12	up	0.561004	0.00572275		-0.443355	0.116877		1.45023	2.06649e-15	up	1.00688	5.64232e-08	up
XM_003484194.1	Fmnl3	126	20.6648	60	7.03233	115	14.8143	64	10.6027	34	4.19113	82	10.2075	-1.5551	1.72433e-11	down	1.07491	2.36166e-05	up	-0.480183	0.0594646		-1.33902	5.16034e-05	down	1.28422	6.64674e-05	up	-0.0547979	0.914926
XM_003361010.2	DSC2	41	3.50608	21	1.28335	23	1.54486	124	10.7111	14	0.899823	16	1.03849	-1.44994	0.000765629	down	0.26756	0.760619		-1.18238	0.0118486		-3.57332	2.2242e-28	down	0.206776	0.860574		-3.36655	7.86612e-27	down
XM_003484215.1	Elovl6	45	15.5072	131	32.2613	71	19.2178	39	13.5757	116	30.045	96	25.1096	1.05686	4.60375e-05	up	-0.747361	0.00285057		0.309501	0.524924		1.1461	2.94564e-05	up	-0.258887	0.425123		0.88721	0.0037986
XM_003361059.2	PI4K2B	48	11.3521	41	6.92959	78	14.4895	31	7.40581	73	12.9763	88	15.7966	-0.712119	0.0666574		1.06417	0.000904828	up	0.352047	0.42485		0.809147	0.0231273		0.283738	0.455069		1.09289	0.000735479	up
XM_003484222.1	galectin-1	178	144.783	71	41.2709	138	88.1656	142	116.67	36	22.0085	88	54.3282	-1.81069	9.19649e-20	down	1.09509	1.69637e-06	up	-0.715602	0.000186031		-2.4063	3.4026e-22	down	1.30364	2.48577e-05	up	-1.10267	1.2433e-07	down
XM_003361104.2	Edil3	5	2.071	4	1.18402	28	9.10943	144	60.2487	27	8.40554	45	14.1471	-0.806636	0.606845		2.94367	3.86718e-05	up	2.13703	0.00355269		-2.84152	6.83735e-27	down	0.751097	0.118195		-2.09042	7.81528e-19	down
XM_003361297.2	WISP1	59	18.8503	182	41.5552	164	41.1559	15	4.84097	117	28.0959	97	23.5225	1.14044	1.41491e-07	up	-0.0139276	0.980773		1.12652	1.08228e-06	up	2.53699	1.18881e-14	up	-0.256321	0.427117		2.28067	7.35577e-11	up
XM_003361311.2	GPRC5C	57	10.4389	20	2.61757	50	7.1924	21	3.88486	42	5.78125	69	9.59125	-1.99567	1.46546e-07	down	1.45824	0.000631706	up	-0.537427	0.202759		0.573519	0.260806		0.730338	0.0460746		1.30386	0.000559555	up
XR_131338.2	PRICKLE1	52	10.9778	31	4.67694	38	6.30113	59	12.5817	30	4.76019	32	5.12752	-1.23095	0.000843117	down	0.430046	0.459227		-0.800905	0.0548767		-1.40223	5.74288e-05	down	0.107241	0.901559		-1.29499	0.000213166	down
XM_003361897.2	PPFIBP1	23	12.2885	6	2.29093	19	7.97349	27	14.5717	9	3.61415	18	7.29944	-2.42331	0.00033009	down	1.79928	0.0242691		-0.624028	0.40454		-2.01144	0.00058416	down	1.01413	0.231615		-0.997312	0.0720775
NM_213932.1	LGALS9	35	8.09196	34	5.61763	97	17.6149	9	2.10186	72	12.5115	261	45.8007	-0.526528	0.280248		1.64877	2.20547e-08	up	1.12224	0.000407252	up	2.57352	2.11809e-09	up	1.87211	4.97806e-25	up	4.44563	1.2317e-50	up
NM_213922.1	CARP	458	103.751	173	28.0067	401	71.3502	29	6.63592	16	2.7242	106	18.2255	-1.88928	2.97947e-53	down	1.34915	5.50466e-25	up	-0.540138	1.05908e-06		-1.28446	0.0139452		2.74205	3.26276e-16	up	1.45759	1.07093e-06	up
NM_213909.1	GLUL	85	23.6684	693	137.902	239	52.2721	65	18.2826	1217	254.702	429	90.6676	2.54261	5.03489e-83	up	-1.39953	1.88923e-41	down	1.14308	8.07326e-10	up	3.80026	3.61872e-214	up	-1.49015	2.29882e-83	down	2.31012	3.83529e-47	up
NM_213943.1	PDXK	29	9.33575	193	44.4014	97	24.5271	53	17.2347	226	54.6829	175	42.7597	2.24977	2.75452e-20	up	-0.856229	1.43255e-05		1.39354	1.36169e-05	up	1.66578	1.99888e-16	up	-0.354837	0.0676527		1.31094	3.71571e-09	up
NM_213945.1	PLAU	228	36.6219	176	20.2026	467	58.9178	450	73.012	256	30.9056	475	57.9089	-0.858167	3.11237e-08		1.54416	1.41202e-35	up	0.685996	3.74322e-08		-1.24026	7.23076e-28	down	0.905915	5.22566e-15		-0.334347	0.00254924
NM_213959.1	ANGPT1	40	6.30022	135	15.1956	124	15.3405	346	55.0487	133	15.7449	163	19.4863	1.27018	9.68736e-07	up	0.0136957	0.987961		1.28388	2.96813e-06	up	-1.80583	3.6411e-37	down	0.307577	0.212298		-1.49825	2.59056e-28	down
NM_214002.1	ITGB3	124	10.3599	78	4.65711	105	6.89043	303	25.5712	70	4.39566	58	3.67796	-1.1535	2.24898e-07	down	0.565158	0.044828		-0.588344	0.0171959		-2.54037	8.71376e-50	down	-0.257171	0.567352		-2.79754	8.34105e-55	down
NM_214003.1	IGFBP2	1764	478.952	2273	441.043	902	192.364	6498	1782.17	1826	372.637	1090	224.629	-0.118961	0.0346228		-1.19708	9.71829e-107	down	-1.31604	2.47488e-114	down	-2.25779	0	down	-0.730228	3.93746e-39		-2.98802	0	down
NM_214005.1	OSTF1	537	152.99	175	35.63	439	98.2374	160	46.0452	91	19.486	274	59.2496	-2.10228	1.00461e-71	down	1.46318	6.90092e-31	up	-0.639094	1.96903e-10		-1.24061	2.74386e-10	down	1.60437	3.36397e-21	up	0.363754	0.0379604
NM_214009.1	C3	4	0.297623	71	3.77531	14	0.818197	131	9.84585	975	54.5259	736	41.5652	3.66504	2.52387e-12	up	-2.20608	2.999e-08	down	1.45896	0.193021		2.46935	5.50375e-115	up	-0.391565	4.7822e-07		2.07779	1.01441e-70	up
NM_214019.1	DHRS4	68	29.4779	176	54.524	180	61.289	53	23.208	201	65.49	157	51.6574	0.887261	4.4252e-05		0.168736	0.522922		1.056	1.27126e-06	up	1.49665	1.20899e-12	up	-0.3423	0.104972		1.15435	6.85188e-07	up
NM_214023.1	SPP1	283	75.4953	147	28.0246	154	32.2684	184	49.5823	17	3.40859	86	17.4132	-1.42969	2.74311e-22	down	0.203429	0.465612		-1.22626	2.07738e-16	down	-3.86258	2.96614e-44	down	2.35293	3.50242e-11	up	-1.50965	1.93195e-15	down
NM_214028.1	INHBA	284	30.3218	60	4.578	94	7.88293	108	11.6476	52	4.17284	57	4.6191	-2.72756	1.75349e-51	down	0.784013	0.00668691		-1.94355	3.37212e-32	down	-1.48093	3.51933e-09	down	0.146581	0.792966		-1.33435	7.93927e-08	down
NM_214029.1	IL1A	160	34.175	69	10.5324	144	24.1587	134	28.9114	85	13.6458	184	29.8299	-1.69811	2.51326e-16	down	1.19772	1.02246e-07	up	-0.500396	0.0201444		-1.08318	3.74412e-07	down	1.1283	1.62604e-08	up	0.0451229	0.889876
NM_214059.1	PTGFR	18	5.03417	76	15.19	38	8.34761	30	8.47524	276	58.0171	147	31.2046	1.59329	1.7905e-05	up	-0.863685	0.0130907		0.729609	0.23386		2.77515	3.15535e-37	up	-0.894721	1.28463e-08		1.88043	9.61915e-13	up
NM_213884.1	TOPOII	185	12.3294	99	4.71513	410	21.4623	195	13.1274	302	15.1276	586	29.6424	-1.38673	4.16109e-14	down	2.18644	4.87229e-50	up	0.799706	2.65427e-09		0.204593	0.249883		0.970483	1.12499e-20		1.17508	7.62533e-25	up
NM_213878.1	CNN1	1415	367.205	381	70.6587	362	73.7877	98	25.6894	202	39.3999	369	72.6816	-2.37765	2.25857e-219	down	0.0625137	0.775967		-2.31513	5.39597e-201	down	0.617021	0.00175741		0.883397	2.98629e-11		1.50042	8.09668e-23	up
NM_213833.1	CCN2	1134	270.711	728	124.197	1636	306.76	1434	345.794	175	31.3995	779	141.148	-1.12412	7.95708e-61	down	1.30448	1.25562e-96	up	0.180359	0.0101887		-3.4611	0	down	2.1684	3.36485e-90	up	-1.2927	3.88164e-93	down
NM_213817.1	IRG6	980	128.913	647	60.8225	1812	187.22	164	21.7917	1082	106.977	3539	353.344	-1.08372	1.35845e-49	down	1.62206	3.29409e-148	up	0.538336	3.63169e-20		2.29545	4.17329e-117	up	1.72377	9.90123e-303	up	4.01922	0	up
NM_213793.1	RSC1A1	55	4.13751	178	9.56939	93	5.49518	77	5.85116	213	12.0434	128	7.30856	1.20967	4.30971e-08	up	-0.80026	0.000112091		0.409406	0.280236		1.04144	7.28823e-08	up	-0.720579	7.72893e-05		0.320864	0.263963
NM_213789.1	COASY	36	6.62161	103	13.539	60	8.66833	59	10.962	138	19.078	52	7.25955	1.03187	0.000528926	up	-0.643295	0.0303304		0.388572	0.452846		0.7994	0.00109673		-1.39395	8.72143e-09	down	-0.594553	0.0937873
NM_213781.1	SCD	615	45.6971	2126	112.893	1378	80.4241	382	28.6716	1417	79.1363	2088	117.758	1.30478	5.22389e-103	up	-0.489251	2.12321e-21		0.815524	5.92885e-32		1.46471	2.14335e-83	up	0.573413	1.95669e-29		2.03813	1.75321e-195	up
NM_213765.1	SULT1A1	11	3.49397	388	88.0738	33	8.23311	48	15.4008	441	105.283	102	24.5908	4.65577	5.85924e-75	up	-3.4192	8.8086e-69	down	1.23657	0.0513725		2.77319	3.39132e-59	up	-2.09808	1.59617e-48	down	0.675113	0.0239122
NM_214192.1	MMP2	1232	164.502	7373	703.545	3095	324.596	7015	946.155	10657	1069.51	4016	407.004	2.09654	0	up	-1.116	0	down	0.980544	3.29626e-98		0.176805	1.00094e-14		-1.39384	0	down	-1.21703	0	down
NM_214214.1	CCL2	849	427.84	651	234.446	1213	480.129	3416	1738.87	1191	451.105	2007	767.656	-0.867815	8.41091e-30		1.03417	2.14914e-49	up	0.16635	0.0572833		-1.94662	0	down	0.766998	2.67404e-47		-1.17962	4.28073e-192	down
NM_214222.1	CD86	36	13.8161	23	6.30811	79	23.8141	21	8.141	24	6.92287	74	21.5556	-1.13107	0.0135443		1.91653	2.091e-08	up	0.785463	0.0350778		-0.233836	0.752286		1.63862	3.34904e-06	up	1.40479	0.000119162	up
NM_214230.1	TNC	4965	329.627	3109	147.507	4373	228.038	3401	228.079	809	40.3687	3117	157.068	-1.16005	9.95249e-280	down	0.628488	8.79695e-76		-0.531563	6.14851e-69		-2.49823	0	down	1.96008	0	up	-0.538151	6.56384e-50
NM_214233.1	GLRX	104	68.9978	30	14.2237	92	47.9416	70	46.9111	48	23.9351	105	52.8734	-2.27826	1.16982e-15	down	1.75299	1.18324e-08	up	-0.525271	0.0647882		-0.970801	0.00155825		1.14341	3.42451e-05	up	0.172613	0.63694
NM_214257.1	DPP4	9	1.43054	8	0.908734	34	4.24483	393	63.0996	12	1.43361	34	4.10188	-0.654633	0.560067		2.22378	0.000123388	up	1.56914	0.0116719		-5.4599	4.88905e-108	down	1.51663	0.00668094		-3.94327	9.45535e-95	down
NM_214256.1	IGF1	17	11.4376	183	87.9885	41	21.6667	3	2.03884	198	100.125	61	31.1503	2.94353	9.03914e-26	up	-2.02183	1.55297e-18	down	0.921696	0.102267		5.61791	7.83573e-41	up	-1.68449	2.5107e-16	down	3.93342	1.9995e-11	up
NM_214272.1	TGFBR3	12	1.79731	271	29.0067	38	4.47041	58	8.77494	396	44.5787	71	8.07132	4.01248	1.11187e-48	up	-2.69791	1.95423e-38	down	1.31457	0.0226315		2.34489	3.37635e-44	up	-2.46548	5.56012e-53	down	-0.120584	0.800339
NM_214287.1	PN-1	847	165.275	356	49.6434	1285	196.947	8992	1772.37	805	118.062	1827	270.587	-1.73519	1.79016e-87	down	1.98813	4.24714e-139	up	0.252941	0.000862894		-3.90806	0	down	1.19655	3.16614e-90	up	-2.71152	0	down
NM_214303.1	OAS1	66	21.6488	195	45.7102	268	69.0475	16	5.30134	369	90.9721	601	149.627	1.07823	1.99e-07	up	0.595074	0.000132189		1.6733	1.96199e-19	up	4.101	2.53146e-68	up	0.717875	8.93631e-13		4.81887	5.35698e-120	up
NM_214321.1	PGHS-2	189	19.9115	66	4.96905	89	7.36469	1027	109.292	108	8.55178	131	10.4751	-2.00256	6.48329e-24	down	0.567654	0.0697984		-1.4349	5.57594e-14	down	-3.67581	3.04402e-237	down	0.292667	0.314186		-3.38315	3.74723e-221	down
NM_214355.1	EPHX1	42	9.6986	156	25.7438	102	18.5005	225	52.4829	558	96.8469	275	48.199	1.40838	6.54967e-09	up	-0.476662	0.0460697		0.931715	0.0026191		0.883859	5.02254e-15		-1.0067	1.02735e-20	down	-0.122843	0.550905
NM_214358.1	SAT1	48	32.2376	492	236.143	153	80.7116	212	143.824	503	253.911	174	88.6985	2.87284	3.73473e-67	up	-1.54881	2.98955e-34	down	1.32403	5.52965e-08	up	0.820013	4.86752e-12		-1.51734	1.98471e-35	down	-0.697327	1.90594e-05
NM_214376.1	AREG	36	11.2475	4	0.893105	21	5.15343	885	279.301	19	4.46169	15	3.55706	-3.65463	6.77504e-09	down	2.52863	0.00166487		-1.126	0.0284552		-5.96809	1.78271e-243	down	-0.326906	0.747465		-6.29499	1.71934e-240	down
NM_214454.1	AQP1	16	7.47996	1	0.334093	12	4.4064	35	16.5281	3	1.05413	14	4.96768	-4.48471	8.6145e-05	down	3.72128	0.00549775		-0.763431	0.406369		-3.9708	4.90183e-09	down	2.23652	0.0308249		-1.73428	0.000449295	down
NM_001001266.1	MT1A	3	3.0276	115	82.94	11	8.71954	4	4.07768	48	36.4092	33	25.2777	4.77582	1.22385e-22	up	-3.24974	1.20093e-19	down	1.52608	0.246872		3.15848	7.88074e-08	up	-0.526437	0.286524		2.63204	9.65234e-05	up
NM_001001535.1	DES	2549	428.553	381	45.7771	303	40.013	35	5.944	74	9.35101	133	16.972	-3.22678	0	down	-0.194158	0.237285		-3.42093	0	down	0.653689	0.0664379		0.85996	0.000319653		1.51365	1.10228e-08	up
NM_001001542.1	ATP1B1	99	30.7293	68	15.0839	104	25.3556	185	58.0049	54	12.5981	60	14.1356	-1.0266	4.26163e-05	down	0.749292	0.00594076		-0.27731	0.414768		-2.20297	6.24412e-26	down	0.166134	0.768324		-2.03684	2.74518e-23	down
NM_001001632.1	TPM3	356	166.022	229	76.3203	366	134.067	315	148.389	210	73.6084	366	129.552	-1.12124	2.92928e-19	down	0.812811	3.6604e-10		-0.308427	0.030069		-1.01144	2.6054e-14	down	0.815585	8.7071e-10		-0.195858	0.193789
NM_001001640.1	MAOA	207	45.2527	901	140.763	581	99.7639	87	19.2118	1082	177.784	578	95.9064	1.63719	2.58491e-61	up	-0.496674	1.61279e-09		1.14051	1.5634e-23	up	3.21006	9.7443e-167	up	-0.890428	1.25574e-32		2.31963	1.10321e-63	up
NM_001001861.1	CXCL2	13	4.5665	55	13.8067	28	7.7254	157	55.7077	260	68.6444	113	30.1276	1.59621	0.000363721	up	-0.83769	0.0518775		0.758522	0.310115		0.301266	0.0981834		-1.18806	9.75231e-13	down	-0.886792	4.96964e-06
NM_214301.1	CAT	191	32.3833	840	101.778	445	59.2612	275	47.0972	1555	198.157	698	89.8232	1.65211	6.37712e-58	up	-0.780269	1.77472e-19		0.87184	1.23737e-11		2.07293	3.21875e-148	up	-1.14148	1.37629e-70	down	0.931446	2.56724e-20
NM_001003662.1	FST	32	11.7378	164	42.9901	42	12.1007	11	4.07572	165	45.4896	84	23.3863	1.87284	8.68389e-14	up	-1.82892	1.36836e-14	down	0.0439243	0.948623		3.48041	1.50834e-27	up	-0.959874	5.72864e-06		2.52054	1.38426e-10	up
NM_214286.1	LPL	149	19.294	904	83.6553	407	41.3956	189	24.7215	610	59.3688	337	33.1217	2.1163	5.75906e-87	up	-1.01498	1.60185e-32	down	1.10132	1.25342e-15	up	1.26394	6.28945e-29	up	-0.84193	8.06928e-17		0.422012	0.00549303
NM_214015.1	TGFB1	54	6.4254	24	2.04082	32	2.99074	149	17.9089	27	2.41469	21	1.89658	-1.65463	1.03112e-05	down	0.551353	0.370935		-1.10328	0.00515251		-2.89076	2.80874e-28	down	-0.348439	0.656581		-3.2392	3.96669e-31	down
NM_001009582.1	STMN1	113	49.6625	50	15.7039	137	47.2927	80	35.5153	74	24.4441	158	52.7051	-1.66103	2.42455e-11	down	1.59049	4.32461e-11	up	-0.07054	0.889042		-0.538956	0.0623495		1.10846	3.4506e-07	up	0.569503	0.0142949
NM_001024696.1	TNFSF10	27	6.07306	32	5.14378	74	13.0737	14	3.18088	55	9.29819	74	12.6334	-0.239596	0.711701		1.34577	5.82104e-05	up	1.10617	0.00331861		1.54752	0.000393179	up	0.442225	0.24724		1.98975	3.41918e-07	up
NM_001038644.1	ANGPTL4	148	30.8013	1019	151.555	323	52.7999	60	12.6134	747	116.848	453	71.5568	2.29878	1.51962e-108	up	-1.52123	4.93176e-69	down	0.777544	4.65195e-07		3.21159	3.29837e-115	up	-0.707466	2.8849e-15		2.50413	1.30128e-54	up
NM_001038645.1	PALMD	60	11.3817	37	5.01589	90	13.4098	9	1.72455	50	7.12885	108	15.5499	-1.18215	0.000470616	down	1.41871	2.29638e-06	up	0.236569	0.601384		2.04745	2.75624e-05	up	1.12516	3.35086e-05	up	3.17261	7.53623e-17	up
NM_001039746.1	FABP5	314	169.187	925	356.177	645	272.973	42	22.8592	328	132.832	494	202.027	1.07398	4.76965e-33	up	-0.383839	3.01386e-06		0.690141	2.92283e-11		2.53875	3.62747e-40	up	0.604946	6.48963e-08		3.1437	4.54951e-75	up
NM_001044532.1	TRIM5	171	25.1573	255	26.8099	295	34.0889	81	12.0373	353	39.0332	506	56.5019	0.0917928	0.703288		0.346533	0.0290171		0.438326	0.0115953		1.69719	4.9354e-26	up	0.5336	1.45139e-06		2.23079	3.13718e-53	up
NM_001044567.1	Gata3	52	11.2709	79	12.2369	52	8.85286	8	1.75155	56	9.12298	37	6.08702	0.118633	0.80775		-0.467026	0.210661		-0.348393	0.481533		2.38087	6.95546e-07	up	-0.58377	0.178852		1.7971	0.00163041
NM_001078670.1	IRF9	188	49.1892	179	33.4698	211	43.3629	91	24.0508	211	41.4941	248	49.2504	-0.555481	0.00138204		0.373598	0.0541397		-0.181883	0.474257		0.786824	4.0017e-05		0.247228	0.211289		1.03405	6.62471e-09	up
NM_001097413.1	IRF1	85	15.5818	128	16.7686	134	19.2941	74	13.7027	137	18.876	211	29.358	0.105901	0.770237		0.202404	0.51109		0.308305	0.334166		0.462098	0.0685173		0.637198	0.000527476		1.0993	2.07816e-08	up
NM_001097428.1	IRF7	114	25.6418	110	17.6817	95	16.7838	44	9.99705	160	27.0493	167	28.5106	-0.536238	0.0226667		-0.0751891	0.871048		-0.611428	0.0183241		1.43602	1.25407e-09	up	0.0759073	0.822715		1.51192	9.87066e-11	up
NM_001112686.1	LMO4	669	204.167	724	157.902	731	175.227	293	90.3239	809	185.567	862	199.67	-0.370725	1.45532e-05		0.150197	0.163316		-0.220528	0.0309393		1.03876	4.89136e-28	up	0.105679	0.341307		1.14444	6.90509e-35	up
NM_001123209.1	TRIM26	155	36.0984	147	24.4659	165	30.183	86	20.2316	172	30.1076	235	41.5403	-0.56116	0.00394067		0.302965	0.204347		-0.258195	0.319495		0.573519	0.00838863		0.464383	0.00938026		1.0379	1.60314e-08	up
XM_001928042.1	MED6	69	25.8059	145	38.7548	124	36.4262	48	18.1337	155	43.5705	122	34.6318	0.586677	0.0177847		-0.0893978	0.818873		0.497279	0.0975332		1.26468	8.13977e-08	up	-0.331256	0.187206		0.933425	0.000445962
NM_001130211.1	TFAM	101	22.3747	148	23.4308	132	22.9686	50	11.1888	151	25.1423	144	24.2128	0.0665338	0.862022		-0.0287442	0.963533		0.0377895	0.947688		1.16807	8.24225e-07	up	-0.0543486	0.890083		1.11372	4.6919e-06	up
NM_001161649.1	IVNS1ABP	313	44.6866	392	39.9952	340	38.1272	882	127.197	370	39.7033	389	42.153	-0.160017	0.30082		-0.0690039	0.746804		-0.229021	0.173384		-1.67973	3.84002e-85	down	0.086376	0.661289		-1.59336	1.96723e-78	down
NM_001134353.2	KLF6	666	63.7392	491	33.5817	703	52.8459	388	37.5093	315	22.6587	700	50.8483	-0.924507	4.63077e-26		0.654117	2.99825e-13		-0.270391	0.00547651		-0.727186	3.02536e-10		1.16613	3.24507e-33	up	0.438948	8.35346e-06
NM_001168419.1	ZFP36	46	10.3773	72	11.6077	78	13.8211	14	3.19029	78	13.2255	61	10.4448	0.161655	0.732848		0.251792	0.541946		0.413447	0.331775		2.05157	7.13086e-08	up	-0.340534	0.387996		1.71103	4.77474e-05	up
NM_001185154.1	HMGA1	17	3.44404	19	2.75081	44	7.00157	279	57.0951	38	5.78622	39	5.99694	-0.324243	0.68932		1.34782	0.00332549		1.02358	0.0540568		-3.30267	2.04599e-59	down	0.0516058	0.965037		-3.25107	3.1977e-58	down
NM_001190276.1	NR4A2	10	1.69245	15	1.81424	13	1.72815	96	16.412	33	4.1978	29	3.72528	0.100254	0.926786		-0.0701359	0.974992		0.0301185	0.981335		-1.96705	6.05104e-12	down	-0.172282	0.827063		-2.13933	4.33844e-13	down
NM_001195510.1	SMAD9	122	33.7738	97	19.1902	88	19.1349	23	6.43167	84	17.478	114	23.9536	-0.815533	0.000222524		-0.00416622	0.991797		-0.819699	0.000622453		1.44227	2.06165e-05	up	0.454704	0.111258		1.89698	3.97115e-10	up
XM_003122883.1	LMO2	5	0.849996	3	0.364465	6	0.801164	62	10.6467	3	0.383319	3	0.387092	-1.22167	0.429967		1.13632	0.506647		-0.0853587	0.962997		-4.79571	6.05101e-17	down	0.0141311	1		-4.78158	9.51812e-17	down
XM_003126407.1	KLHDC5	157	22.8334	129	13.4075	164	18.7343	64	9.40214	146	15.9594	191	21.0839	-0.768102	5.69269e-05		0.48264	0.0261317		-0.285462	0.254689		0.763344	0.0012823		0.401735	0.0554523		1.16508	2.31616e-08	up
XM_003127740.1	EYA3	44	8.68791	88	12.4175	94	14.5785	45	8.97533	126	18.6993	118	17.6844	0.515292	0.128735		0.231472	0.536273		0.746764	0.0253048		1.05895	4.69601e-05	up	-0.0805058	0.835823		0.97844	0.000309536
XM_001925572.2	PML	81	9.942	86	7.54354	123	11.8582	31	3.84349	136	12.5464	188	17.5143	-0.398293	0.186427		0.652565	0.00870124		0.254271	0.475588		1.70679	1.82017e-10	up	0.481257	0.0187497		2.18804	1.50731e-19	up
XM_003133282.1	En1	117	37.1014	245	55.5212	113	28.1453	21	6.72665	178	42.4244	160	38.5097	0.581565	0.00127909		-0.980144	1.42637e-08		-0.398579	0.154942		2.65694	4.0509e-23	up	-0.139674	0.629077		2.51726	1.21099e-19	up
XM_003133706.1	SP140	456	53.0671	802	66.6996	795	72.6693	334	39.2629	1065	93.1541	1151	101.667	0.32986	0.000472128		0.123668	0.251792		0.453528	1.20515e-06		1.24645	4.23538e-49	up	0.126166	0.146599		1.37262	1.11586e-61	up
NM_001199889.1	CEBPB	174	43.7629	201	52.6385	129	37.1306	77	28.5026	279	76.8449	156	43.39	-0.2766	0.165424		-0.503509	0.012037		-0.780109	5.25202e-05		1.43085	3.07314e-16	up	-0.824588	1.21568e-07		0.606266	0.00927586
XR_130410.1	Junb	239	48.4964	484	70.1852	281	44.7859	631	129.335	563	85.8642	347	53.4425	0.533288	1.27796e-05		-0.648122	2.52763e-08		-0.114834	0.646085		-0.590986	1.88795e-11		-0.684068	6.18635e-11		-1.27505	2.75074e-40	down
XM_003356016.1	ZNF473	25	3.54797	38	3.85401	41	4.57033	77	11.0384	48	5.12004	37	3.98555	0.119363	0.870447		0.245939	0.699739		0.365303	0.593732		-1.10831	0.000149448	down	-0.361378	0.503218		-1.46968	1.43026e-06	down
XM_003358748.1	BCL6	93	10.0903	223	17.2908	161	13.7205	113	12.3844	312	25.4429	196	16.1407	0.777033	4.04131e-05		-0.333668	0.101484		0.443365	0.0868375		1.03874	3.67889e-11	up	-0.656561	7.10428e-06		0.382181	0.0734843
XM_003359020.1	NFIL3	106	19.4501	140	18.3583	110	15.8537	32	5.93117	103	14.2051	122	16.9911	-0.0833456	0.816234		-0.211608	0.503676		-0.294954	0.35925		1.26002	2.13013e-05	up	0.258368	0.407349		1.51839	4.76184e-08	up
XM_003359414.1	NMI	44	7.67141	58	7.22668	86	11.7773	30	5.28347	90	11.7939	122	16.1446	-0.0861587	0.876883		0.704599	0.0230214		0.61844	0.0910522		1.15848	0.000267543	up	0.453015	0.0980224		1.6115	1.00361e-08	up
XM_003134440.2	MafB	29	3.56407	47	4.12795	19	1.83411	28	3.47601	123	11.3617	41	3.82453	0.2119	0.714888		-1.17035	0.0119192		-0.958447	0.11122		1.70868	1.52778e-09	up	-1.57083	2.49352e-09	down	0.137847	0.844835
XR_131191.1	ZHX3	46	6.01783	98	9.16213	61	6.26809	29	3.83227	111	10.9143	74	7.34784	0.60644	0.0518996		-0.547658	0.0814824		0.0587823	0.943833		1.50995	2.27674e-07	up	-0.570831	0.0421405		0.939123	0.00871883
XM_003362049.1	TEAD2	15	4.86579	12	2.78184	12	3.0575	33	10.8131	14	3.41336	26	6.4015	-0.806636	0.309305		0.136315	0.936086		-0.670321	0.494529		-1.66352	0.000885303	down	0.907216	0.175785		-0.756304	0.128701
NM_001243329.1	HEY2	34	9.84834	22	4.55402	38	8.64551	83	24.285	26	5.66043	62	13.6308	-1.11274	0.0189282		0.924811	0.069539		-0.187928	0.808141		-2.10108	2.74373e-11	down	1.26789	0.000875161	up	-0.833193	0.00316444
NM_001244114.1	HMGN2	262	82.6694	411	92.6773	495	122.679	167	53.2274	420	99.6058	503	120.464	0.164863	0.302963		0.404605	0.00029655		0.569469	2.74492e-06		0.90406	7.04201e-12		0.2743	0.0245611		1.17836	1.74132e-21	up
XM_003480446.1	SMAD6	152	22.319	203	21.3017	157	18.1073	80	11.8658	262	28.915	260	28.9767	-0.0672997	0.824396		-0.2344	0.322143		-0.3017	0.232364		1.28501	4.69761e-13	up	0.00307592	1		1.28809	5.609e-13	up
XM_003121759.3	ANP32A	168	57.4783	188	45.9665	291	78.2008	302	104.37	193	49.63	256	66.4784	-0.322437	0.104621		0.766601	1.92406e-07		0.444165	0.0110155		-1.07243	4.52994e-15	down	0.421674	0.0143247		-0.650755	1.07388e-06
XM_003122829.3	CREB3L1	1023	186.634	2694	351.238	1827	261.805	363	66.8956	1674	229.542	1442	199.676	0.912236	3.61153e-73		-0.423958	7.63446e-21		0.488277	4.89712e-17		1.77878	3.79994e-130	up	-0.201097	0.0010591		1.57768	6.01622e-95	up
XM_003124966.3	Atoh8	15	3.70607	25	4.41419	23	4.46348	17	4.24274	70	12.9991	50	9.37644	0.252257	0.763626		0.0160208	0.984273		0.268278	0.798893		1.61534	2.43985e-05	up	-0.471296	0.230444		1.14404	0.0117677
XM_003354883.2	FOSL2	373	115.216	622	137.303	345	83.7038	143	44.6184	492	114.225	274	64.239	0.253031	0.0263368		-0.714003	1.84726e-12		-0.460972	0.000296677		1.35616	4.4944e-26	up	-0.830351	2.58368e-13		0.525811	0.00178665
XM_003355065.2	PRRX1	101	50.5634	180	64.3985	120	47.1867	87	43.9956	251	94.4453	178	67.6364	0.348933	0.130293		-0.448647	0.0417244		-0.099714	0.82372		1.10212	5.76759e-10	up	-0.481679	0.00497812		0.62044	0.0039126
XM_003481768.1	CSRP2	57	15.9649	64	12.8103	51	11.2198	28	7.92184	63	13.2625	87	18.4951	-0.317598	0.415102		-0.19126	0.722506		-0.508858	0.233229		0.743444	0.0563804		0.479795	0.154739		1.22324	0.000189561	up
XM_003481929.1	HES4	29	16.1032	40	15.8731	26	11.3399	2	1.12181	26	10.8512	44	18.5443	-0.020761	0.970178		-0.485173	0.406158		-0.505934	0.45244		3.27396	0.000109669	up	0.773123	0.11139		4.04708	1.51204e-08	up
XM_003357320.2	MLL	180	9.06124	172	6.18774	213	8.42205	225	11.4412	151	5.71326	252	9.62856	-0.550296	0.00202002		0.44476	0.01683		-0.105537	0.723135		-1.00186	2.97944e-10	down	0.753006	4.48045e-06		-0.248851	0.160152
XM_003130180.3	ETV1	46	7.20361	126	14.101	108	13.2843	475	75.1383	258	30.3671	147	17.4725	0.96901	0.000246366		-0.0860774	0.831699		0.882932	0.00321647		-1.30704	7.79316e-32	down	-0.797424	9.6407e-07		-2.10446	8.84231e-62	down
XM_003482679.1	Ahr	44	14.4949	47	11.0649	84	21.7352	93	30.9471	54	13.3705	104	26.004	-0.389551	0.37844		0.974044	0.00150003		0.584493	0.120069		-1.21075	4.71867e-06	down	0.959683	0.000528115		-0.251069	0.414466
XM_003130985.3	TSC22D1	74	9.07989	177	15.5207	119	11.4688	89	11.031	251	23.1481	153	14.2491	0.773444	0.00034997		-0.436473	0.0512849		0.336971	0.319699		1.06933	1.6072e-09	up	-0.700025	2.38439e-05		0.369305	0.14105
XM_003483031.1	TRIM25	138	43.0098	189	42.0958	183	44.7984	72	22.6671	194	45.4446	231	54.6444	-0.0309902	0.916046		0.0897724	0.770672		0.0587823	0.883974		1.00351	7.80277e-07	up	0.265967	0.189445		1.26947	2.38832e-11	up
XM_003358282.2	PER1	185	15.3055	421	24.8912	224	14.5561	111	9.27626	607	37.7446	275	17.2684	0.701587	1.04385e-07		-0.774006	8.50199e-10		-0.0724197	0.82625		2.02466	2.55101e-56	up	-1.12813	4.52767e-27	down	0.896522	7.27363e-08
XM_003483354.1	RUNX1	193	24.7397	184	16.8555	159	16.0087	52	6.73311	108	10.4052	167	16.248	-0.553603	0.00120593		-0.074364	0.821964		-0.627967	0.000661863		0.627967	0.02758		0.642948	0.00241531		1.27091	2.20194e-08	up
XM_003483477.1	ZNF248	29	6.33612	81	12.6473	51	8.75223	28	6.17958	84	13.7942	47	7.79415	0.997161	0.00364902		-0.53111	0.136841		0.466051	0.395747		1.15848	0.000461967	up	-0.823597	0.0101577		0.334884	0.527516
XM_003359209.2	ARID5B	452	46.6022	576	42.4403	522	42.2729	178	18.538	487	37.7389	454	35.5279	-0.134962	0.289473		-0.005704	0.971292		-0.140666	0.352607		1.02556	9.71952e-17	up	-0.0870984	0.609554		0.938465	1.49108e-13
XM_003134646.3	CNOT4	39	13.9434	64	16.3521	41	11.5136	20	7.22288	73	19.6164	56	15.1963	0.22989	0.62306		-0.506133	0.229524		-0.276243	0.674563		1.44142	8.56922e-05	up	-0.368339	0.364476		1.07308	0.011315
XM_003484230.1	HMG20A	27	6.29964	47	7.83679	45	8.24684	31	7.30616	88	15.4321	52	9.20876	0.314993	0.567408		0.0735792	0.930703		0.388572	0.532577		1.07875	0.000763523	up	-0.744861	0.0177671		0.333894	0.500524
NM_213889.1	STAT2	380	31.1813	647	37.9405	529	34.0949	270	22.3794	707	43.6035	743	46.2748	0.283058	0.0097163		-0.154183	0.212357		0.128875	0.431479		0.96227	1.04486e-21		0.0857831	0.510302		1.04805	3.6536e-26	up
NM_213879.1	GATA2	58	8.55597	38	4.00602	48	5.56168	113	16.8382	43	4.76762	54	6.04617	-1.09476	0.00143409		0.47335	0.330689		-0.621412	0.125046		-1.8204	1.23799e-12	down	0.342754	0.496629		-1.47764	2.03436e-09	down
NM_213769.1	STAT1	1258	211.038	2421	290.243	2067	272.36	556	94.217	2544	320.766	2970	378.165	0.459763	8.65038e-20		-0.0917497	0.127276		0.368013	1.78295e-11		1.76746	5.64309e-196	up	0.237495	2.57553e-08		2.00496	3.47078e-272	up
NM_001011505.1	KLF13	28	12.3035	40	12.8118	36	12.5435	30	13.1516	89	29.031	100	32.9402	0.0298651	0.950722		-0.0156881	0.989945		0.014177	0.979645		1.14236	0.000350764	up	0.182254	0.640059		1.32462	1.38975e-05	up
NM_001044531.1	CD70	1	0.665756	2	0.951554	5	2.61462	70	47.0748	12	6.00466	6	3.03188	0.515292	0.882036		1.45824	0.442072		1.97353	0.38318		-2.9708	6.31106e-14	down	-0.985869	0.380487		-3.95667	3.22746e-17	down
NM_001044550.1	PFKM	681	90.7076	1272	121.08	607	63.5051	1715	230.747	992	99.3116	762	77.0366	0.416664	5.78184e-09		-0.931015	1.26773e-39		-0.514351	5.32636e-09		-1.21628	6.86383e-102	down	-0.366418	2.20644e-06		-1.5827	6.13878e-151	down
NM_001044556.1	MGST3	56	46.8482	61	36.4689	75	49.2821	56	47.3226	32	20.1209	57	36.1931	-0.361326	0.349602		0.434396	0.237905		0.0730707	0.912594		-1.23384	0.000498467	down	0.847021	0.0372165		-0.386815	0.322216
NM_001044585.1	CTH	232	46.8022	259	37.3393	257	40.7225	56	11.4115	111	16.8303	160	24.4987	-0.325881	0.0450209		0.125131	0.586082		-0.20075	0.344195		0.56058	0.0471903		0.541643	0.0149775		1.10222	1.48024e-06	up
NM_001044581.1	TAP1	194	32.4591	179	21.4031	200	26.2838	54	9.12649	207	26.0314	235	29.8434	-0.600805	0.000401554		0.296355	0.160067		-0.30445	0.155089		1.51212	3.42755e-13	up	0.197161	0.368239		1.70928	1.18933e-17	up
NM_001044595.1	MMD	34	7.51028	60	9.47146	31	5.37851	129	28.7834	77	12.7838	28	4.69441	0.33472	0.46885		-0.816379	0.0456967		-0.48166	0.42679		-1.17092	9.54423e-08	down	-1.4453	2.15582e-05	down	-2.61622	6.05613e-22	down
NM_001078678.1	CCND3	236	102.422	312	96.7662	308	104.992	102	44.7153	279	91.0074	328	108.044	-0.0819489	0.695903		0.117699	0.570164		0.0357504	0.91291		1.02522	7.49511e-10	up	0.247562	0.133229		1.27278	6.1591e-16	up
NM_001032376.2	HPRT1	92	24.577	152	29.0184	162	33.9922	59	15.9209	146	29.3147	191	38.7276	0.239657	0.383738		0.228237	0.381265		0.467895	0.0662531		0.880701	0.000204682		0.401735	0.0554523		1.28244	1.25515e-09	up
NM_001097427.1	SLA-3	209	45.9004	514	80.6717	472	81.4207	162	35.9385	589	97.2248	801	133.521	0.813557	7.70616e-12		0.0133335	0.969777		0.826891	2.80843e-11		1.43579	7.09641e-34	up	0.457666	9.70204e-08		1.89346	3.74407e-68	up
NM_213946.2	FHL3	105	26.8647	87	15.9074	111	22.3068	63	16.282	39	7.49978	88	17.0891	-0.75601	0.00173063		0.487787	0.0800696		-0.268223	0.416596		-1.11836	0.000661457	down	1.18816	0.000109714	up	0.0698018	0.887128
NM_001097458.1	CTSB	1394	277.113	2558	363.399	2550	398.16	4245	852.409	2748	410.585	2224	335.564	0.391078	1.30632e-15		0.131796	0.00812855		0.522874	6.47849e-27		-1.05386	3.17521e-200	down	-0.291094	4.47881e-11		-1.34496	4.87089e-293	down
NM_001097518.1	GNA14	11	3.08776	32	6.41931	33	7.27591	66	18.7141	55	11.6039	41	8.73534	1.05586	0.0795251		0.180709	0.82073		1.23657	0.0513725		-0.689515	0.0306402		-0.409677	0.38868		-1.09919	0.000695628	down
NM_001097473.1	COX6C	108	96.7128	182	116.472	135	94.9548	75	67.8417	204	137.304	163	110.788	0.268199	0.262673		-0.294664	0.219009		-0.026465	0.943556		1.01713	2.69101e-07	up	-0.309566	0.148003		0.70756	0.00166856
NM_001097431.1	SLA-1	525	130.899	1279	227.896	982	192.315	435	109.558	1485	278.289	1413	267.403	0.799919	6.1958e-28		-0.244906	0.000631721		0.555012	1.29449e-11		1.34489	7.86746e-77	up	-0.0575704	0.540639		1.28732	1.43742e-68	up
NM_001097485.1	HSBP1	598	408.093	484	236.043	598	320.54	504	347.427	316	162.083	362	187.505	-0.789847	4.97192e-18		0.441453	8.49301e-06		-0.348393	0.000445756		-1.09998	8.09467e-26	down	0.210196	0.19004		-0.889784	3.97285e-18
NM_001097522.1	CYB561	22	11.0573	22	7.90203	31	12.2381	57	28.9386	39	14.7328	27	10.3	-0.484708	0.461154		0.63108	0.304324		0.146372	0.882289		-0.973969	0.00486589		-0.516384	0.364945		-1.49035	3.97968e-05	down
NM_001097416.1	MX2	198	36.5422	343	45.2389	462	66.9722	36	6.71131	487	67.5538	869	121.729	0.308	0.051932		0.565999	6.05752e-07		0.873999	4.04208e-12		3.33137	1.22286e-77	up	0.849566	1.80315e-24		4.18094	6.95214e-163	up
NM_001098605.1	PNPLA2	168	43.8661	360	67.1754	177	36.3008	185	48.794	436	85.5653	185	36.6638	0.614828	1.99827e-05		-0.887933	1.46946e-10		-0.273105	0.25965		0.810322	2.50907e-10		-1.22267	3.86387e-22	down	-0.41235	0.0251416
NM_001098588.1	HPS3	39	4.88432	81	7.24958	74	7.27939	124	15.6869	86	8.09525	69	6.55895	0.56974	0.10746		0.00591837	0.990054		0.575658	0.161719		-0.954413	1.5057e-05		-0.303609	0.423734		-1.25802	3.59043e-08	down
NM_214048.2	ARG1	1	0.269405	0	0	0	0	43	11.7017	0	0	0	0	#VALUE!	NA		#VALUE!	NA		#VALUE!	NA		-6.85275	6.06969e-12	down	#VALUE!	NA		-6.83861	8.12472e-12	down
NM_001099924.1	FGFR2	98	13.6541	177	17.6237	102	11.1625	15	2.11107	152	15.9174	126	13.3245	0.368188	0.112422		-0.658865	0.0017155		-0.290678	0.392389		2.91456	9.25956e-22	up	-0.256516	0.349715		2.65804	1.67698e-16	up
NM_001099930.1	FASN	336	15.9344	855	28.9769	538	20.0402	405	19.4012	1096	39.0661	884	31.8197	0.862755	2.38144e-21		-0.532003	3.36624e-10		0.330752	0.00804622		1.00977	4.08103e-36	up	-0.295998	7.28787e-05		0.713775	2.19046e-16
NM_001100194.1	IFIH1	255	31.6657	349	30.9715	427	41.6485	91	11.4147	411	38.3603	517	48.7287	-0.0319783	0.89465		0.427324	0.000434427		0.395346	0.00463223		1.74872	1.7289e-31	up	0.345157	0.00256903		2.09388	2.81406e-50	up
NM_001101815.1	C2	23	3.4087	49	5.18974	51	5.93683	28	4.19174	141	15.7062	160	17.9981	0.60644	0.204396		0.194031	0.745063		0.80047	0.106714		1.90572	1.73368e-12	up	0.196508	0.488338		2.10222	6.55472e-16	up
NM_001104952.1	SYK	112	16.5924	113	11.9635	120	13.9636	214	32.0244	125	13.9186	134	15.0676	-0.471884	0.0499955		0.223027	0.490349		-0.248857	0.445138		-1.20216	6.48706e-13	down	0.114436	0.757567		-1.08773	5.83769e-11	down
NM_001105302.1	ACL	922	80.3387	1339	83.3802	1372	93.9012	494	43.4807	1256	82.2575	1463	96.7573	0.0536092	0.593771		0.17144	0.0134359		0.225049	0.00257632		0.919773	1.95452e-35		0.234224	0.000284418		1.154	8.69098e-60	up
NM_001109945.1	CDH13	49	8.72662	73	9.29098	92	12.8695	237	42.6358	108	14.4566	99	13.3823	0.0904066	0.870577		0.470052	0.137118		0.560459	0.116524		-1.56034	6.49647e-21	down	-0.1114	0.78193		-1.67174	8.10634e-23	down
NM_001110426.1	PEX6	42	4.68756	88	7.01889	69	6.04881	39	4.39681	128	10.7374	72	6.09924	0.582406	0.0820289		-0.214592	0.609307		0.367814	0.440268		1.28812	9.65132e-07	up	-0.815944	0.000936205		0.472173	0.220636
NM_001112690.1	APRIL	10	3.03242	15	3.25064	17	4.04913	34	10.4146	12	2.73503	17	3.91276	0.100254	0.926786		0.316887	0.759463		0.417142	0.716989		-1.92898	0.000141075	down	0.516631	0.593598		-1.41235	0.00389062
NM_001113436.1	LRPAP1	192	68.3882	319	81.2006	252	70.5024	407	146.437	317	84.8655	259	70.0206	0.247742	0.150909		-0.203818	0.262689		0.0439243	0.903403		-0.787027	3.4423e-12		-0.2774	0.0924479		-1.06443	1.12931e-19	down
NM_001113443.1	ECI2	149	32.9318	326	51.4914	219	38.0186	133	29.6931	397	65.9495	369	61.9015	0.644852	2.32062e-05		-0.437626	0.00385754		0.207225	0.41706		1.15123	1.80146e-16	up	-0.0913871	0.636825		1.05984	1.78823e-13	up
NM_001113447.1	PHYH	52	27.7827	88	33.6002	83	34.8315	244	131.685	138	55.4169	115	46.6353	0.274284	0.46668		0.0519228	0.935088		0.326207	0.45382		-1.24869	1.64839e-15	down	-0.248903	0.392147		-1.4976	4.37921e-20	down
NM_001114269.1	ACACA	295	15.2447	637	23.5247	466	18.9149	160	8.35201	543	21.0905	547	21.455	0.62587	2.17101e-09		-0.314648	0.0028244		0.311222	0.0251764		1.3364	4.3283e-28	up	0.0247197	0.905293		1.36112	4.30075e-29	up
NM_001077213.2	MIF	163	116.444	296	151.115	280	157.112	355	256.172	221	118.662	279	151.279	0.376017	0.0256788		0.0561447	0.825854		0.432162	0.0164479		-1.11025	1.33624e-18	down	0.35035	0.0379028		-0.759904	5.36395e-10
NM_001122983.1	ODC	308	82.6268	458	87.8059	316	66.5856	101	27.3695	328	66.1357	245	49.8864	0.0877091	0.608215		-0.399108	0.00134115		-0.311399	0.045883		1.27286	5.7443e-16	up	-0.406783	0.00634731		0.866077	1.04877e-06
NM_001122984.1	MFGE8	671	190.455	769	155.986	630	140.454	1160	332.586	792	168.961	642	138.309	-0.288037	0.000973239		-0.151317	0.171428		-0.439354	1.0003e-06		-0.977033	1.7043e-48		-0.288796	0.00154009		-1.26583	5.97692e-73	down
NM_001122987.1	HK2	227	27.7728	315	27.5418	222	21.3339	149	18.4143	173	15.9086	352	32.6875	-0.0120486	0.960804		-0.368477	0.0209238		-0.380526	0.0365426		-0.211021	0.354815		1.03893	5.48143e-14	up	0.827913	1.01821e-08
NM_001099931.1	FABP3	26	22.1889	75	45.7416	53	35.5272	9	7.75854	70	44.9006	103	66.7183	1.04367	0.003686		-0.364583	0.372458		0.679088	0.17328		2.53288	5.21951e-09	up	0.571349	0.0510826		3.10423	8.67946e-16	up
NM_001123077.1	ASPA	0	0	1	0.289406	5	1.59042	37	15.1355	31	9.43566	14	4.30321	#VALUE!	NA		2.45824	0.220601		2.97353	0.233352		-0.681738	0.13225		-1.13271	0.0566708		-1.81445	0.000166443	down
NM_001123083.1	BCKDHA	42	11.9212	96	19.4729	69	15.3831	43	12.3286	119	25.3869	91	19.6046	0.707937	0.0236056		-0.340123	0.335442		0.367814	0.440268		1.04207	0.000104727	up	-0.372892	0.200874		0.66918	0.0366016
NM_001123185.1	RAP2A	23	15.8949	32	15.8041	26	14.1133	72	50.2619	46	23.8935	47	24.6532	-0.00827007	0.989961		-0.163245	0.83651		-0.171515	0.875241		-1.07284	0.000402357	down	0.045158	0.967638		-1.02769	0.000823494	down
NM_001123131.1	ITM2C	103	48.509	250	84.142	173	63.9962	412	196.001	279	98.7599	261	93.2977	0.794576	7.47285e-06		-0.394841	0.0306588		0.399735	0.113634		-0.98886	7.01614e-18		-0.0820842	0.745801		-1.07094	4.16442e-20	down
NM_001123129.1	IGFBP4	528	258.231	799	279.261	371	142.519	511	252.448	1105	406.19	337	125.098	0.112949	0.3218		-0.970461	1.05077e-26		-0.857512	5.24354e-17		0.68617	4.73762e-19		-1.69909	1.6052e-91	down	-1.01292	1.06117e-22	down
NM_001123216.1	ZBP1	96	25.973	126	24.3618	133	28.2635	15	4.09937	101	20.5383	214	43.9451	-0.0923907	0.801463		0.214318	0.481586		0.121927	0.758535		2.32484	1.45864e-11	up	1.09739	2.04149e-09	up	3.42223	3.67152e-35	up
NM_001123178.1	RAB34	79	38.6369	91	31.8057	119	45.7136	78	38.5341	55	20.2176	120	44.5453	-0.280694	0.389377		0.523338	0.0468234		0.242644	0.512288		-0.930523	0.00122978		1.13966	8.05412e-06	up	0.209139	0.51656
NM_001123092.1	CBLN4	3	0.380717	2	0.181384	7	0.697753	382	48.9688	22	2.09843	6	0.577933	-1.06967	0.609633		1.94367	0.207561		0.873999	0.641215		-4.54448	6.10782e-100	down	-1.86034	0.0139332		-6.40482	1.67258e-103	down
NM_001128473.1	GBP1	252	32.0122	209	18.9736	365	36.4192	102	13.0885	294	28.0707	599	57.7546	-0.754629	2.29129e-07		0.940709	6.91147e-13		0.18608	0.323452		1.10077	1.55125e-11	up	1.04087	1.05638e-23	up	2.14164	7.43602e-60	up
NM_001128474.1	GBP2	46	7.84443	47	5.72783	61	8.17065	23	3.96193	35	4.48604	105	13.5906	-0.453681	0.280018		0.512463	0.209117		0.0587823	0.943833		0.17924	0.79248		1.59909	2.61823e-08	up	1.77833	1.22749e-08	up
NM_001128444.1	F11R	38	15.2431	43	12.3267	51	16.0688	79	32.0104	46	13.8688	49	14.9187	-0.306371	0.547874		0.382476	0.435901		0.0761047	0.931787		-1.2067	3.15219e-05	down	0.105279	0.874195		-1.10142	0.000156187	down
NM_001128469.1	ISG15	573	316.793	619	244.568	672	291.819	65	36.3002	593	246.415	791	331.927	-0.373304	6.36957e-05		0.254837	0.0107503		-0.118467	0.384569		2.76304	3.46119e-79	up	0.429777	7.07533e-07		3.19282	8.19509e-122	up
NM_001129805.1	CPT1A	666	59.2916	1150	73.1653	760	53.1442	282	25.3597	955	63.9019	813	54.9358	0.303332	8.51931e-05		-0.461248	1.48239e-10		-0.157916	0.162764		1.33332	6.91139e-49	up	-0.218114	0.010954		1.11521	1.38819e-31	up
NM_001129959.1	POR	308	47.7235	574	63.5597	367	44.6654	150	23.4773	452	52.6395	373	43.8668	0.413412	0.000235452		-0.508956	1.65877e-06		-0.0955434	0.672708		1.16488	5.04795e-19	up	-0.263016	0.0475386		0.901863	1.50916e-10
NM_001129947.1	TPM2	4851	1770.86	4587	1196.66	3097	888.01	990	365.06	2510	688.682	2825	782.74	-0.565439	5.99703e-80		-0.430365	2.31219e-36		-0.995804	1.38967e-201		0.915706	6.64523e-70		0.184695	4.27722e-05		1.1004	8.82319e-107	up
XM_001926264.1	NID2	1515	148.877	3394	238.35	3343	258.032	1340	133.013	3437	253.855	3697	275.746	0.678961	1.95463e-55		0.114472	0.00833285		0.793432	3.91199e-74		0.932436	1.45768e-98		0.119336	0.00408896		1.05177	7.7279e-130	up
XM_001927751.1	NCU-G1	262	62.3501	401	68.1976	439	82.0586	524	125.963	445	79.5954	345	62.3162	0.129327	0.446309		0.266934	0.0403039		0.396261	0.0038794		-0.662242	1.22981e-11		-0.353078	0.00508361		-1.01532	2.35741e-23	down
XM_001926115.1	TRPA1	0	0	2	0.162129	1	0.0890976	2430	278.435	23	1.96093	16	1.37755	#VALUE!	NA		-0.863685	0.815544		#VALUE!	NA		-7.14966	0	down	-0.509431	0.529429		-7.65909	0	down
XM_001928700.1	GPR1	40	13.1885	34	8.01131	42	10.877	108	35.9696	36	8.92135	69	17.2676	-0.719173	0.0974569		0.44117	0.416847		-0.278004	0.663617		-2.01144	9.59976e-14	down	0.952731	0.0076442		-1.05871	1.28846e-05	down
XM_001929223.1	PNP	60	16.0397	43	8.2149	62	13.0185	78	21.0628	26	5.22409	43	8.72489	-0.965334	0.00402237		0.664247	0.0848098		-0.301087	0.52143		-2.01144	4.16111e-10	down	0.739956	0.136566		-1.27149	1.86093e-05	down
XM_001927312.1	Itprip	23	5.29831	20	3.29251	19	3.43784	58	13.4962	22	3.80911	22	3.84661	-0.686342	0.262177		0.0623144	0.974781		-0.624028	0.40454		-1.82503	7.83949e-07	down	0.0141311	1		-1.8109	1.15249e-06	down
XM_001927977.1	ATAD1	153	21.6011	273	27.5445	232	25.7274	101	14.4039	256	27.1654	278	29.7903	0.350661	0.0497801		-0.0984611	0.696243		0.2522	0.280339		0.915308	1.20153e-07		0.133072	0.545363		1.04838	4.00984e-10	up
XM_001929170.1	GATS	45	10.5187	56	9.35461	47	8.6292	66	15.5836	56	9.83851	40	7.09668	-0.169206	0.738889		-0.116451	0.847944		-0.285657	0.622561		-0.66352	0.0376985		-0.471296	0.302653		-1.13482	0.000471577	down
XM_001926534.1	PIK3IP1	29	4.49345	30	3.32194	56	6.81542	197	30.8335	74	8.61797	61	7.17393	-0.435799	0.435834		1.03678	0.00844106		0.600981	0.222846		-1.83908	6.69957e-22	down	-0.264585	0.547035		-2.10366	8.42301e-26	down
XM_001929081.1	Gnas	68	10.5578	55	6.10261	68	8.29271	49	7.68486	22	2.56731	36	4.24241	-0.790811	0.0114918		0.442418	0.258935		-0.348393	0.400809		-1.58176	6.16245e-05	down	0.724624	0.193721		-0.857135	0.0267185
NM_001130018.1	PDE4B	18	2.97256	39	4.60268	13	1.68626	36	6.00531	130	16.1359	45	5.64048	0.630769	0.250108		-1.44865	0.00592121		-0.817878	0.331897		1.42596	7.1182e-08	up	-1.51638	2.32733e-09	down	-0.0904218	0.88749
NM_001130732.1	THBD	20	2.08972	15	1.12005	40	3.28277	249	26.2804	27	2.12038	85	6.74097	-0.899746	0.170276		1.55135	0.00160678		0.651607	0.279775		-3.6316	3.1831e-57	down	1.66863	3.25286e-07	up	-1.96296	9.5075e-30	down
NM_001134356.1	ARPC1B	403	137.387	329	80.1537	478	127.994	705	242.775	336	86.0936	445	115.145	-0.7774	5.31675e-12		0.675238	1.23412e-09		-0.102162	0.574386		-1.49564	1.29157e-57	down	0.419475	0.000588458		-1.07617	2.18121e-34	down
NM_001135959.1	FOXO3	40	7.55776	105	14.1779	60	8.90447	33	6.29829	172	24.4261	100	14.341	0.907609	0.00199698		-0.67104	0.0213077		0.236569	0.694534		1.95539	1.30566e-15	up	-0.768277	0.000201796		1.18711	8.22452e-05	up
NM_001136211.1	SLC30A7	159	44.5665	220	44.0679	241	53.0581	84	23.783	202	42.5554	239	50.8458	-0.0162314	0.956268		0.267845	0.161865		0.251613	0.272118		0.839413	1.97568e-05		0.256786	0.200356		1.0962	2.10775e-09	up
NM_001142831.1	CWF19L2	125	14.5071	284	23.5546	224	20.4193	119	13.9506	371	32.362	206	18.1461	0.699255	2.19587e-05		-0.206077	0.295792		0.493178	0.0150993		1.21398	9.73261e-17	up	-0.834644	3.29652e-10		0.379333	0.0677004
NM_213763.2	UCHL1	255	97.4719	243	66.3795	292	87.6688	585	225.876	162	46.5421	203	58.8953	-0.554249	0.000137111		0.401327	0.00965189		-0.152922	0.478847		-2.27892	1.86226e-84	down	0.339617	0.103698		-1.93931	2.16088e-68	down
NM_001144120.1	CYTH2	71	19.4157	72	14.0707	69	14.8207	95	26.2419	104	21.3757	58	12.0384	-0.46453	0.146502		0.0749145	0.900429		-0.389616	0.320896		-0.295897	0.29634		-0.828328	0.00308854		-1.12422	1.82113e-05	down
NM_001143929.1	VGLL3	405	97.2301	429	73.6023	460	86.7415	156	37.8308	210	37.8928	459	83.6381	-0.401652	0.000402214		0.236971	0.0680578		-0.164681	0.289562		0.00236233	0.995096		1.14224	3.95277e-21	up	1.1446	8.99471e-19	up
NM_001145751.1	TRPC1	34	5.68123	87	10.3889	47	6.16858	9	1.51908	73	9.16808	42	5.32671	0.870773	0.00818437		-0.75204	0.0203736		0.118733	0.881674		2.59342	1.35289e-09	up	-0.783376	0.026152		1.81004	0.000628065	up
NM_001146300.1	FSCN1	398	55.7987	288	28.8551	470	51.7562	233	32.9968	225	23.7091	461	49.0555	-0.951408	1.66945e-16		0.842907	9.11005e-14		-0.108501	0.540069		-0.476886	0.00209421		1.04897	1.62459e-18	up	0.572087	3.68466e-06
NM_001159608.1	PDK1	163	42.1852	225	41.6143	228	46.3479	70	18.2998	171	33.2629	278	54.6088	-0.0196551	0.945191		0.155424	0.506347		0.135769	0.638065		0.862089	6.81657e-05		0.71522	4.0397e-06		1.57731	1.3713e-18	up
NM_001160086.1	PTMA	853	809.455	655	444.195	977	728.218	975	934.595	655	467.172	842	606.459	-0.865759	8.05736e-30		0.713179	2.99574e-21		-0.15258	0.11437		-1.00039	1.89506e-42	down	0.376456	8.27744e-06		-0.623932	6.90678e-19
NM_001160272.1	S100A12	4	4.12409	16	11.789	11	8.90808	2	2.08292	71	55.0197	23	17.9987	1.51529	0.106013		-0.404253	0.718235		1.11104	0.403322		4.72327	1.87713e-14	up	-1.61205	8.52484e-06	down	3.11121	0.000501665	up
NM_001161755.1	BST2	265	189.31	428	218.505	522	292.902	129	93.088	751	403.237	805	436.486	0.20691	0.163236		0.422754	8.89489e-05		0.629664	7.63683e-08		2.11496	1.40834e-73	up	0.114307	0.314867		2.22927	1.93347e-84	up
NM_001162890.1	SOCS5	66	11.8762	81	10.4161	76	10.7416	171	31.0817	88	11.9017	68	9.28728	-0.189252	0.624965		0.0443925	0.95472		-0.14486	0.780976		-1.3849	7.39502e-13	down	-0.357838	0.321662		-1.74274	1.44077e-17	down
NM_001164650.1	ACTA2	24443	7956.03	19787	4602.68	16183	4137.37	2332	766.736	4776	1168.42	10423	2575.02	-0.789577	0		-0.153759	3.49525e-22		-0.943335	0		0.607754	2.99802e-65		1.14003	0	up	1.74778	0	up
NM_001164842.1	INHBB	56	10.9049	75	10.4372	67	10.2479	6	1.18022	39	5.7081	29	4.28626	-0.0632443	0.904145		-0.0264145	0.979665		-0.0896588	0.895663		2.27396	8.86862e-05	up	-0.41329	0.49082		1.86067	0.00507431
NM_001166489.1	STEAP4	0	0	3	0.510844	3	0.561465	65	15.6447	28	5.01451	21	3.7979	#VALUE!	NA		0.136315	0.978665		#VALUE!	NA		-1.64149	1.27e-06	down	-0.400906	0.588253		-2.0424	1.42861e-08	down
NM_001168702.1	TXNRD2	27	5.48743	37	5.37397	30	4.78906	15	3.07944	66	10.0819	40	6.17037	-0.0301423	0.967251		-0.166248	0.823586		-0.19639	0.823699		1.71102	1.90064e-05	up	-0.708335	0.0629827		1.00269	0.0534281
NM_001170516.1	CCL19	0	0	13	11.6966	5	4.94448	1	1.27175	20	18.9256	21	20.0674	4.21573	0.00509937		-1.2422	0.245477		2.97353	0.233352		3.89545	0.000334822	up	0.0845204	0.948903		3.97997	0.000220712	up
NM_001174057.1	PHLDA2	72	34.9002	57	19.745	46	17.5136	107	52.3907	34	12.387	45	16.5559	-0.821743	0.00649879		-0.173013	0.765522		-0.994756	0.00258444		-2.08049	3.34368e-14	down	0.418521	0.43437		-1.66196	1.64618e-10	down
NM_001160271.3	S100A8	1	0.794746	3	1.70388	4	2.49696	1	0.802793	27	16.1281	4	2.41287	1.10025	0.66849		0.551353	0.80876		1.65161	0.523863		4.32841	1.02428e-05	up	-2.74076	0.000186998	down	1.58765	0.47349
NM_001184893.1	RGL2	80	10.4193	78	7.25994	101	10.3323	153	20.1288	83	8.12494	96	9.49002	-0.521234	0.074898		0.509124	0.0830891		-0.0121097	0.979466		-1.30883	1.14335e-10	down	0.224054	0.561526		-1.08478	5.6346e-08	down
NM_001184947.1	MASP1	84	12.0603	105	10.7735	67	7.55573	872	126.465	1153	124.423	399	43.4807	-0.16278	0.635572		-0.511841	0.092425		-0.674621	0.0306676		-0.0234885	0.849357		-1.5168	4.3869e-81	down	-1.54029	8.1372e-74	down
NM_001185067.1	MRPL2	67	23.6658	128	32.3105	102	28.2989	44	15.6991	122	32.389	102	27.3459	0.449203	0.101911		-0.19126	0.575565		0.257943	0.523222		1.04482	7.98908e-05	up	-0.244181	0.444066		0.800644	0.00685819
NM_001185136.1	PIGU	55	16.0407	44	9.17071	59	13.5157	61	17.9708	30	6.5762	73	16.1596	-0.806636	0.0231758		0.559526	0.171408		-0.24711	0.64153		-1.45033	2.44775e-05	down	1.29707	0.000173454	up	-0.153263	0.724554
NM_001185170.1	SMOX	56	10.5028	51	6.83561	49	7.21835	135	25.5757	45	6.34341	54	7.68702	-0.619638	0.0830678		0.0785995	0.920711		-0.541038	0.204988		-2.01144	4.94879e-17	down	0.277166	0.595377		-1.73428	6.97462e-14	down
NM_214258.2	PRKAR2A	151	46.6045	185	40.8048	212	51.3937	57	17.7706	153	35.4923	211	49.4287	-0.191731	0.412964		0.332854	0.0927842		0.141123	0.637352		0.998017	1.70479e-05		0.477842	0.0121616		1.47586	5.89862e-13	up
NM_001190285.1	ATG7	111	16.502	215	22.8423	146	17.0486	81	12.1639	236	26.3704	156	17.6029	0.469069	0.0186655		-0.422053	0.0335614		0.0470156	0.928104		1.11631	1.36689e-09	up	-0.58311	0.000806582		0.533202	0.0237324
NM_001190286.1	DRAM1	30	12.0848	32	9.21209	37	11.707	26	10.5796	47	14.2301	84	25.6829	-0.391599	0.488668		0.345768	0.580085		-0.0458303	0.949089		0.427668	0.387668		0.85186	0.00734239		1.27953	0.000138143	up
NM_001190293.1	WDR45	63	14.8444	88	14.8181	71	13.1403	63	14.9947	100	17.7098	46	8.22671	-0.00255642	0.995543		-0.173369	0.698224		-0.175926	0.728881		0.240095	0.479443		-1.10616	0.000106182	down	-0.866068	0.00918559
NM_001190294.1	WIPI1	204	40.9156	443	63.4967	270	42.535	172	34.8468	491	74.0172	274	41.7115	0.634029	7.34284e-07		-0.578032	2.45352e-06		0.0559971	0.873876		1.08683	1.69828e-18	up	-0.827416	3.28323e-13		0.259417	0.162389
NM_001195352.1	MDK	40	18.5409	42	13.9126	46	16.7475	171	80.0647	35	12.1935	63	22.1644	-0.414319	0.371339		0.26756	0.638107		-0.146759	0.847568		-2.71505	2.21516e-30	down	0.862128	0.0237765		-1.85292	4.52436e-19	down
NM_001195357.1	MSH2	29	3.66928	29	2.62222	61	6.06227	118	15.0813	53	5.04023	89	8.54709	-0.484708	0.382631		1.20907	0.00120945		0.724363	0.10557		-1.5812	6.59219e-11	down	0.761944	0.0137483		-0.819259	0.000348342
NM_001167629.2	ACSL1	166	20.2124	421	36.6336	360	34.4298	121	14.8823	503	46.033	467	43.159	0.857929	1.12246e-10		-0.0895083	0.640116		0.768421	1.09376e-07		1.62907	8.13253e-35	up	-0.0930047	0.568723		1.53607	9.16351e-30	up
XM_001924474.2	AIG1	26	7.09981	23	4.48838	49	10.5098	54	14.8951	19	3.89959	46	9.53404	-0.661586	0.24554		1.22746	0.00412644		0.565877	0.298542		-1.93344	7.14752e-07	down	1.28977	0.00490662		-0.643675	0.0827319
XM_001928562.2	HEBP2	104	22.5804	80	12.413	88	15.0073	132	28.9499	63	10.2809	83	13.678	-0.86322	0.000370238		0.273819	0.461676		-0.589401	0.0338959		-1.4936	3.33812e-11	down	0.411891	0.251985		-1.0817	6.1533e-07	down
XM_001924787.2	C6orf4	221	36.0902	305	35.5947	244	31.2975	109	17.9804	299	36.6995	301	37.3086	-0.0199452	0.931581		-0.185613	0.336136		-0.205558	0.344866		1.02934	1.40699e-10	up	0.0237491	0.941839		1.05309	5.49807e-11	up
XM_001928768.2	Prss35	2	0.384555	7	0.961866	14	2.11436	27	5.24405	43	6.21424	124	18.0965	1.32265	0.395798		1.13632	0.237579		2.45896	0.0384116		0.244896	0.659433		1.54206	3.01055e-09	up	1.78696	3.73919e-10	up
XM_001927441.2	TPBG	30	5.57445	29	3.85094	53	7.73535	124	23.2744	24	3.35184	40	5.64139	-0.533618	0.319568		1.00625	0.0136745		0.472637	0.377632		-2.79571	7.58293e-23	down	0.751097	0.14802		-2.04462	7.6813e-16	down
XM_003121394.1	mCG11933	118	8.15183	119	5.87501	190	10.3098	53	3.69849	90	4.67313	164	8.59929	-0.472533	0.0427724		0.811353	1.66414e-05		0.338819	0.171764		0.337452	0.326186		0.87983	2.97396e-05		1.21728	9.55533e-08	up
XM_003121409.1	MTO1	89	13.0734	164	17.2159	127	14.6529	52	7.71572	150	16.5608	154	17.1698	0.39711	0.0976708		-0.232552	0.396269		0.164558	0.684181		1.1019	3.18553e-06	up	0.052099	0.891009		1.154	9.10882e-07	up
XM_001924990.2	ATG14	26	6.70617	53	9.76935	34	6.88817	16	4.16866	62	12.0195	34	6.6562	0.542773	0.240221		-0.504143	0.293024		0.03863	0.961456		1.52772	0.000171602	up	-0.852602	0.0278705		0.675113	0.251158
XM_003121946.1	MAMDC2	14	3.97373	30	6.08527	37	8.24889	340	97.4821	53	11.3068	58	12.4952	0.614828	0.344346		0.438878	0.456624		1.05371	0.0766063		-3.10795	1.50604e-68	down	0.144192	0.795857		-2.96376	4.25481e-65	down
XM_001928100.2	DNM1	24	3.4432	26	2.66571	44	4.95824	99	14.347	49	5.28371	49	5.33572	-0.369231	0.57678		0.895307	0.0541294		0.526076	0.375133		-1.44113	3.67482e-08	down	0.0141311	1		-1.427	6.16593e-08	down
XM_003122344.1	NELF	73	21.5208	151	31.8127	80	18.5246	67	19.952	227	50.2983	87	19.4671	0.563872	0.019916		-0.780162	0.000657238		-0.21629	0.636242		1.33398	4.94188e-12	up	-1.36947	7.60347e-14	down	-0.0354956	0.9361
XM_003122937.1	SAA2	6	4.10928	26	12.7255	16	8.60712	14	9.68541	97	49.9319	46	23.9121	1.63077	0.0202691		-0.564125	0.45256		1.06664	0.307325		2.36608	2.36777e-11	up	-1.06222	0.000255109	down	1.30386	0.00671506
XM_003122985.1	CFD	2	0.681211	4	0.973644	3	0.802594	35	12.0419	10	2.56002	7	1.80965	0.515292	0.830342		-0.278722	0.927857		0.236569	0.95273		-2.23384	1.63918e-05	down	-0.500442	0.720976		-2.73428	1.16806e-06	down
XM_003123026.1	Slc39a3	47	13.5624	53	10.9296	44	9.97273	22	6.41263	73	15.8326	69	15.1124	-0.311377	0.481712		-0.132174	0.834928		-0.44355	0.376071		1.30391	0.000324086	up	-0.067169	0.909109		1.23674	0.00102035
XM_003123041.1	C19orf28	335	70.0248	257	38.3909	363	59.5987	80	16.8917	207	32.5214	277	43.9473	-0.867101	4.9744e-12		0.634516	1.03262e-06		-0.232585	0.145828		0.945078	1.27079e-06		0.434386	0.0076905		1.37946	2.91308e-15	up
XM_003123172.1	PRG4	45	7.55901	112	13.4449	66	8.70803	34	5.76908	151	19.0643	81	10.3272	0.830794	0.00331627		-0.626646	0.0264213		0.204148	0.71706		1.72446	1.0583e-11	up	-0.884424	7.08431e-05		0.840037	0.0133943
XM_003123504.1	ARRDC2	23	6.93049	55	11.8437	43	10.1772	25	7.60942	134	30.3482	50	11.4354	0.77309	0.0767401		-0.21878	0.701438		0.55431	0.350821		1.99575	1.30669e-12	up	-1.4081	1.13861e-08	down	0.58765	0.212406
XM_003123559.1	NLRP3	4	2.01043	4	1.43673	12	4.73732	27	13.7078	3	1.13329	19	7.24815	-0.484708	0.802751		1.72128	0.10772		1.23657	0.322042		-3.59641	1.06564e-06	down	2.6771	0.00282248		-0.91931	0.098537
XM_003123744.1	JMY	46	6.04062	103	9.66605	55	5.67296	23	3.05089	111	10.9557	53	5.28257	0.67823	0.0240507		-0.768826	0.00804162		-0.0905954	0.905954		1.84437	1.43425e-09	up	-1.05236	8.42697e-05	down	0.792009	0.072253
XM_003123926.1	SEPT8	208	51.2912	236	41.5891	244	47.2599	319	79.4594	207	38.3656	253	47.3528	-0.302505	0.0855169		0.184409	0.381963		-0.118095	0.665525		-1.05041	2.23229e-15	down	0.303638	0.102096		-0.746769	8.55919e-09
XM_003123980.1	PAIP2	383	97.3392	588	106.796	390	77.8533	182	46.7235	527	100.668	383	73.8811	0.133764	0.31714		-0.456027	1.55313e-05		-0.322263	0.0160412		1.10738	2.09753e-20	up	-0.446327	4.99711e-05		0.661056	1.41472e-06
XM_003124009.1	SPRY4	19	3.37591	47	5.96793	35	4.8846	79	14.1788	54	7.21146	46	6.20356	0.821953	0.0862772		-0.288991	0.624696		0.532962	0.437814		-0.975374	0.000650487		-0.217194	0.699776		-1.19257	4.6853e-05	down
XM_003124230.1	IFITM1	36	17.4945	72	25.0047	53	20.2302	17	8.34496	105	38.3514	101	37.2535	0.515292	0.180557		-0.30569	0.491176		0.209602	0.73627		2.2003	2.91944e-11	up	-0.0419029	0.940206		2.1584	1.39592e-10	up
XM_003124337.1	C7orf59	101	60.5807	92	39.4356	81	38.1611	104	63.0117	95	42.828	67	30.5023	-0.619358	0.0132713		-0.0473969	0.945172		-0.666755	0.0159305		-0.557065	0.0239607		-0.489635	0.125293		-1.0467	2.40168e-05	down
XM_003124593.1	Litaf	570	99.4705	430	53.6261	531	72.7842	575	101.359	280	36.7256	572	75.7637	-0.891333	4.70282e-21		0.44069	3.41075e-05		-0.450643	4.94012e-06		-1.46462	1.22391e-45	down	1.04472	9.05511e-23	up	-0.419897	7.6732e-06
XM_003125303.1	EMILIN1	2049	225.584	2007	157.907	1512	130.75	528	58.7186	1355	112.124	1408	117.656	-0.514587	1.31935e-28		-0.272267	5.03761e-07		-0.786855	5.75996e-57		0.933202	3.94098e-39		0.0694856	0.44337		1.00269	7.12443e-46	up
XM_003125745.1	ADAR	257	27.8839	434	33.6511	399	34.003	134	14.6859	470	38.3275	558	45.9516	0.271219	0.0526623		0.0150087	0.971332		0.286227	0.0694058		1.38395	1.05353e-25	up	0.261735	0.0232694		1.64568	3.19097e-39	up
XM_001924706.2	ALG14	21	8.63259	15	4.40658	16	5.16613	29	12.0419	11	3.39865	28	8.73626	-0.970135	0.12671		0.229424	0.836577		-0.740711	0.337441		-1.82503	0.000884877	down	1.36205	0.0304851		-0.462976	0.418863
XM_001926997.2	ARHGAP29	696	52.8586	556	30.1766	678	40.4445	233	17.8747	258	14.7271	628	36.2003	-0.808711	9.26291e-22		0.422515	4.89346e-06		-0.386195	1.43804e-05		-0.27944	0.0895934		1.29752	2.98369e-35	up	1.01808	3.55579e-21	up
XM_001927740.2	CYR61	1106	220.551	1361	193.955	1606	251.55	635	127.91	308	46.1633	649	98.2302	-0.185392	0.00734382		0.37512	4.99888e-11		0.189727	0.0068419		-1.47031	1.21906e-50	down	1.08942	1.29157e-27	up	-0.380888	1.96159e-05
XM_003126037.1	H1f0	108	18.8816	145	18.1164	130	17.8518	188	33.2008	110	14.4544	119	15.7909	-0.0596865	0.868853		-0.0212263	0.977841		-0.0809128	0.866073		-1.19971	2.17996e-11	down	0.127589	0.742197		-1.07212	1.72928e-09	down
XM_003126371.1	CPM	16	3.87042	35	6.05054	25	4.75008	18	4.39831	101	18.3633	36	6.60977	0.644575	0.27104		-0.349112	0.607942		0.295463	0.752893		2.06181	4.6628e-10	up	-1.47416	4.22114e-07	down	0.58765	0.309699
XM_003126387.1	GLIPR1	24	8.13097	26	6.29496	35	9.31371	39	13.3466	17	4.32884	49	12.6001	-0.369231	0.57678		0.565158	0.328386		0.195927	0.821381		-1.62442	0.000331771	down	1.54138	0.000554975	up	-0.0830422	0.895453
XM_003126596.1	PEX26	17	6.32079	31	8.23706	18	5.25676	9	3.38018	41	11.4577	25	7.05518	0.382025	0.581028		-0.647956	0.319433		-0.265931	0.811748		1.76115	0.000876217	up	-0.699565	0.176256		1.06158	0.126675
XM_003126977.1	LPCAT2	15	2.42055	35	4.03625	15	1.90124	28	4.5641	97	11.7648	29	3.55194	0.737684	0.202488		-1.08608	0.0546066		-0.348393	0.746804		1.36608	1.03533e-05	up	-1.7278	1.79555e-08	down	-0.361724	0.552001
XM_003126995.1	GPT2	34	6.37672	68	9.11415	61	8.98611	21	3.97845	50	7.04824	73	10.3917	0.515292	0.196892		-0.0204105	0.985247		0.494881	0.3074		0.825058	0.0639721		0.560099	0.127832		1.38516	0.000163032	up
XM_003127013.1	LRP3	117	18.7849	159	18.2435	109	13.7459	46	7.4603	156	18.8252	149	18.1575	-0.0421899	0.905127		-0.408384	0.0926269		-0.450574	0.0969402		1.33536	1.72742e-08	up	-0.0521026	0.891012		1.28326	1.18434e-07	up
XM_003127724.1	FAM46B	199	32.0448	219	25.2021	239	30.2291	43	6.99437	185	22.3907	235	28.7222	-0.346546	0.049982		0.262395	0.17471		-0.0841509	0.774187		1.67864	1.07715e-13	up	0.359267	0.0556149		2.0379	2.89686e-22	up
XM_003127750.1	SDC3	58	10.9533	55	7.42283	86	12.7567	59	11.255	42	5.96155	97	13.9039	-0.561329	0.113321		0.78122	0.0106489		0.219891	0.645138		-0.916807	0.00677488		1.22173	2.59873e-05	up	0.30492	0.376124
XM_003127801.1	RRAGC	409	58.0449	338	34.2804	328	36.5626	493	70.6745	252	26.8802	389	41.9021	-0.759786	1.01567e-11		0.0929876	0.660217		-0.666798	1.24759e-08		-1.39464	1.95172e-36	down	0.640478	5.66616e-07		-0.754167	1.73561e-13
XM_003127804.1	RHBDL2	26	5.31534	19	2.77588	43	6.90478	67	13.8359	25	3.8414	38	5.89641	-0.93722	0.0927751		1.31465	0.00468429		0.377432	0.562173		-1.84871	6.49493e-08	down	0.618202	0.263573		-1.23051	0.000139884	down
XM_003127915.1	IFI44	434	66.5708	683	74.8692	870	104.818	158	24.4808	891	102.722	1073	124.922	0.169482	0.142858		0.485445	1.11543e-09		0.654927	8.40261e-14		2.06902	7.67478e-85	up	0.282284	0.000189794		2.3513	5.64404e-120	up
XM_003127919.1	IFI44L	524	105.989	831	120.121	986	156.649	189	38.6158	1097	166.773	1105	169.643	0.180574	0.0743379		0.383054	3.27331e-07		0.563628	5.5204e-12		2.11062	4.54936e-107	up	0.024614	0.855273		2.13524	8.10706e-110	up
XM_003128105.1	CTPS1	181	24.364	237	22.7985	235	24.8463	105	14.2769	231	23.3708	344	35.1458	-0.0958108	0.688208		0.124089	0.605996		0.0282779	0.947763		0.711023	9.2482e-05		0.588647	1.99208e-05		1.29967	3.15187e-17	up
XM_001929076.2	MYLIP	21	2.63002	67	5.99657	54	5.31198	56	7.0844	117	11.0133	54	5.13309	1.18906	0.00207979		-0.174887	0.747574		1.01418	0.0291189		0.636529	0.0190333		-1.10135	2.30067e-05	down	-0.464817	0.218967
XM_001924119.2	PSMB8	26	5.64188	43	6.66818	76	12.9535	33	7.23336	63	10.275	108	17.7877	0.241117	0.683592		0.957978	0.00334688		1.19909	0.00117954		0.506405	0.207743		0.791739	0.00369044		1.29814	8.18659e-06	up
XM_003128326.1	PSMB9	16	5.12912	7	1.60365	25	6.29486	15	4.85724	13	3.13226	50	12.1657	-1.67735	0.0296311		1.97282	0.00372414		0.295463	0.752893		-0.632932	0.429252		1.95755	1.99178e-05	up	1.32462	0.00384864
XM_001924600.2	ZNF451	83	8.23905	145	10.2862	119	9.27832	54	5.41463	107	7.98316	145	10.9248	0.320162	0.232247		-0.148776	0.657217		0.171385	0.680654		0.560099	0.0526019		0.452573	0.0645354		1.01267	2.59725e-05	up
XM_001924210.2	FTSJD2	289	28.3412	372	26.0706	335	25.8041	130	12.8777	349	25.7239	377	28.0613	-0.120475	0.488135		-0.0148265	0.97428		-0.135302	0.512705		0.998234	1.16599e-11		0.125469	0.492931		1.1237	4.52502e-15	up
XM_001927543.2	SLC41A3	26	4.5002	48	5.93728	37	5.03017	33	5.76962	123	16.0013	60	7.88234	0.399815	0.436481		-0.239194	0.698407		0.160621	0.863949		1.47164	8.12566e-08	up	-1.02149	4.93542e-05	down	0.450147	0.300622
XM_001927064.2	POLG	155	13.3776	350	21.5876	232	15.7275	102	8.89248	297	19.2662	255	16.7045	0.690379	2.37868e-06		-0.456915	0.00152129		0.233463	0.329417		1.11541	6.98732e-12	up	-0.205835	0.267416		0.909578	1.67863e-07
XM_003128796.1	TMEM14A	18	9.43215	23	8.613	21	8.64332	36	19.0553	14	5.51389	31	12.3295	-0.131071	0.882305		0.00507047	0.994442		-0.126001	0.920346		-1.78905	0.000207782	down	1.16097	0.0493043		-0.628079	0.190712
XM_003128970.1	RASL11B	79	22.7619	68	14.0016	109	24.6679	11	3.20147	68	14.7259	54	11.8092	-0.701026	0.014848		0.817036	0.00189453		0.11601	0.809954		2.20155	1.54761e-07	up	-0.318444	0.471695		1.88311	4.31671e-05	up
XM_003129327.1	HERC5	113	49.378	171	53.3998	198	67.9585	14	6.17958	136	44.6669	227	75.2882	0.112965	0.701784		0.347819	0.0897506		0.460785	0.0391542		2.85363	3.99098e-19	up	0.753217	1.58938e-05		3.60684	7.60842e-39	up
XM_003129352.1	Plac8	0	0	0	0	1	0.356709	8	3.66991	37	12.6294	59	20.3371	#VALUE!	NA		#VALUE!	NA		#VALUE!	NA		1.78297	0.00154878		0.687321	0.092302		2.47029	1.85562e-07	up
XM_003129671.1	LRRC32	89	16.586	67	8.92308	58	8.48991	114	21.4601	33	4.62229	74	10.4672	-0.894352	0.000759032		-0.0717932	0.917623		-0.966146	0.000837478		-2.21498	2.78619e-16	down	1.17919	0.000545755	up	-1.03579	1.03685e-05	down
XM_003129834.1	KDELC2	96	18.0403	160	21.4873	215	31.7348	340	64.5398	206	29.096	234	33.3761	0.252257	0.338412		0.56258	0.0016492		0.814837	3.20196e-05		-1.14937	7.90117e-19	down	0.197995	0.36688		-0.951376	8.32995e-14
XM_003129880.1	SIDT2	128	11.3715	313	19.8719	198	13.8164	116	10.4098	313	20.8999	201	13.5534	0.805311	2.54287e-07		-0.524347	0.000549165		0.280964	0.267194		1.00556	1.19434e-10	up	-0.624836	1.9419e-05		0.380721	0.0709114
XM_003129944.1	SC5DL	556	84.6376	1238	134.678	594	71.0229	215	33.06	752	86.0396	592	68.4	0.670146	5.67721e-20		-0.923161	4.89949e-38		-0.253015	0.0228695		1.37992	1.18115e-40	up	-0.331004	0.000328705		1.04891	5.75118e-21	up
XM_003130106.1	Prelp	47	15.6453	43	10.2292	50	13.0731	735	247.143	307	76.8096	251	63.4168	-0.613032	0.124639		0.353906	0.489665		-0.259126	0.65698		-1.68599	2.2412e-71	down	-0.27642	0.101048		-1.96241	3.29948e-87	down
XM_003130096.1	Zbed6	72	9.3233	105	9.71661	96	9.76408	39	5.10125	110	10.7059	105	10.3198	0.0596124	0.893461		0.00703199	0.985606		0.0666444	0.914835		1.06948	0.000145148	up	-0.0529831	0.913239		1.01649	0.000474271	up
XM_003130143.1	SAMD9	622	48.7327	835	46.7525	1277	78.5858	221	17.4903	772	45.461	1430	85.0377	-0.0598465	0.627992		0.749225	3.47027e-30		0.689379	4.16992e-22		1.37807	1.22243e-41	up	0.903474	1.32432e-44		2.28155	3.29657e-154	up
XM_003130148.1	TFPI2	207	43.269	261	38.9884	269	44.1654	1095	231.205	268	42.105	276	43.7887	-0.150289	0.455785		0.179871	0.365659		0.0295823	0.935674		-2.45711	1.70951e-172	down	0.0565664	0.828713		-2.40054	6.48528e-167	down
XM_003130231.1	PION	17	7.82283	12	3.94625	17	6.14451	48	22.3117	23	7.9549	22	7.68393	-0.987208	0.172014		0.638815	0.488538		-0.348393	0.729225		-1.48788	0.000170817	down	-0.0499992	0.985774		-1.53788	0.000133074	down
XM_003130262.1	FLJ36031	10	5.34283	37	14.1274	15	6.29486	5	2.69847	33	13.2519	20	8.11049	1.40282	0.0120453		-1.16625	0.031878		0.236569	0.878839		2.29599	0.000340211	up	-0.708335	0.237076		1.58765	0.0500062
XM_003130609.1	UBE2T	36	12.895	26	6.65552	42	11.8166	26	9.40738	20	5.38446	54	14.6811	-0.954193	0.0364914		0.828193	0.0858984		-0.126001	0.889404		-0.804993	0.147197		1.44709	0.000540353	up	0.642098	0.148751
XM_003130612.1	MSS4	48	17.5729	48	12.5583	44	12.6525	40	14.7924	17	4.67781	43	11.9486	-0.484708	0.23167		0.0107841	0.984819		-0.473924	0.32978		-1.66095	0.000205743	down	1.35293	0.00473828		-0.308013	0.537718
XM_003130653.1	SIGMAR1	110	25.1123	207	33.7716	210	37.6561	92	21.2157	332	56.967	191	33.0958	0.427419	0.0376781		0.157074	0.525378		0.584493	0.00446499		1.425	4.19789e-19	up	-0.783479	2.7532e-08		0.641517	0.00182244
XM_003130746.1	ITGA8	855	101.609	912	77.4547	804	75.0488	223	26.7698	514	45.9113	646	58.2697	-0.391599	1.30811e-07		-0.0455233	0.74314		-0.437122	2.0865e-08		0.778244	2.74175e-11		0.343897	0.000580903		1.12214	1.98585e-25	up
XM_001927097.2	SPRY2	31	5.24659	57	6.89412	30	3.98805	152	25.9857	64	8.14118	41	5.26678	0.393986	0.396071		-0.789684	0.0626847		-0.395699	0.561517		-1.67441	5.20134e-15	down	-0.628317	0.111361		-2.30273	2.53196e-22	down
XM_003131046.1	GPR180	46	10.4452	98	15.9028	84	14.9818	39	8.94541	91	15.5308	127	21.8882	0.60644	0.0518996		-0.0860774	0.852717		0.520362	0.178651		0.795911	0.0108465		0.495021	0.059094		1.29093	1.1331e-06	up
XM_003131144.1	TBC1D16	49	6.98	122	12.4196	79	8.83913	39	5.61176	161	17.2376	95	10.2714	0.831319	0.00198597		-0.490642	0.0781624		0.340678	0.44319		1.61903	2.00038e-11	up	-0.74693	0.000529133		0.872104	0.00472448
XM_003131188.1	MRPL38	74	19.7685	158	30.1639	103	21.6123	61	16.4606	181	36.3423	116	23.5204	0.609619	0.00923378		-0.480965	0.0420518		0.128654	0.785278		1.14263	8.93775e-08	up	-0.627734	0.00201651		0.514894	0.0695795
XM_003131267.1	FAM20A	14	2.33524	54	6.43703	26	3.40643	84	14.1533	141	17.6772	65	8.22929	1.46282	0.00106595		-0.918133	0.0334654		0.544692	0.51545		0.320753	0.219674		-1.10305	2.27817e-06	down	-0.782299	0.00532851
XM_003131725.1	CCL11	21	10.653	25	9.06317	28	11.1566	46	23.5714	21	8.00687	25	9.62582	-0.233169	0.762861		0.299814	0.698318		0.0666444	0.937337		-1.55773	0.00013681	down	0.26567	0.764767		-1.29206	0.00143995
XM_003131747.1	Coprs	27	11.3937	44	13.2691	34	11.2695	83	35.3797	45	14.2727	35	11.2102	0.219836	0.714128		-0.235654	0.719818		-0.0158178	0.984182		-1.30967	4.23516e-06	down	-0.348439	0.539746		-1.65811	2.9016e-08	down
XM_003132141.1	AGO61	60	10.3851	120	14.8432	74	10.0603	47	8.21734	135	17.5624	87	11.4294	0.515292	0.0663737		-0.561122	0.0413053		-0.0458303	0.956708		1.09575	1.25594e-05	up	-0.619741	0.0113396		0.476005	0.164754
XM_003132194.1	NCKIPSD	32	5.48889	49	6.00647	62	8.35314	45	7.79691	39	5.02795	90	11.7172	0.130002	0.837205		0.475801	0.244736		0.605803	0.186866		-0.632932	0.117203		1.22058	5.78184e-05	up	0.58765	0.0716268
XM_003132214.1	UBA7	159	18.7091	255	21.443	284	26.2481	68	8.08241	355	31.3962	426	38.0463	0.196762	0.342595		0.291709	0.0837537		0.488471	0.00508983		1.95773	1.05958e-31	up	0.277166	0.0404576		2.2349	5.52516e-45	up
XM_003132297.1	PRICKLE2	143	17.6542	220	19.4099	168	16.2908	44	5.48705	123	11.4132	100	9.37037	0.13678	0.583941		-0.252727	0.249997		-0.115947	0.727496		1.0566	6.17188e-05	up	-0.284527	0.354732		0.772075	0.0101156
XM_001928892.2	CRELD1	74	15.4006	100	14.8729	90	14.712	123	25.8576	87	13.6088	78	12.321	-0.0503053	0.892734		-0.0156881	0.987155		-0.0659934	0.910271		-0.926052	2.82456e-05		-0.14341	0.756884		-1.06946	2.10558e-06	down
XM_003132547.1	MRPL47	58	22.3267	83	22.833	77	23.2814	36	13.9983	78	22.5674	98	28.6331	0.0323503	0.944588		0.0280621	0.97797		0.0604124	0.93512		0.688996	0.0450874		0.343439	0.3099		1.03243	0.000658403	up
XM_003132600.1	FAM43A	254	27.3099	327	25.1259	174	14.6946	83	9.01446	248	20.0415	160	13.0573	-0.120246	0.519754		-0.773888	1.0361e-07		-0.894134	6.78584e-09		1.15268	1.52061e-10	up	-0.618137	0.000233529		0.534539	0.0212412
XM_003132764.1	MORC3	147	13.3645	213	13.8389	184	13.1394	70	6.42847	205	14.0081	217	14.9741	0.0503292	0.87023		-0.0748327	0.814709		-0.0245035	0.93757		1.12372	1.6838e-08	up	0.0962022	0.733927		1.21992	4.38142e-10	up
XM_001928551.2	ULK1	276	22.0038	703	40.0527	398	24.9226	254	20.4549	746	44.7011	490	29.6503	0.864148	1.11707e-17		-0.684441	4.60567e-13		0.179707	0.318122		1.12787	1.60364e-29	up	-0.592263	3.34493e-11		0.535603	7.61774e-06
XM_003132890.1	PEBP1	397	105.611	587	111.596	624	130.385	976	262.268	614	122.767	637	128.619	0.0795134	0.593894		0.224501	0.0376793		0.304014	0.00852244		-1.09512	3.40794e-49	down	0.0671858	0.662015		-1.02794	4.21108e-44	down
XM_003132905.1	C12orf52	34	5.68372	61	7.28739	52	6.8278	30	5.06583	92	11.5594	38	4.82151	0.358566	0.426697		-0.0939826	0.884811		0.264584	0.678895		1.19019	0.000154234	up	-1.2615	2.96193e-05	down	-0.0713129	0.930685
XM_001929445.2	MMP11	22	3.82521	23	2.85791	29	3.96054	64	11.2406	27	3.52849	48	6.33461	-0.420578	0.5339		0.470734	0.493816		0.0501563	0.95153		-1.67159	1.0973e-06	down	0.844206	0.0636611		-0.827387	0.0120435
XM_003133089.1	DYDC1	5	2.5637	2	0.73285	8	3.22188	36	18.6455	2	0.770759	4	1.55669	-1.80664	0.256204		2.13632	0.135757		0.329679	0.880115		-4.59641	5.92885e-10	down	1.01413	0.656437		-3.58227	1.44975e-08	down
XM_001925357.2	PAPSS2	575	61.9633	1171	90.1803	946	80.072	1226	133.454	803	65.039	780	63.798	0.541399	4.49539e-13		-0.171514	0.0358051		0.369885	1.71481e-05		-1.03697	1.75984e-56	down	-0.0277948	0.861352		-1.06476	1.46259e-58	down
XM_001928671.2	IFIT2	539	138.649	908	166.918	956	193.157	64	16.6297	734	141.911	971	189.58	0.267699	0.00290462		0.210633	0.0114485		0.478332	1.0542e-08		3.09316	1.96565e-109	up	0.417822	6.42788e-08		3.51098	6.54871e-162	up
XM_001925952.2	IFIT5	1294	151.607	1739	145.604	1715	157.824	320	37.8713	1342	118.176	2136	189.947	-0.0582878	0.465975		0.116266	0.0803206		0.0579778	0.544721		1.64176	2.86877e-93	up	0.684658	2.75901e-41		2.32642	9.52977e-236	up
XM_001929014.2	MORN4	50	10.8313	56	8.66935	48	8.16723	100	21.8819	48	7.81526	63	10.3585	-0.321209	0.443894		-0.0860774	0.901302		-0.407287	0.404896		-1.48537	1.3901e-08	down	0.406449	0.349934		-1.07893	2.14291e-05	down
XM_001929152.2	LXL4	496	53.6471	431	33.3142	492	41.7977	144	15.7327	132	10.7307	347	28.4865	-0.68736	6.4129e-12		0.327285	0.00472377		-0.360075	0.00116285		-0.552012	0.00664515		1.40853	3.86796e-22	up	0.856517	4.45061e-09
XM_001927189.2	PLEKHA1	98	18.29	73	9.73644	101	14.8059	60	11.3114	36	5.0499	60	8.49935	-0.909593	0.000294028		0.604702	0.0341699		-0.304891	0.364781		-1.16345	0.000594859	down	0.751097	0.0598907		-0.41235	0.264495
XM_003133369.1	PROSC	53	17.0475	55	12.6426	58	14.6533	43	13.971	33	7.97794	77	18.7984	-0.431269	0.264067		0.212936	0.688147		-0.218333	0.696032		-0.808352	0.0480417		1.23652	0.000209824	up	0.428172	0.25367
XM_003133392.1	DUSP4	3	0.711271	10	1.69435	10	1.86225	58	13.8905	35	6.23697	19	3.41911	1.25226	0.314003		0.136315	0.947089		1.38857	0.322395		-1.15518	0.000820596	down	-0.867224	0.121752		-2.0224	1.26475e-07	down
XM_003133543.1	INPP1	382	89.6216	273	45.772	462	85.1362	158	37.4439	184	32.4458	409	72.8313	-0.96938	2.37141e-16		0.895307	5.87355e-15		-0.0740729	0.714851		-0.2067	0.348171		1.16653	1.71483e-19	up	0.959826	1.03593e-12
XM_003133641.1	FN1	18607	905.263	33829	1176.19	35460	1355.07	50197	2466.9	29282	1070.76	36009	1329.7	0.377707	1.09351e-190		0.204247	7.62592e-76		0.581954	0		-1.20407	0	down	0.312475	2.26998e-166		-0.891593	0
XM_003133643.1	FN1	17101	872.03	31407	1144.52	31995	1281.49	46143	2376.79	26494	1015.43	32852	1271.5	0.392297	6.67923e-190		0.163075	3.26811e-44		0.555373	0		-1.22693	0	down	0.324447	7.745e-163		-0.90248	0
XM_001928375.2	GLB1L	33	4.59612	65	6.46963	70	7.65771	102	14.35	80	8.37451	66	6.97698	0.493266	0.231872		0.24323	0.589707		0.736496	0.0703913		-0.776978	0.00157453		-0.263403	0.526995		-1.04038	3.26787e-05	down
XM_003133759.1	CXCR7	125	23.712	315	42.7028	246	36.6535	351	67.2574	192	27.3748	453	65.2231	0.848716	5.37703e-08		-0.220379	0.221035		0.628337	0.000650291		-1.29685	2.1997e-23	down	1.25254	4.08964e-24	up	-0.0443098	0.821046
XM_003133840.1	FAM105A	8	2.59068	6	1.38856	11	2.79795	49	16.0286	18	4.38116	9	2.21214	-0.899746	0.437432		1.01078	0.375657		0.111039	0.935957		-1.87127	4.65759e-06	down	-0.985869	0.249329		-2.85713	1.83412e-09	down
XM_001925000.2	ISM1	109	26.1516	201	34.4633	163	30.7173	50	12.1176	222	40.0329	174	31.686	0.398159	0.0600826		-0.166009	0.528289		0.232151	0.444931		1.72408	6.4154e-17	up	-0.337341	0.089824		1.38674	7.10931e-10	up
XM_003134329.1	VPS16	61	10.2422	85	10.1993	58	7.64914	45	7.63219	113	14.2604	48	6.11714	-0.00605452	0.987991		-0.415095	0.255521		-0.421149	0.322143		0.901845	0.00105315		-1.22109	4.92318e-06	down	-0.31924	0.482668
XM_003134574.1	GSTK1	19	8.3025	26	8.11927	18	6.17805	10	4.41398	47	15.4364	17	5.63832	-0.0321959	0.967195		-0.3942	0.626953		-0.426396	0.649344		1.80618	0.000238026	up	-1.45299	0.0015088		0.353185	0.716781
XM_003134615.1	PARP12	250	32.5604	273	25.4098	342	34.9864	68	8.94612	323	31.6187	490	48.4387	-0.357735	0.0197914		0.46141	0.000808772		0.103675	0.665451		1.82145	2.82783e-26	up	0.615379	4.4147e-08		2.43683	2.9941e-57	up
XM_003134681.1	TSPAN33	2	0.371992	16	2.12673	8	1.16874	8	1.50304	84	11.7429	26	3.67048	2.51529	0.0152521		-0.863685	0.370364		1.65161	0.311947		2.96584	1.76763e-12	up	-1.67775	3.98871e-07	down	1.28809	0.0577199
XM_001926815.2	CA5B	9	3.1127	16	3.9546	14	3.80317	39	13.6249	21	5.4589	10	2.62506	0.345367	0.7394		-0.0563301	0.978561		0.289037	0.845438		-1.31957	0.00271249		-1.05626	0.167543		-2.37582	2.24878e-06	down
XM_001925136.2	TMEM47	122	56.7565	162	53.8591	145	52.9843	27	12.6881	139	48.6029	166	58.6151	-0.0755955	0.822696		-0.0236259	0.970245		-0.0992214	0.802624		1.93757	1.39493e-12	up	0.270229	0.284575		2.2078	1.66256e-17	up
XM_003135038.1	FUNDC1	140	43.7045	136	30.3407	175	42.9101	77	24.2809	170	39.8877	247	58.525	-0.526528	0.0114844		0.500063	0.0155055		-0.026465	0.93647		0.716123	0.00097446		0.553107	0.00107845		1.26923	4.35096e-12	up
XM_003135180.1	PIN4	65	16.2811	127	22.7333	98	19.2805	54	13.6628	165	31.0632	107	20.3423	0.481609	0.0782062		-0.23766	0.461241		0.243949	0.563158		1.18495	1.54895e-07	up	-0.610724	0.00469832		0.57423	0.0508023
XM_003135366.1	UTP14A	93	14.1232	238	25.8295	157	18.7272	114	17.4876	334	38.1231	236	27.2024	0.870951	1.9031e-06		-0.463882	0.0111428		0.407069	0.129377		1.12433	1.88928e-13	up	-0.48693	0.000693581		0.637403	0.000446793
NM_001198921.1	ISG12	933	461.035	2115	746.88	1869	725.412	233	116.301	2297	853.11	2353	882.511	0.696001	3.70396e-36		-0.0420761	0.614632		0.653924	1.81932e-29		2.87487	0	up	0.0488816	0.499836		2.92375	0	up
NM_001199132.1	DHX58	174	25.7876	166	17.5816	239	27.8216	51	7.63496	232	25.8429	390	43.8704	-0.552612	0.00236588		0.662142	6.39863e-05		0.10953	0.703821		1.75907	3.81234e-18	up	0.76348	2.46117e-09		2.52256	1.80798e-47	up
NM_213929.2	CTSH	632	168.01	1715	325.814	1454	303.603	2318	622.453	1830	365.646	1202	242.531	0.955504	2.09636e-50		-0.101866	0.163751		0.853638	1.91594e-36		-0.767518	3.37557e-64		-0.592276	4.30772e-27		-1.35979	1.09267e-162	down
NM_001201382.1	IFITM3	266	231.674	537	334.24	502	343.418	167	146.922	565	369.859	639	422.418	0.528788	4.46895e-06		0.0390803	0.836155		0.567868	2.4363e-06		1.33192	4.6608e-29	up	0.191696	0.0921916		1.52362	3.68025e-40	up
NM_001204395.1	IFIT3	1511	376.741	1863	331.955	2210	432.806	196	49.3639	1871	350.626	2618	495.443	-0.182584	0.0014847		0.382734	1.31835e-15		0.20015	0.000413835		2.8284	1.99387e-255	up	0.498787	1.13366e-28		3.32719	0	up
NM_001204765.1	ACVR2A	44	10.5434	95	16.2682	61	11.481	24	5.80916	135	24.3138	68	12.3675	0.625716	0.0487943		-0.502803	0.123583		0.122913	0.865543		2.06537	3.01545e-13	up	-0.975222	4.16429e-05		1.09015	0.0038675
NM_001205377.1	NDUFA4L2	2	0.780917	19	5.30172	10	3.06689	119	46.9351	27	7.92375	78	23.1161	2.76322	0.00414789		-0.789684	0.36455		1.97353	0.168227		-2.56641	4.57638e-20	down	1.54465	5.08401e-06	up	-1.02177	8.20205e-06	down
NM_001206403.1	LOX	708	170.941	1072	184.968	1456	276.12	521	127.065	981	178.022	1871	342.872	0.113776	0.231653		0.57802	8.68897e-22		0.691796	2.31904e-25		0.486489	1.96137e-09		0.945616	5.33313e-63		1.4321	9.37911e-107	up
NM_001206441.1	TAP2	145	21.1365	179	18.6469	205	23.4716	100	14.7245	248	27.1712	376	41.6006	-0.180801	0.454911		0.331979	0.10153		0.151178	0.607321		0.883859	4.84343e-07		0.614524	2.59616e-06		1.49838	3.38575e-23	up
NM_001206404.1	TJP2	271	22.1419	398	23.239	353	22.6539	231	19.0648	111	6.81649	275	17.0539	0.0697675	0.720709		-0.0367852	0.882572		0.0329822	0.914164		-1.48381	5.54987e-19	down	1.323	5.12065e-16	up	-0.160811	0.398616
XM_003121165.2	utrophin	305	18.4919	741	32.1061	604	28.7635	99	6.06306	406	18.5012	506	23.2851	0.795956	3.09038e-16		-0.15861	0.156551		0.637346	3.26731e-09		1.6095	1.00672e-27	up	0.331789	0.00452965		1.94129	1.2291e-44	up
XM_003353195.1	C6orf115	23	8.8004	10	2.73441	22	6.61181	47	18.1655	9	2.58827	22	6.38915	-1.68634	0.0065945		1.27382	0.0746217		-0.412523	0.61598		-2.81114	4.36567e-09	down	1.30364	0.0761363		-1.50751	0.000207916	down
XM_003121182.2	PDE7B	7	1.69761	23	3.98618	13	2.47632	24	5.87933	68	12.3949	13	2.39293	1.2315	0.0955929		-0.686807	0.382051		0.544692	0.688445		1.07602	0.00384922		-2.37289	6.24665e-09	down	-1.29687	0.0303974
XM_003121757.2	CORO2B	12	2.52914	25	3.76547	14	2.31762	79	16.8187	65	10.2967	28	4.47914	0.574186	0.433476		-0.700186	0.345634		-0.126001	0.93556		-0.707894	0.0133532		-1.20088	0.00122993		-1.90878	1.8481e-09	down
XM_003353475.1	MGC166193	41	6.92062	67	8.0821	78	10.3414	28	4.77413	69	8.75391	100	12.8117	0.223829	0.624187		0.355628	0.346518		0.579457	0.144169		0.874689	0.0173123		0.549463	0.0673802		1.42415	3.66667e-06	up
XM_001926336.3	ATP5E	37	6.72128	80	10.3855	65	9.27442	45	8.2573	105	14.3361	51	7.0318	0.627767	0.0750706		-0.163245	0.741007		0.464521	0.322176		0.795911	0.00557345		-1.02769	0.000204862	down	-0.231778	0.635332
XM_001928323.3	FRMD6	147	26.8569	111	14.4927	195	27.9832	246	45.3994	165	22.6577	328	45.484	-0.889965	7.59087e-06		0.949229	3.38469e-07		0.0592649	0.879219		-1.00267	3.69712e-11	down	1.00536	2.18063e-12	up	0.00268764	0.993708
XR_130326.1	PRUNE	864	35.9391	756	22.4731	987	32.2473	212	8.90767	376	11.7553	653	20.6164	-0.677353	6.9896e-20		0.520979	2.23791e-12		-0.156374	0.100544		0.400187	0.00462311		0.810481	5.00635e-17		1.21067	5.92956e-29	up
XM_003353562.1	KIAA1539	61	7.75672	58	5.27066	103	10.2875	86	11.0464	38	3.63182	60	5.79089	-0.557464	0.104549		0.964835	0.00036851		0.40737	0.252216		-1.60482	2.71609e-08	down	0.673094	0.0967441		-0.931724	0.000737145
XM_003353600.1	C9orf5	161	17.3008	434	33.3288	296	24.9837	153	16.6076	540	43.6141	408	33.2772	0.945926	7.32205e-13		-0.415783	0.00114906		0.530143	0.00157949		1.39295	9.99888e-30	up	-0.390259	0.000397323		1.00269	1.35247e-13	up
XM_001926129.3	PTGS1	38	5.50976	36	3.73026	44	5.011	329	48.1859	72	7.84645	80	8.80409	-0.562711	0.220514		0.425822	0.421963		-0.136889	0.868171		-2.6185	7.33599e-56	down	0.166134	0.720716		-2.45237	1.44e-51	down
XR_130352.1	Olfml2a	16	2.78324	7	0.870197	16	2.18612	183	32.1557	41	5.36052	16	2.1125	-1.67735	0.0296311		1.32896	0.129565		-0.348393	0.734278		-2.58463	8.08996e-31	down	-1.34342	0.00685154		-3.92805	3.50046e-44	down
XR_130357.1	Ier5l	166	23.29	276	27.6731	131	14.4363	267	37.8397	482	50.8276	234	24.9185	0.248777	0.186273		-0.938786	5.81896e-09		-0.69001	0.000583011		0.425712	0.000465714		-1.02839	1.47884e-18	down	-0.602681	2.58348e-05
XM_003353695.1	SETX	477	21.3624	682	21.8275	806	28.3524	161	7.28339	706	23.7645	957	32.5304	0.0310744	0.861402		0.377323	7.84044e-06		0.408397	1.29717e-05		1.70613	5.73812e-52	up	0.452982	5.40353e-09		2.15911	1.83391e-96	up
XM_003353698.1	REXO4	70	12.6198	117	15.074	61	8.63788	39	7.10222	106	14.3632	95	12.9994	0.256374	0.421749		-0.803312	0.00264753		-0.546939	0.136301		1.01604	0.000395892	up	-0.143934	0.722427		0.872104	0.00472448
XM_003353707.1	noelin	27	3.94935	56	5.85381	58	6.66367	144	21.2765	73	8.02559	70	7.77152	0.567759	0.201119		0.186941	0.734228		0.7547	0.101128		-1.40658	3.57168e-11	down	-0.0464104	0.945708		-1.45299	1.45422e-11	down
XM_003353781.1	ARL2	25	11.1153	21	6.67252	26	9.07986	40	17.9646	14	4.67845	21	7.08675	-0.736247	0.203715		0.444437	0.54971		-0.29181	0.723832		-1.94105	2.68254e-05	down	0.599094	0.471529		-1.34196	0.00240244
XM_003122580.2	FKBP2	42	24.5737	41	17.1433	62	28.4929	62	36.6428	33	14.512	45	19.9839	-0.519474	0.233256		0.732959	0.0542434		0.213486	0.712447		-1.33628	7.27074e-05	down	0.46159	0.381655		-0.874693	0.00915351
XM_003353793.1	VEGFB	21	5.94291	19	3.84257	18	4.00106	43	12.292	16	3.40323	34	7.30305	-0.629098	0.337576		0.0583125	0.977659		-0.570786	0.480407		-1.85275	2.43432e-05	down	1.10159	0.0480898		-0.751152	0.0747109
XM_003353809.1	SLC3A2	486	92.6066	671	91.3727	447	66.9016	258	49.6593	754	107.986	580	83.884	-0.0193517	0.894392		-0.449723	4.28902e-06		-0.469075	1.42339e-05		1.12071	1.56187e-29	up	-0.364381	6.10462e-05		0.756332	4.82275e-12
XM_003122761.2	UBE2L6	522	95.7363	485	63.5677	635	91.4752	140	25.9364	558	76.9188	855	119.02	-0.590773	1.0803e-09		0.525087	3.13082e-08		-0.0656863	0.701135		1.56836	1.55348e-36	up	0.62979	2.22903e-14		2.19815	3.91799e-88	up
XM_003353872.1	ACP2	35	5.41653	46	5.08744	32	3.88979	70	10.9427	46	5.3506	41	4.81595	-0.0904292	0.887724		-0.387247	0.491921		-0.477676	0.421721		-1.0322	0.000790956	down	-0.151879	0.815044		-1.18408	0.00016318	down
XM_003122825.2	ARHGAP1	307	40.9632	593	56.5456	466	48.8388	241	32.4824	663	66.4907	498	50.4348	0.465085	2.15493e-05		-0.211387	0.079094		0.253698	0.0843612		1.03349	7.04166e-23	up	-0.398732	4.05571e-05		0.634763	8.02964e-08
XM_003354105.1	DDX39A	35	8.78404	34	6.09808	52	10.2507	57	14.4503	28	5.28173	54	10.2865	-0.526528	0.280248		0.749292	0.0782585		0.222764	0.724455		-1.45202	4.81652e-05	down	0.961664	0.0211351		-0.490352	0.186804
XM_003354115.1	notch3	79	27.3473	91	22.5122	97	26.3744	37	12.9379	96	24.9776	138	36.2588	-0.280694	0.389377		0.228433	0.534533		-0.052261	0.927685		0.949028	0.00173587		0.537693	0.0281554		1.48672	9.07851e-09	up
XM_003123523.2	KLHL26	36	6.593	74	9.68502	35	5.03468	24	4.43984	95	13.0766	43	5.97716	0.55482	0.138652		-0.943855	0.00730982		-0.389035	0.526983		1.55841	1.12205e-06	up	-1.12946	0.000125439	down	0.428952	0.429235
XM_003123645.2	LTC4S	1	0.59513	0	0	2	0.934899	21	12.6243	0	0	0	0	#VALUE!	NA		#VALUE!	NA		0.651607	0.883941		-5.8188	2.35599e-06	down	#VALUE!	NA		-5.80467	2.9471e-06	down
XM_003123769.2	Rfesd	15	9.83191	18	8.43155	22	11.3264	35	23.1734	15	7.38975	11	5.47249	-0.221674	0.822487		0.425822	0.607865		0.204148	0.86978		-1.64887	0.00063868	down	-0.433328	0.695384		-2.0822	5.05733e-05	down
XM_003124235.2	IFITM1	351	84.2661	563	96.5923	555	104.655	215	52.1386	682	123.061	787	143.406	0.196956	0.119805		0.115668	0.411711		0.312624	0.0116081		1.23895	2.66373e-31	up	0.220723	0.02176		1.45968	2.26963e-46	up
XM_003124283.2	PMS2	68	6.93226	92	6.70258	57	4.56419	109	11.2245	85	6.51293	70	5.41639	-0.048609	0.903876		-0.554357	0.0898174		-0.602966	0.10015		-0.785274	0.000897869		-0.265977	0.505338		-1.05125	1.32105e-05	down
XM_003354474.1	PCOLCE	117	25.3021	251	38.7912	256	43.4845	588	128.447	369	59.9776	516	84.6967	0.616471	0.000511664		0.164771	0.434505		0.781242	1.00234e-05		-1.09868	5.79774e-30	down	0.497881	5.92435e-06		-0.600795	6.9728e-11
XM_003354551.1	PAGR1	45	11.67	57	10.5638	71	14.4623	84	22.0045	46	8.96616	72	14.1721	-0.143671	0.787929		0.453172	0.230976		0.309501	0.524924		-1.29524	4.5044e-06	down	0.660494	0.0672399		-0.634742	0.0254379
XM_003354626.1	DNAJA3	77	11.6609	127	13.7446	95	11.3003	54	8.26058	156	17.7565	94	10.8048	0.23719	0.437604		-0.282514	0.357754		-0.045324	0.944739		1.10403	1.827e-06	up	-0.716682	0.00114401		0.387351	0.249588
XM_003124663.2	Rhbdf1	134	18.4475	151	14.8559	121	13.084	291	40.467	200	20.6945	192	20.0623	-0.312393	0.172837		-0.183226	0.554926		-0.495619	0.0410856		-0.9675	2.2991e-12		-0.0447626	0.894264		-1.01226	3.97299e-13	down
XM_003124730.2	PKD1	456	11.9696	867	16.2638	679	13.9993	418	11.0832	1166	23.0041	826	16.4566	0.44229	5.66943e-07		-0.216305	0.0209186		0.225985	0.0554305		1.05351	3.86462e-41	up	-0.483223	4.36323e-12		0.570289	1.7537e-10
XR_130492.1	FAM178B	66	10.5478	66	7.53789	99	12.4273	97	15.659	67	8.04792	61	7.39934	-0.484708	0.145165		0.721278	0.0105615		0.236569	0.575235		-0.960305	0.000155532		-0.121221	0.823136		-1.08153	2.8369e-05	down
XM_003125033.2	Cyp26b1	15	3.40808	34	5.5206	24	4.28305	96	22.0326	20	3.41539	35	6.03577	0.695864	0.240082		-0.366185	0.600894		0.329679	0.728736		-2.68952	4.07355e-17	down	0.821486	0.143068		-1.86803	4.66011e-11	down
XM_003125236.2	EIF2AK2	72	32.2376	69	22.0784	105	36.9269	22	9.95012	94	31.6337	115	39.0817	-0.546109	0.0786859		0.742036	0.00617546		0.195927	0.649135		1.66868	3.15989e-07	up	0.305032	0.329593		1.97371	9.87248e-11	up
XM_003354942.1	DVL2	56	7.62412	107	10.4105	62	6.63004	83	11.4145	99	10.1304	55	5.68342	0.449404	0.142979		-0.650956	0.0243965		-0.201552	0.706762		-0.172164	0.613678		-0.833866	0.00386858		-1.00603	0.000364671	down
XM_001927827.3	NDRG1	167	54.311	329	76.4638	230	58.752	438	143.887	251	61.3532	480	118.484	0.493531	0.00130624		-0.380139	0.0135945		0.113393	0.69645		-1.22972	8.70792e-27	down	0.949478	2.21716e-16		-0.280246	0.0150667
XM_001924980.3	putative tumour suppressor/hereditary multiple exostoses candidate gene	199	23.8574	223	19.1057	222	20.9048	421	50.9832	213	19.1929	222	20.2008	-0.320433	0.0736705		0.129831	0.605696		-0.190602	0.421802		-1.40945	1.1324e-31	down	0.0738374	0.791922		-1.33561	5.92014e-29	down
XM_003125608.2	VCPIP1	154	19.2931	185	16.5631	210	20.6645	77	9.74425	169	15.9133	224	21.2998	-0.220113	0.326604		0.319179	0.112576		0.0990659	0.751373		0.707612	0.00116906		0.420607	0.024975		1.12822	3.05272e-09	up
XM_003126297.2	SHMT2	97	17.876	213	28.0522	176	25.4762	87	16.1955	258	35.7364	260	36.3679	0.650089	0.000851687		-0.138963	0.60633		0.511126	0.0306629		1.1418	8.71725e-11	up	0.0252717	0.943213		1.16707	3.43346e-11	up
XM_003126313.2	ARHGEF25	59	9.96776	77	9.29661	73	9.68706	34	5.8023	45	5.71413	101	12.9513	-0.100565	0.834279		0.059353	0.927502		-0.0412116	0.93734		-0.0220907	0.967115		1.18049	3.00829e-05	up	1.1584	0.000107984	up
XM_003126337.2	SLC16A7	30	4.71932	64	7.19492	54	6.67229	18	2.86026	83	9.81359	99	11.8206	0.608401	0.133365		-0.108797	0.848088		0.499604	0.337341		1.77863	5.2921e-07	up	0.268448	0.450706		2.04708	9.55759e-10	up
XM_003126425.2	Lyrm5	20	6.81211	39	9.49302	23	6.15322	11	3.7846	50	12.8001	37	9.56531	0.478766	0.402129		-0.625525	0.264366		-0.146759	0.896503		1.75794	0.000193808	up	-0.420272	0.401577		1.33767	0.0149231
XM_003355601.1	CD9	28	9.18434	15	3.51617	21	5.41044	77	25.5127	30	7.3961	32	7.96683	-1.38517	0.0101716		0.621742	0.435588		-0.763431	0.231733		-1.78638	1.30784e-08	down	0.107241	0.901559		-1.67914	7.70028e-08	down
XM_003355629.1	SLC38A1	121	12.926	100	7.63428	167	14.0126	77	8.30895	71	5.70072	180	14.5948	-0.759715	0.000618473		0.876163	1.62385e-05		0.116448	0.735379		-0.54352	0.0656536		1.35624	5.45895e-11	up	0.812717	0.000119577
XM_003355735.1	WFDC1	1032	287.362	1583	315.006	1166	255.018	142	39.9404	634	132.688	675	142.659	0.13251	0.066979		-0.304778	7.02846e-07		-0.172268	0.036339		1.73211	1.0339e-47	up	0.104536	0.421826		1.83665	3.6098e-55	up
XR_130629.1	CHST6	175	32.6928	181	24.1647	200	29.3472	27	5.0951	160	22.466	129	18.2915	-0.436073	0.0189678		0.280325	0.19074		-0.155748	0.574357		2.14056	2.71152e-16	up	-0.29657	0.243264		1.84399	5.63446e-11	up
XM_003355777.1	DUS2L	71	13.2445	176	23.4627	113	16.5569	48	9.04468	146	20.4702	126	17.8399	0.824976	0.000143868		-0.502938	0.0214702		0.322039	0.363116		1.17838	1.08608e-06	up	-0.198414	0.509961		0.979968	0.000171285
XM_003126990.2	N4BP1	310	30.6766	508	35.925	396	30.7797	130	12.9946	400	29.7507	447	33.5736	0.227852	0.0821979		-0.223013	0.0893849		0.0048391	0.983602		1.19501	1.42996e-17	up	0.174406	0.237731		1.36941	4.50505e-24	up
XM_003355822.1	LONP2	66	24.3732	177	46.7123	88	25.5256	68	25.3661	204	56.6228	129	36.158	0.938503	1.53783e-05		-0.871859	2.68922e-05		0.0666444	0.913526		1.15848	7.44004e-09	up	-0.647067	0.00059649		0.511415	0.0541138
XM_003127012.2	ZFP507	60	7.57152	82	7.39492	106	10.5066	30	3.82409	91	8.63107	83	7.94978	-0.0340467	0.940883		0.506683	0.0755609		0.472637	0.161488		1.17442	0.000203347	up	-0.118624	0.78716		1.0558	0.00162118
XM_003355854.1	FXYD5	22	5.75224	12	2.24225	19	3.90204	45	11.8851	7	1.37564	18	3.57217	-1.35918	0.0288757		0.79928	0.328238		-0.559897	0.478219		-3.11098	1.45281e-09	down	1.3767	0.100419		-1.73428	4.75071e-05	down
XM_003355955.1	DACT3	67	9.32812	48	4.77583	72	7.87363	28	3.93779	83	8.68538	99	10.4616	-0.965835	0.00210815		0.721278	0.0373417		-0.244557	0.599469		1.1412	0.000603377	up	0.268448	0.450706		1.40965	5.04599e-06	up
XM_003356065.1	PPP1R12C	102	12.9616	140	12.7138	70	6.98683	41	5.26282	135	12.8939	83	8.0054	-0.0278504	0.935369		-0.863685	0.000296385		-0.891535	0.000828516		1.29278	4.15851e-07	up	-0.687645	0.00445666		0.605138	0.0760821
XR_130673.1	ZFP850	80	6.71026	188	11.2693	173	11.3977	51	4.3211	186	11.7261	139	8.84932	0.747953	0.000344037		0.0163544	0.980328		0.764307	0.000690922		1.44025	3.93014e-11	up	-0.406087	0.0579305		1.03417	2.81573e-05	up
XM_003356110.1	NOC2L	87	14.6722	141	16.9936	116	15.3659	60	10.2212	175	22.1823	132	16.8965	0.2119	0.473963		-0.145255	0.675997		0.0666444	0.898503		1.11784	2.66747e-07	up	-0.392686	0.0801396		0.725154	0.00445199
XM_003127639.2	EPHA2	138	15.3975	140	11.1632	160	14.0221	340	38.3199	188	15.766	256	21.6798	-0.46395	0.029178		0.32896	0.167405		-0.134989	0.698356		-1.28128	2.98838e-22	down	0.459542	0.00677519		-0.821741	6.67554e-11
XM_003356174.1	NBL1	58	25.0859	71	21.9456	73	24.7997	176	76.8934	113	36.7343	81	26.5908	-0.192942	0.646338		0.176392	0.709832		-0.0165495	0.977885		-1.06573	5.76826e-09	down	-0.466198	0.105108		-1.53193	4.19307e-15	down
XM_003356184.1	Hspg2	979	143.973	1879	197.476	1039	120.016	623	92.5472	2292	253.341	1465	163.525	0.455876	3.04398e-15		-0.718454	1.51043e-37		-0.262578	0.000626179		1.45282	4.25424e-133	up	-0.631575	4.9634e-38		0.821247	3.65065e-34
XM_003127737.2	SMPDL3B	4	0.607449	5	0.542636	3	0.357845	256	39.2704	4	0.456564	2	0.230529	-0.16278	0.927428		-0.600651	0.782446		-0.763431	0.72908		-6.42648	7.37237e-70	down	-0.985869	0.666104		-7.41235	1.32602e-65	down
XM_003356319.1	RHBDL2	33	8.99199	23	4.47876	48	10.2732	58	15.9641	35	7.16806	41	8.47952	-1.00554	0.0365014		1.19772	0.00567046		0.192175	0.782972		-1.15518	0.000820596	down	0.2424	0.710823		-0.912779	0.00895062
XM_003356331.1	PPT1	39	15.3854	42	11.8408	60	18.5916	85	33.8717	52	15.4184	63	18.8638	-0.377793	0.429485		0.650888	0.0998147		0.273095	0.63525		-1.13543	4.03564e-05	down	0.290971	0.538293		-0.844461	0.0024043
XM_003127932.2	WLS	138	25.882	152	20.3728	180	26.5164	341	64.6024	227	31.999	219	31.1752	-0.345305	0.119461		0.380241	0.07574		0.0349355	0.94025		-1.01356	1.70443e-15	down	-0.0376303	0.908736		-1.05119	3.10615e-16	down
XM_003128242.2	CHLA-A126	473	114.13	1137	196.059	893	169.244	265	64.5891	1650	299.236	1734	317.565	0.780612	7.25145e-24		-0.212185	0.00728382		0.568427	4.89198e-11		2.21192	1.20995e-170	up	0.085769	0.248115		2.29769	1.46503e-188	up
XM_003128345.2	ITPR3	178	7.31715	328	9.63571	421	13.5934	912	37.8697	491	15.1703	440	13.7284	0.39711	0.011693		0.496439	3.90698e-05		0.89355	1.7712e-11		-1.31979	1.16406e-61	down	-0.144088	0.330466		-1.46388	1.28122e-71	down
XM_003356615.1	MAPK14	188	17.0392	302	19.5608	254	18.0821	114	10.4369	311	21.1857	268	18.4362	0.199108	0.284767		-0.113405	0.612076		0.0857027	0.766766		1.0214	7.64514e-11	up	-0.20055	0.268495		0.820849	1.07194e-06
XM_001927534.3	ENPP5	2	0.514122	3	0.551119	6	1.21146	39	10.1269	1	0.193209	6	1.17067	0.100254	0.968566		1.13632	0.506647		1.23657	0.531359		-5.71188	3.21652e-11	down	2.59909	0.162454		-3.11279	2.89246e-08	down
XM_001928512.3	LOXL1	28	5.07912	18	2.33341	34	4.84432	92	16.8575	61	8.31672	98	13.4928	-1.12214	0.0349878		1.05385	0.0522571		-0.0682852	0.955534		-1.01931	0.00010293	down	0.698104	0.0174897		-0.321202	0.27631
XM_001928507.3	EGLN3	12	3.58757	20	4.27304	5	1.17412	78	23.5553	27	6.06701	36	8.16897	0.252257	0.798148		-1.86368	0.0238237		-1.61143	0.128313		-1.957	9.06805e-10	down	0.429169	0.490724		-1.52783	5.32192e-07	down
XM_001927139.3	KHNYN	112	18.8384	147	17.6698	151	19.9493	60	10.1942	146	18.4574	202	25.7884	-0.0923907	0.781281		0.175047	0.553122		0.0826567	0.851836		0.856453	0.000305071		0.482518	0.0135825		1.33897	8.31626e-11	up
XM_001927577.2	ABHD4	27	7.03066	45	8.374	76	15.5442	75	19.7273	43	8.41574	31	6.12688	0.252257	0.662212		0.892389	0.00638469		1.14465	0.00198131		-1.22903	4.00335e-05	down	-0.457937	0.399004		-1.68697	1.06581e-07	down
XM_001926474.3	AKAP13	323	19.9284	731	32.2312	636	30.8213	244	15.2067	831	38.5357	529	24.7726	0.693629	1.02025e-12		-0.0645296	0.6636		0.629099	1.81256e-09		1.34149	5.34861e-43	up	-0.63745	3.84182e-14		0.704037	8.28518e-10
XM_003356834.1	FGFR3	17	8.33564	22	7.70905	19	7.31757	3	1.48589	34	12.5303	26	9.6763	-0.112739	0.904209		-0.0751891	0.963691		-0.187928	0.88664		3.07602	1.26656e-05	up	-0.372892	0.573021		2.70313	0.000571837	up
XM_003356976.1	proepiregulin	6	1.78818	9	1.91686	7	1.63863	668	201.1	96	21.5042	45	10.1793	0.100254	0.944463		-0.226255	0.898634		-0.126001	0.936725		-3.22522	6.12606e-139	down	-1.07898	0.000222912	down	-4.3042	3.2575e-169	down
XM_003357012.1	USP38	52	13.2511	77	14.0225	77	15.4121	35	9.00931	78	14.9394	97	18.7614	0.0816387	0.875069		0.136315	0.778752		0.217954	0.678715		0.729638	0.0334846		0.328642	0.33968		1.05828	0.000524799	up
XM_003357043.1	USP53	998	92.5639	1451	96.176	1940	141.331	480	44.9705	374	26.072	772	54.3468	0.0552277	0.557238		0.555324	5.89874e-27		0.610552	4.44272e-27		-0.786477	2.94952e-14		1.05969	2.11959e-31	up	0.273217	0.00520115
XM_003357070.1	Tspan5	44	11.5124	95	17.7633	61	12.5362	97	25.6365	113	22.222	59	11.7168	0.625716	0.0487943		-0.502803	0.123583		0.122913	0.865543		-0.206215	0.487837		-0.923405	0.000492523		-1.12962	1.32028e-05	down
XM_003129390.2	TMEM41B	171	21.7009	244	22.1289	220	21.9294	253	32.4322	226	21.5566	167	16.0858	0.0281767	0.913384		-0.0130626	0.984204		0.0151141	0.961395		-0.589296	5.52864e-05		-0.422344	0.0244087		-1.01164	1.75408e-11	down
XM_003357191.1	P4HA3	236	45.8395	329	45.668	305	46.532	114	22.367	383	55.9138	377	55.5796	-0.00540739	0.979024		0.0270367	0.934622		0.0216293	0.954034		1.32183	1.23565e-19	up	-0.00864876	1		1.31318	3.94911e-19	up
XM_003129731.2	PRSS23	66	8.53477	78	7.20826	85	8.63356	316	41.2772	61	5.92883	205	20.1209	-0.2437	0.516844		0.260304	0.505445		0.0166037	0.975065		-2.79952	1.40687e-57	down	1.76287	3.70941e-18	up	-1.03665	9.31392e-15	down
XM_003129916.2	BCL9L	322	26.9851	551	32.9995	378	24.8818	257	21.7558	813	51.2094	507	32.2494	0.290284	0.015731		-0.407351	0.000239181		-0.117068	0.561192		1.23501	4.80966e-37	up	-0.667138	5.47866e-15		0.567868	1.25586e-06
XM_003130087.2	JAM3	237	54.7609	215	35.5017	276	50.0904	314	73.2871	183	31.7809	223	39.1087	-0.625259	3.48106e-05		0.496647	0.00142317		-0.128612	0.594279		-1.2054	9.27872e-19	down	0.299331	0.139194		-0.906071	7.75834e-12
XM_003357380.1	ZBED6	58	7.51043	102	9.43899	110	11.188	34	4.44725	116	11.2898	128	12.5803	0.329736	0.32011		0.245249	0.457951		0.574986	0.0681893		1.34404	1.51566e-06	up	0.15615	0.653079		1.50019	2.81408e-08	up
XM_003130116.2	Mdm4	87	12.0205	153	15.1072	195	21.1622	85	11.8631	218	22.6387	267	28.0001	0.329736	0.200878		0.486257	0.0120188		0.815994	8.80687e-05		0.932312	8.47276e-07		0.306643	0.0868511		1.23896	1.46003e-12	up
XM_003357423.1	STEAP2	62	13.5695	95	14.8588	147	25.2704	133	29.4035	81	13.3244	156	25.9145	0.130951	0.75344		0.766132	0.00049603		0.897083	0.000277365		-1.14191	1.11416e-07	down	0.959683	1.01768e-05		-0.18223	0.48364
XM_003130222.2	HGF	3	0.395998	1	0.0943322	1	0.10368	104	13.8669	14	1.38897	4	0.400754	-2.06967	0.355367		0.136315	0.980161		-1.93336	0.477081		-3.31957	1.55662e-22	down	-1.79322	0.0749648		-5.11279	2.58569e-28	down
XM_003130246.2	PHTF2	349	28.7055	413	24.276	540	34.8864	154	12.7948	380	23.4917	481	30.0282	-0.241793	0.0688115		0.523133	5.01305e-07		0.281339	0.0299839		0.876588	2.68995e-10		0.354169	0.00297069		1.23076	5.43606e-22	up
XM_003130393.2	PLA2G4A	108	13.7104	105	9.52583	118	11.766	409	52.4474	208	19.8463	156	15.0313	-0.52535	0.0309725		0.304713	0.306823		-0.220638	0.523516		-1.402	1.52889e-30	down	-0.400906	0.0448227		-1.8029	1.8575e-43	down
XM_003357666.1	Tmem9	19	5.44969	34	6.96924	39	8.7863	90	26.0757	34	7.32974	59	12.8445	0.354827	0.593441		0.334254	0.583503		0.689082	0.257757		-1.83087	2.83832e-10	down	0.809311	0.0430125		-1.02156	0.000145849	down
XM_003130670.2	IL11RA	40	8.30655	62	9.20112	59	9.62356	18	3.7758	111	17.3251	118	18.5989	0.14756	0.783321		0.0647617	0.929376		0.212322	0.722404		2.19801	7.49841e-12	up	0.102358	0.791167		2.30037	3.25584e-13	up
XM_003130920.2	STARD13	235	23.3639	261	18.5441	238	18.5857	70	7.02993	258	19.2792	219	16.526	-0.333319	0.0378745		0.00322677	0.989597		-0.330092	0.0725845		1.45546	1.94628e-15	up	-0.222309	0.264452		1.23315	2.46049e-10	up
XM_003131108.2	GAS6	241	37.4944	393	43.6948	301	36.7823	285	44.7888	1066	124.652	521	61.5223	0.220788	0.153357		-0.248451	0.100104		-0.0276628	0.935802		1.47669	1.44115e-63	up	-1.01872	3.16785e-40	down	0.457972	8.35252e-05
XM_003131154.2	BAIAP2	93	15.3052	141	16.583	83	10.729	32	5.31963	122	15.0906	115	14.3648	0.115684	0.729676		-0.628197	0.00985734		-0.512512	0.0955582		1.50426	5.43673e-08	up	-0.0711162	0.863565		1.43314	4.80281e-07	up
XM_003131173.2	RHBDF2	52	7.51681	65	6.71478	55	6.24477	31	4.52655	89	9.66968	96	10.5329	-0.16278	0.728609		-0.104693	0.855168		-0.267473	0.615977		1.09506	0.000589681	up	0.12336	0.776909		1.21842	8.20055e-05	up
XM_003357998.1	GNA13	87	18.3565	155	23.3718	140	23.2018	67	14.2798	104	16.4929	181	28.9865	0.348473	0.168904		-0.0105264	0.973153		0.337946	0.266035		0.20787	0.549946		0.813537	4.32175e-05		1.02141	1.49984e-06	up
XM_003358023.1	ETV4	16	2.75684	21	2.58583	35	4.73678	144	25.0628	55	7.12273	35	4.57726	-0.0923907	0.915619		0.873281	0.106228		0.78089	0.224857		-1.81505	7.04038e-16	down	-0.637946	0.143133		-2.45299	9.05052e-23	down
XM_003131420.2	CNP	224	33.1206	234	24.726	242	28.1053	133	19.8645	265	29.4502	383	42.9828	-0.421698	0.00868067		0.184814	0.383019		-0.236885	0.255038		0.568085	0.000780894		0.545483	2.73973e-05		1.11357	4.35736e-15	up
XM_003358156.1	SLFN11	99	17.5985	128	16.2607	222	30.9968	25	4.48906	92	12.2919	223	30.0878	-0.114065	0.735621		0.930731	7.14959e-08		0.816666	2.16389e-05		1.45322	6.44158e-06	up	1.29147	1.39415e-12	up	2.74469	7.6047e-30	up
XM_003131753.2	WSB1	1520	228.017	2083	223.306	1852	218.216	1929	292.301	1186	133.721	1519	172.952	-0.0301166	0.718501		-0.0332637	0.717935		-0.0633803	0.467082		-1.12823	1.12024e-101	down	0.371149	8.19679e-10		-0.757081	7.0631e-52
XM_003131839.2	KIAA0664	301	22.4399	532	28.3435	386	22.6029	224	16.8685	859	48.1326	603	34.1206	0.336955	0.00502805		-0.32651	0.00528923		0.0104442	0.9647		1.51268	3.81983e-53	up	-0.496369	1.96964e-09		1.01631	2.72803e-20	up
XM_003131846.2	cystinosin	63	9.46932	97	10.4193	83	9.79895	220	33.4023	146	16.4939	93	10.6098	0.137925	0.733812		-0.0885584	0.846638		0.0493664	0.945093		-1.01802	2.73878e-10	down	-0.636535	0.00612646		-1.65455	6.46477e-21	down
XM_003358355.1	STAC	31	9.75728	28	6.29816	41	10.1362	186	59.1365	87	20.5816	69	16.484	-0.63155	0.219482		0.686512	0.171238		0.0549626	0.936864		-1.5227	5.71522e-16	down	-0.320288	0.389686		-1.84298	1.46792e-20	down
XM_003132189.2	COL7A1	80	3.45894	100	3.08988	101	3.43003	460	20.0903	172	5.58951	144	4.72565	-0.16278	0.647928		0.15067	0.704914		-0.0121097	0.979466		-1.84571	9.47028e-51	down	-0.242209	0.344822		-2.08791	3.02692e-59	down
XM_003358479.1	Wnt5a	12	2.77271	21	3.46761	7	1.27041	276	64.418	123	21.3609	39	6.83963	0.322647	0.714621		-1.44865	0.0649929		-1.126	0.292361		-1.59249	5.38316e-25	down	-1.64298	6.45958e-10	down	-3.23547	2.32314e-57	down
XM_003358486.1	PXK	158	20.6699	344	32.161	291	29.9019	131	17.3113	328	32.2513	373	37.0371	0.637776	1.60171e-05		-0.105074	0.61699		0.532701	0.00167897		0.897648	2.55429e-09		0.199611	0.21208		1.09726	2.26842e-14	up
XM_003358597.1	CHST2	10	1.7443	26	3.24103	11	1.50708	84	14.8005	50	6.55515	30	3.9718	0.893804	0.194374		-1.10469	0.106603		-0.21089	0.896902		-1.17494	2.59519e-05	down	-0.722834	0.111249		-1.89778	5.99979e-10	down
XM_003358664.1	cholinesterase	8	1.06372	31	2.9457	22	2.29766	188	25.2506	98	9.79393	115	11.606	1.46949	0.0186396		-0.35845	0.627211		1.11104	0.187228		-1.36636	8.38084e-14	down	0.244911	0.458773		-1.12145	3.66918e-10	down
XM_003358770.1	TNK2	70	8.58357	152	13.3199	92	8.86096	90	11.1478	165	15.2071	66	6.1427	0.633936	0.00797749		-0.588051	0.0119534		0.0458858	0.946906		0.447988	0.0489223		-1.3078	1.72679e-09	down	-0.859809	0.00138221
XM_003132753.2	GCFC1	111	10.8131	235	16.36	149	11.4008	79	7.77373	228	16.6937	149	11.0169	0.597393	0.00122221		-0.521033	0.00402016		0.0763595	0.87078		1.10263	4.04493e-09	up	-0.59959	0.000716521		0.503038	0.0388014
XM_003358935.1	GART	228	19.0031	390	23.2296	375	24.5495	145	12.2077	379	23.7421	439	27.7715	0.289732	0.0501038		0.0797315	0.697376		0.369464	0.016422		0.959664	7.53143e-12		0.226154	0.104306		1.18582	5.45015e-19	up
XM_003358984.1	RRP1B	77	12.94	146	17.5342	86	11.3518	45	7.63892	134	16.9255	96	12.2451	0.43833	0.0844955		-0.627245	0.00841343		-0.188915	0.681555		1.14776	5.71696e-06	up	-0.466996	0.0699003		0.68076	0.0279706
XM_003359006.1	C21orf33	49	22.6575	70	23.1314	60	21.7917	27	12.6112	65	22.5902	83	29.1299	0.0298651	0.955701		-0.0860774	0.883217		-0.0562124	0.94626		0.840999	0.027355		0.366803	0.322602		1.2078	0.000336977	up
XM_001926294.3	ROR2	138	17.7791	246	22.6493	230	23.2746	105	13.6646	317	30.696	316	30.9004	0.349282	0.0667657		0.0392906	0.905632		0.388572	0.0653102		1.16761	1.47591e-13	up	0.00957283	1		1.17719	1.16783e-13	up
XM_003359041.1	SCARA3	323	58.815	231	30.0598	321	45.9107	646	118.821	250	34.2151	288	39.8037	-0.968349	6.79176e-14		0.610995	1.22276e-05		-0.357354	0.0143578		-1.79609	1.52429e-68	down	0.218272	0.239577		-1.57782	1.00726e-56	down
XM_003359134.1	Tmem119	661	119.054	812	104.517	894	126.475	217	39.4802	335	45.3503	715	97.7452	-0.187879	0.0458748		0.27511	0.000858716		0.0872314	0.503187		0.199985	0.231137		1.10791	2.91006e-31	up	1.3079	1.04345e-35	up
XM_001929123.3	BICC1	201	26.5044	326	30.7204	309	32.0039	195	25.9735	555	55.0055	601	60.1508	0.212968	0.223312		0.0590499	0.814963		0.272018	0.151856		1.08253	1.04747e-20	up	0.129008	0.330884		1.21154	1.03431e-26	up
XM_001927133.3	AIFM2	67	17.028	85	15.4382	63	12.5763	26	6.67479	81	15.4727	75	14.4676	-0.141406	0.732081		-0.295796	0.456136		-0.437202	0.271412		1.21293	0.000347659	up	-0.0969002	0.845246		1.11603	0.00172781
XM_001925080.3	PPA1	219	65.0146	295	62.586	386	90.0072	158	47.3804	302	67.3853	469	105.678	-0.054924	0.829369		0.524201	3.43538e-05		0.469277	0.00116551		0.508143	0.00127267		0.64917	1.74197e-08		1.15731	1.66593e-19	up
XM_003133100.2	C10orf116	6	6.03923	2	1.43863	5	3.95297	1	1.01673	14	10.5913	20	15.2794	-2.06967	0.156197		1.45824	0.442072		-0.611428	0.728436		3.38087	0.00610127		0.528704	0.548756		3.90958	0.000365631	up
XM_003133165.2	SLC25A28	119	28.7862	165	28.524	169	32.1106	83	20.2811	178	32.3631	221	40.5766	-0.0132037	0.966046		0.170872	0.536113		0.157669	0.64098		0.674213	0.0014503		0.3263	0.10201		1.00051	1.29522e-07	up
XM_003359369.1	ACSL5	227	32.8636	254	26.2791	290	32.9769	121	17.695	299	32.5351	380	41.7559	-0.322572	0.0503314		0.327539	0.0438252		0.00496749	0.986527		0.878657	2.8378e-08		0.359985	0.00905556		1.23864	1.20573e-17	up
XM_003133396.2	TNKS	123	11.7776	222	15.1912	177	13.3121	72	6.96399	235	16.9126	213	15.4802	0.367193	0.0682309		-0.190495	0.422987		0.176698	0.57341		1.28011	1.04852e-11	up	-0.127676	0.605526		1.15243	4.21499e-09	up
XM_003133642.2	FN1	20042	910.514	35817	1162.85	37564	1340.42	52517	2410.02	29909	1021.27	38190	1316.86	0.35291	6.83249e-178		0.205021	5.18041e-81		0.557931	0		-1.23869	0	down	0.366746	1.08651e-238		-0.871939	0
XM_001928131.3	ABCB6	46	6.3672	105	10.3865	74	8.04536	37	5.1733	118	12.2762	75	7.87948	0.705975	0.017373		-0.368477	0.258919		0.337498	0.47108		1.24671	5.44482e-06	up	-0.639693	0.0160139		0.607015	0.0956196
XM_003359672.1	CAB39	157	16.1652	405	29.8006	277	22.4019	90	9.36051	311	24.0676	210	16.4114	0.882449	9.03716e-11		-0.411721	0.00205149		0.470728	0.00833405		1.36244	8.75846e-17	up	-0.552394	0.000188706		0.810043	2.76476e-05
XM_003359706.1	MYEOV2	152	129.72	146	89.0437	162	108.593	197	169.826	129	82.7454	132	85.5031	-0.542811	0.00602043		0.28634	0.24157		-0.256471	0.329941		-1.03731	1.49353e-09	down	0.047298	0.915917		-0.990008	8.96777e-09
XM_003134054.2	STK10	91	18.3287	65	9.35603	100	15.8202	49	9.96922	44	6.66092	108	16.5105	-0.970135	0.000222009		0.757803	0.00657836		-0.212332	0.591609		-0.581759	0.132435		1.30959	1.85555e-06	up	0.727828	0.0113181
XM_003134195.2	ZDHHC2	177	32.4936	126	16.5304	228	32.8762	94	17.4312	36	4.96728	101	14.0731	-0.975034	6.02199e-08		0.991925	6.41265e-09		0.0168914	0.954751		-1.81114	1.48674e-10	down	1.50242	2.36759e-07	up	-0.308727	0.290567
XM_003134205.2	SH2D4A	24	9.22002	31	8.5108	23	6.94019	19	7.37309	56	16.1696	74	21.5773	-0.115474	0.879326		-0.294319	0.703199		-0.409794	0.606996		1.13295	0.00675919		0.41623	0.282773		1.54918	2.83371e-05	up
XM_001926449.3	FLRT3	68	6.4738	58	3.94609	58	4.33712	214	20.5797	87	6.22532	77	5.564	-0.71419	0.02312		0.136315	0.819411		-0.577875	0.11752		-1.725	8.82625e-22	down	-0.162026	0.717512		-1.88703	2.45856e-24	down
XM_003134312.2	NINL	254	23.142	331	21.5518	309	22.113	138	12.7005	396	27.1178	367	25.3792	-0.102705	0.594111		0.0370906	0.891749		-0.0656148	0.815809		1.09435	3.44235e-15	up	-0.0955893	0.615351		0.998762	3.28628e-12
XR_131198.1	ZNFX1	908	50.946	931	37.3304	1066	46.9791	282	15.9827	1017	42.8882	1502	63.9647	-0.448619	3.47679e-10		0.331669	4.89247e-06		-0.11695	0.245608		1.42407	1.77273e-57	up	0.576696	1.92644e-21		2.00077	2.60117e-137	up
XM_003360282.1	RP2	10	2.79267	43	8.58175	32	7.01927	24	6.77026	83	17.4216	46	9.7504	1.61963	0.00177351		-0.28995	0.64009		1.32968	0.0395384		1.3636	5.56299e-05	up	-0.837346	0.00941561		0.52625	0.293815
XM_001925965.3	APOO	85	23.4289	63	12.4097	92	19.918	75	20.8819	42	8.70111	67	14.017	-0.916819	0.000780359		0.682597	0.0219796		-0.234222	0.556722		-1.26298	2.57682e-05	down	0.687903	0.0672284		-0.575079	0.0611373
XM_003360426.1	FAM70A	114	27.1973	91	15.515	125	23.4236	16	3.85582	53	9.50362	98	17.7457	-0.809803	0.000422925		0.594305	0.0171638		-0.215499	0.520692		1.30144	0.00287481		0.900921	0.0017232		2.20236	1.57006e-10	up
XR_131261.1	PARP12	90	19.1058	107	16.2328	124	20.676	24	5.14646	111	17.7107	200	32.2253	-0.235094	0.446245		0.349044	0.209898		0.11395	0.795394		1.78297	3.63354e-09	up	0.863571	4.22923e-06		2.64654	8.30433e-26	up
XM_003360707.1	HERC6	620	95.6395	1103	121.593	1003	121.526	175	27.2684	1207	139.941	1389	162.627	0.346385	9.49811e-06		-0.00079618	0.994072		0.345588	3.69106e-05		2.35952	5.54583e-135	up	0.216752	0.00132439		2.57627	2.11519e-172	up
XM_003360711.1	Ehbp1l1	186	19.9088	142	10.862	201	16.8986	219	23.6784	138	11.102	156	12.6737	-0.87412	4.94679e-07		0.63762	0.000534501		-0.2365	0.314264		-1.09274	2.02574e-11	down	0.191009	0.509737		-0.901735	2.25944e-08
XM_003360780.1	NCBP2	35	11.315	60	13.862	40	10.1571	13	4.24528	66	16.037	38	9.32432	0.292899	0.537893		-0.448647	0.320696		-0.155748	0.850844		1.91747	3.01359e-06	up	-0.782335	0.0371822		1.13514	0.0342532
XM_003360783.1	Cadps	2	0.832013	0	0	0	0	35	14.7077	3	0.938023	1	0.315752	#VALUE!	NA		#VALUE!	NA		#VALUE!	NA		-3.9708	4.90183e-09	down	-1.57083	0.565819		-5.54163	5.40565e-10	down
XM_003360797.1	Klhdc10	26	8.52832	45	10.5485	32	8.24448	14	4.63867	53	13.0665	40	9.95854	0.306705	0.591626		-0.355538	0.540269		-0.0488328	0.949138		1.49408	0.00076131	up	-0.391861	0.42514		1.10222	0.0338083
XM_003360824.1	Clstn1	131	18.9294	205	21.1694	198	22.4726	67	9.77948	208	22.5902	196	21.4965	0.161349	0.516505		0.0861915	0.770935		0.247541	0.342994		1.20787	1.37683e-09	up	-0.0715988	0.810799		1.13627	2.97653e-08	up
XM_003360893.1	IGFBP5	97	37.8358	192	53.5205	153	46.8755	347	136.721	163	47.7871	169	50.0338	0.500342	0.0182961		-0.19126	0.462824		0.309082	0.291668		-1.51654	3.6494e-29	down	0.0662824	0.845664		-1.45026	4.56042e-27	down
XM_003360943.1	NF1A	3	1.93644	10	4.61286	6	3.04198	5	3.26007	31	15.0396	16	7.83877	1.25226	0.314003		-0.600651	0.66651		0.651607	0.747832		2.20579	0.000781979	up	-0.940065	0.118107		1.26572	0.167728
XR_131289.1	ARMCX1	35	6.45323	53	6.9835	58	8.39963	84	15.6446	48	6.65185	53	7.41704	0.113929	0.859266		0.266376	0.592937		0.380305	0.478877		-1.23384	1.11236e-05	down	0.157089	0.784502		-1.07675	0.000125446	down
XM_003360973.1	HLA-A	71	19.2228	71	13.7374	63	13.3975	90	24.6137	59	12.0061	69	14.1793	-0.484708	0.126997		-0.0361522	0.969648		-0.52086	0.156777		-1.03569	9.89951e-05	down	0.240013	0.603524		-0.795678	0.00313275
XM_003361012.1	GSTO1	36	17.6747	22	7.71898	38	14.654	68	33.7235	19	7.01123	31	11.552	-1.1952	0.0092172		0.924811	0.069539		-0.270391	0.69878		-2.26602	3.13937e-10	down	0.7204	0.243899		-1.54562	2.77758e-06	down
XM_003361070.1	Acvr2a	14	5.83682	36	10.726	20	6.5494	7	2.94796	51	15.9812	15	4.74663	0.877862	0.119095		-0.711682	0.219469		0.16618	0.89706		2.43859	1.72706e-06	up	-1.7514	8.52815e-05	down	0.687186	0.480553
XM_003361098.1	STK17A	84	24.4239	120	24.9348	129	29.4611	31	9.10485	90	19.6685	131	28.9103	0.0298651	0.937287		0.240652	0.422356		0.270517	0.422733		1.11118	0.000454632	up	0.555701	0.0274661		1.66688	9.37438e-10	up
XM_003361122.1	PAPD5	59	13.3971	98	15.9028	91	16.2302	32	7.33983	121	20.6508	99	17.0624	0.247359	0.493969		0.0293998	0.972567		0.276758	0.518553		1.49238	7.55532e-08	up	-0.275376	0.378454		1.21701	6.19818e-05	up
XM_003127957.2	Dock7	58	14.3767	68	12.0456	104	20.2483	117	29.2949	74	13.7865	115	21.6359	-0.255226	0.525792		0.749292	0.00594076		0.494066	0.14464		-1.08739	2.27376e-06	down	0.650168	0.0151491		-0.437225	0.0705789
XM_003361257.1	C1QTNF1	329	93.1747	501	101.398	421	93.6499	135	38.6199	423	90.0397	470	101.029	0.122015	0.417162		-0.114675	0.47572		0.00733954	0.975855		1.22122	3.52e-19	up	0.166134	0.250924		1.38735	8.68395e-26	up
XM_003361290.1	SPARC	2112	597.687	5760	1164.91	4087	908.464	1760	503.116	5644	1200.49	4369	938.442	0.962751	4.77224e-171		-0.358712	1.5742e-32		0.604039	4.69832e-56		1.25466	8.20207e-262	up	-0.355284	1.18148e-32		0.899378	2.5606e-118
XM_003134137.2	SPARC	2443	696.005	6675	1359.03	4860	1087.55	2088	600.89	6525	1397.21	5007	1082.71	0.965406	3.85158e-199		-0.321497	1.08468e-30		0.643909	8.73724e-75		1.21738	1.02444e-288	up	-0.3679	2.71275e-40		0.849475	4.47826e-123
XM_003361301.1	ST3GAL2	81	30.6545	106	28.6684	75	22.2943	26	9.93935	78	22.1868	102	29.2992	-0.0966377	0.813135		-0.362787	0.263847		-0.459424	0.185758		1.15848	0.000792319	up	0.401154	0.2034		1.55964	4.42615e-07	up
XM_003361389.1	APEH	38	6.39443	95	11.4243	65	8.59122	22	3.73952	98	12.3947	77	9.83455	0.83722	0.00739774		-0.411173	0.22516		0.426047	0.373912		1.7288	7.3969e-08	up	-0.333792	0.329461		1.39501	9.09802e-05	up
XM_003361412.1	CNDP2	9	12.35	10	9.80648	12	12.9339	30	41.5835	9	9.28238	11	11.4568	-0.332705	0.787563		0.399349	0.746364		0.0666444	0.961307		-2.16345	0.000114814	down	0.303638	0.82664		-1.85981	0.00069691	down
XM_003361435.1	SAMHD1	101	22.5581	209	33.3593	167	29.2969	96	21.6585	392	65.8051	372	63.0624	0.56444	0.00454922		-0.18734	0.450157		0.3771	0.151996		1.60327	1.21741e-26	up	-0.0614199	0.772809		1.54185	6.30022e-24	up
XM_003361546.1	ST6GAL1	15	1.55114	11	0.812909	17	1.38081	97	10.1323	59	4.58569	58	4.55234	-0.932167	0.234264		0.764346	0.38871		-0.167821	0.898687		-1.14375	8.44186e-06	down	-0.0105309	1		-1.15428	8.83873e-06	down
XM_003361556.1	SLC2A5	27	7.9536	31	6.52604	19	4.39619	46	13.6878	14	3.0997	10	2.23587	-0.285399	0.648813		-0.569954	0.392549		-0.855353	0.183472		-2.14269	1.05324e-06	down	-0.471296	0.675428		-2.61398	3.5272e-08	down
XM_003361560.1	PDZK1IP1	2	1.39226	0	0	2	1.09356	28	19.6889	7	3.66251	8	4.22693	#VALUE!	NA		#VALUE!	NA		-0.348393	0.931735		-2.42648	5.95638e-05	down	0.206776	0.908431		-2.2197	0.000192025	down
XM_003361561.1	HOOK3	68	29.4779	100	30.9796	88	29.9635	33	14.4503	96	31.2788	105	34.5479	0.0716852	0.874721		-0.0481096	0.937307		0.0235757	0.962533		1.11409	0.00026376	up	0.143414	0.723663		1.2575	1.97751e-05	up
XM_003361589.1	FAM69A	111	20.5554	176	23.2918	112	16.2908	57	10.6623	156	21.713	116	16.3045	0.180308	0.498237		-0.515762	0.01777		-0.335454	0.267958		1.02603	8.13313e-06	up	-0.41329	0.0842328		0.612741	0.0277537
XM_003361674.1	ADCY7	79	15.6149	71	10.029	76	11.7991	59	11.7799	170	25.2553	102	15.3024	-0.638742	0.027159		0.234495	0.586056		-0.404246	0.264574		1.10027	5.97371e-07	up	-0.722834	0.000540957		0.377432	0.239067
XM_003361678.1	GPX7	93	19.2812	164	24.2988	127	20.6813	22	4.60734	121	18.8551	176	27.6956	0.333685	0.175586		-0.232552	0.396269		0.101133	0.821406		2.03295	1.041e-11	up	0.554699	0.00793779		2.58765	3.19904e-22	up
XR_131373.1	KDM4A	99	12.7805	210	19.374	161	16.3253	91	11.8667	246	23.8693	200	19.5969	0.600181	0.00235943		-0.247014	0.280144		0.353167	0.195834		1.00824	1.52484e-08	up	-0.284527	0.141506		0.723712	0.000278282
XM_003361690.1	Dock7	17	8.63532	33	11.9793	58	23.1409	49	25.1421	27	10.3083	32	12.3375	0.472223	0.45411		0.949902	0.0140092		1.42213	0.00123684		-1.2863	0.000815963	down	0.259244	0.730984		-1.02706	0.00785099
XM_003361691.1	Slc7a11	32	16.2764	62	22.5366	80	31.9611	17	8.73439	46	17.5856	75	28.9545	0.469488	0.271453		0.504047	0.1401		0.973535	0.00686627		1.00962	0.031121		0.719388	0.0382281		1.72901	3.92539e-06	up
XM_003361709.1	PSMD10	31	7.29089	37	6.21883	42	7.75874	16	3.80114	34	6.01021	59	10.5321	-0.229451	0.700755		0.319179	0.587812		0.089728	0.92535		0.660982	0.24897		0.809311	0.0430125		1.47029	0.000457836	up
XM_003361728.1	Mrpl37	91	54.4969	97	41.5136	98	46.0977	28	16.9381	108	48.6123	73	33.1817	-0.39259	0.162055		0.151112	0.711669		-0.241478	0.522805		1.52105	2.93605e-07	up	-0.550932	0.0554342		0.97012	0.00717551
XM_003361733.1	COTL1	223	99.0333	310	98.3845	259	90.344	392	175.848	203	67.7586	183	61.6841	-0.00948361	0.966887		-0.123001	0.570693		-0.132485	0.594617		-1.37585	1.7543e-28	down	-0.135505	0.612358		-1.51136	1.93012e-32	down
XM_003361739.1	NASP	87	13.8401	155	17.6214	143	17.8682	71	11.4092	157	18.7721	192	23.1829	0.348473	0.168904		0.0200619	0.978843		0.368535	0.208733		0.718393	0.00158319		0.304473	0.16873		1.02287	6.37918e-07	up
XM_003361837.1	CEP95	41	12.0964	55	11.5964	41	9.5012	31	9.23864	94	20.8445	54	12.0923	-0.0609004	0.908297		-0.287493	0.593112		-0.348393	0.547436		1.17391	0.000154682	up	-0.78557	0.00877941		0.388341	0.416126
XM_003361929.1	ARSD	29	6.0986	82	12.3235	44	7.26789	39	8.28462	125	19.7576	67	10.6943	1.01486	0.00287883		-0.761805	0.0234994		0.253058	0.716499		1.2539	2.33975e-06	up	-0.885564	0.000385447		0.368337	0.380718
XM_003361958.1	IL8	12	3.09098	6	1.10447	19	3.84407	481	125.151	60	11.616	69	13.4899	-1.48471	0.101786		1.79928	0.0242691		0.314572	0.78053		-3.42948	1.84756e-105	down	0.215765	0.650333		-3.21372	3.58582e-99	down
XM_003362086.1	KPNA4	62	36.1646	104	43.3524	93	42.6087	28	16.4978	79	34.6347	106	46.9292	0.261535	0.441905		-0.0249659	0.9781		0.236569	0.593152		1.06994	0.00170178		0.438271	0.146621		1.50822	5.18125e-07	up
XR_131421.1	Arhgef40	118	8.53354	86	4.44461	125	7.10036	300	21.9151	117	6.35953	151	8.28838	-0.941086	3.1087e-05		0.675835	0.00586005		-0.265252	0.388298		-1.78493	8.9379e-32	down	0.382171	0.121533		-1.40276	2.46665e-22	down
XM_003362117.1	ACAP2	43	17.5439	93	27.1162	76	24.3554	26	10.7154	96	29.4389	72	22.2965	0.628186	0.0505261		-0.154916	0.731691		0.47327	0.260894		1.45804	3.60204e-06	up	-0.400906	0.225202		1.05714	0.00371983
XM_003362157.1	GPRC5A	39	11.1443	31	6.33051	20	4.48892	55	15.8755	27	5.79888	23	4.98841	-0.815914	0.0623474		-0.495953	0.471183		-1.31187	0.00679317		-1.45295	6.79255e-05	down	-0.217194	0.792902		-1.67015	9.59368e-06	down
XM_003362178.1	TMEM119	398	80.036	539	77.4603	549	86.7157	136	27.6259	203	30.6825	420	64.1058	-0.0471913	0.790374		0.162836	0.201411		0.115645	0.48497		0.151392	0.535061		1.06304	2.97612e-17	up	1.21443	7.16602e-19	up
XM_003362180.1	MAN1B1	103	16.9876	151	17.7975	120	15.5453	67	11.1621	228	28.2632	155	19.4031	0.0671961	0.85885		-0.195199	0.519579		-0.128003	0.747056		1.34032	3.64445e-12	up	-0.542634	0.00245121		0.797685	0.00055117
XM_003362192.1	KPNA4	55	43.6202	96	54.4107	91	56.6878	35	28.0394	78	46.4955	95	57.1866	0.318895	0.355142		0.0591471	0.916015		0.378042	0.335458		0.729638	0.0334846		0.298585	0.398672		1.02822	0.00086882	up
NM_001197021.2	HSDL2	215	46.1033	405	62.0636	314	52.8867	153	33.1406	412	66.4022	384	62.4987	0.428877	0.001798		-0.230842	0.126391		0.198035	0.332809		1.00263	9.45645e-14	up	-0.0874069	0.648396		0.915225	4.25403e-11
NM_001243025.1	ETV5	29	2.74173	59	3.98627	45	3.34166	111	10.6005	100	7.10588	60	4.3055	0.539954	0.212096		-0.254475	0.629013		0.285479	0.679055		-0.577041	0.0146826		-0.722834	0.0129213		-1.29988	9.84114e-08	down
NM_001243190.1	SDC1	43	5.06283	75	6.31065	104	9.61792	377	44.8375	110	9.7344	108	9.65148	0.317846	0.431867		0.607936	0.029946		0.925782	0.00248252		-2.20354	2.35141e-52	down	-0.0123411	1		-2.21588	2.36908e-52	down
NM_001243213.1	LHFPL2	86	10.2651	96	8.18884	110	10.3129	126	15.1918	101	9.061	81	7.33827	-0.32601	0.276799		0.332712	0.2748		0.00670185	0.988595		-0.745549	0.000608731		-0.30423	0.375116		-1.04978	2.28256e-06	down
NM_001243214.1	RPS6KA1	17	2.04256	19	1.63143	26	2.45371	98	11.894	51	4.60562	47	4.28617	-0.324243	0.68932		0.588827	0.401235		0.264584	0.783096		-1.36877	1.56509e-07	down	-0.103705	0.874465		-1.47247	3.27823e-08	down
NM_001243217.1	CROT	278	34.21	473	41.5966	408	39.4359	190	23.6177	516	47.7254	385	35.9596	0.282047	0.0329172		-0.076956	0.68407		0.205091	0.231317		1.01489	2.0768e-17	up	-0.408382	0.000285713		0.606509	9.2906e-06
NM_001243221.1	PSPH	162	43.6437	138	26.5689	203	42.9562	151	41.0921	93	18.8313	178	36.3975	-0.716034	0.000134129		0.693126	0.000140375		-0.0229072	0.939133		-1.12573	1.908e-08	down	0.950706	2.32004e-06		-0.175021	0.472813
NM_001243337.1	RASSF4	44	6.49325	83	8.75338	81	9.38896	66	9.83849	67	7.43149	149	16.6894	0.4309	0.233054		0.101126	0.83557		0.532025	0.177459		-0.404786	0.228198		1.16721	2.36845e-07	up	0.762425	0.00128216
NM_001243379.1	GSTA4	45	13.2662	125	26.335	95	21.998	125	37.2238	150	33.2367	81	18.1245	0.989223	0.0001969		-0.259614	0.417307		0.729609	0.0286245		-0.163447	0.545578		-0.874838	9.03342e-05		-1.03828	3.20042e-06	down
NM_001243496.1	C7H14orf129	95	14.6901	123	13.5923	103	12.5101	148	23.1173	94	10.925	104	12.2062	-0.112049	0.747832		-0.119699	0.758808		-0.231748	0.531179		-1.08135	8.17315e-08	down	0.159982	0.684733		-0.921364	4.6554e-06
NM_001243549.1	EXTL2	12	2.65222	25	3.94873	21	3.64562	48	10.7163	28	4.65135	20	3.35509	0.574186	0.433476		-0.115224	0.920483		0.458962	0.64887		-1.20409	0.00184627		-0.471296	0.51402		-1.67538	4.06038e-05	down
NM_001243638.1	GSTZ1	55	9.2185	95	11.3791	62	8.1623	50	8.46531	111	13.9834	53	6.74247	0.303788	0.389709		-0.479344	0.144366		-0.175557	0.746949		0.724079	0.00930782		-1.05236	8.42697e-05	down	-0.328286	0.44687
NM_001243575.1	CKB	166	42.9325	145	26.8	231	46.9259	258	67.402	146	28.3806	188	36.9047	-0.679838	0.000240186		0.808155	1.54225e-06		0.128316	0.658934		-1.24788	2.38e-16	down	0.378895	0.0770051		-0.868988	3.36771e-09
NM_001243695.1	TMED5	97	40.2211	152	45.0416	168	54.716	69	28.9006	163	50.7997	186	58.5384	0.163307	0.589841		0.280705	0.242008		0.444011	0.0773992		0.813723	0.000252737		0.204562	0.415639		1.01828	1.10945e-06	up
NM_001243707.1	CNDP2	159	26.8504	231	27.8775	235	31.1706	370	63.1147	216	27.4157	277	35.5041	0.054158	0.859049		0.161083	0.475985		0.215241	0.375826		-1.20297	6.10897e-22	down	0.372986	0.026		-0.829989	5.26488e-12
NM_001243817.1	TMEM59L	107	25.0265	293	48.9747	154	28.2917	321	75.8396	293	51.5081	195	34.6175	0.968582	3.37445e-09		-0.791655	3.17247e-07		0.176926	0.604161		-0.558154	1.26706e-05		-0.573295	0.00017645		-1.13145	3.43664e-17	down
NM_001243889.1	ASPN	658	96.395	1612	168.765	1019	117.254	648	95.8913	2337	257.323	1456	161.896	0.807984	9.97787e-36		-0.525383	1.58491e-18		0.282601	0.00100021		1.42411	1.03553e-131	up	-0.668516	7.00689e-43		0.755595	1.93574e-29
NM_001244061.1	TSPAN6	99	21.7048	165	25.8519	197	33.9242	276	61.123	180	29.6609	213	35.4442	0.252257	0.328137		0.392045	0.0510255		0.644302	0.00229658		-1.04315	3.10898e-13	down	0.256988	0.235873		-0.786165	2.37741e-08
NM_001244062.1	PPP2R5E	3574	741.786	3399	504.155	3965	646.384	4597	963.771	2576	401.848	2793	439.988	-0.557137	2.23177e-57		0.358526	1.26154e-24		-0.198612	6.66648e-08		-1.26204	2.98265e-289	down	0.130814	0.00707197		-1.13123	8.43889e-242	down
NM_001244105.1	TBCD	175	17.4624	314	22.3915	194	15.2051	133	13.4058	368	27.5997	237	17.9498	0.358702	0.028386		-0.558393	0.000209546		-0.199691	0.436639		1.0418	4.14513e-13	up	-0.620688	3.12151e-06		0.421111	0.0250529
NM_001244150.1	TAGLN	9038	2868.39	6821	1547.04	6728	1677.16	1909	611.993	4001	954.389	5750	1385.09	-0.890728	0		0.116509	3.67426e-05		-0.774219	1.71802e-245		0.641063	3.94283e-60		0.537332	4.40509e-72		1.17839	1.43189e-242	up
NM_001244162.1	SORD	12	3.34386	24	4.77932	28	6.12841	53	14.9182	28	5.8643	41	8.67153	0.515292	0.500393		0.358707	0.629007		0.873999	0.23326		-1.34705	0.000262522	down	0.564328	0.293398		-0.782718	0.0345367
NM_001244188.1	PEAK1	575	39.8022	1271	62.8743	963	52.3587	223	15.5926	784	40.7894	757	39.7723	0.659622	6.09777e-20		-0.264041	0.000205232		0.395581	2.84658e-06		1.38733	1.04787e-42	up	-0.0364292	0.812415		1.3509	1.03612e-39	up
NM_001244212.1	GJA1	3163	389.608	4612	405.981	5503	532.416	11008	1369.66	4630	428.648	4115	384.719	0.0593908	0.18125		0.391141	3.83334e-40		0.450532	2.98358e-44		-1.67595	0	down	-0.155989	7.30573e-06		-1.83194	0	down
NM_001244311.1	GTF2H2	32	8.89745	63	12.5183	56	12.23	20	5.61721	78	16.3005	42	8.86361	0.492572	0.241126		-0.03361	0.975168		0.458962	0.377355		1.53699	1.64809e-05	up	-0.878954	0.00854157		0.658039	0.204907
NM_001244325.1	HINT2	21	12.7768	67	29.1317	37	17.6818	23	14.1353	72	32.9251	35	16.1628	1.18906	0.00207979		-0.720321	0.0623775		0.468743	0.491405		1.21988	0.000782994	up	-1.02651	0.00322466		0.193371	0.787274
NM_001244258.1	ME3	27	5.18626	18	2.47088	26	3.92272	64	12.4178	26	3.75367	63	9.18495	-1.06967	0.0492656		0.66683	0.328693		-0.402841	0.591508		-1.72604	5.77737e-07	down	1.29097	0.000629236	up	-0.43507	0.216362
NM_001244360.1	SMTN	282	32.4711	257	21.148	226	20.44	82	9.53756	149	12.8951	265	23.1601	-0.618635	6.06744e-06		-0.0491306	0.870512		-0.667766	4.47603e-06		0.435136	0.0728816		0.844811	1.21916e-07		1.27995	4.33326e-13	up
NM_001244363.1	IFIT1	1102	200.472	2325	302.261	2031	290.205	156	28.6663	2025	276.878	2438	336.628	0.592398	6.61851e-30		-0.0587255	0.41084		0.533673	3.08072e-22		3.27182	0	up	0.281907	2.12294e-09		3.55373	0	up
NM_001244367.1	UROS	19	4.86449	57	10.4291	28	5.63073	17	4.39651	60	11.5459	23	4.46948	1.10025	0.009593		-0.88922	0.0334633		0.211034	0.833408		1.39295	0.000663498	up	-1.3692	0.000491686	down	0.0237493	0.978285
NM_001244372.1	F2R	73	7.25395	59	4.18979	65	5.07327	173	17.3649	81	6.04962	56	4.22362	-0.79189	0.00825538		0.27604	0.543755		-0.51585	0.153799		-1.52126	7.06384e-15	down	-0.518364	0.139224		-2.03962	7.57033e-22	down
NM_001244375.1	C14H10orf58	255	64.3792	354	63.87	454	90.0294	1564	398.857	500	94.8783	403	77.2247	-0.011456	0.960231		0.495258	1.79112e-05		0.483802	0.000199613		-2.07172	3.54324e-200	down	-0.297017	0.0141988		-2.36874	1.07104e-234	down
NM_001244385.1	CDA	1	0.761433	0	0	1	0.598074	25	19.2286	2	1.1446	1	0.577933	#VALUE!	NA		#VALUE!	NA		-0.348393	0.944995		-4.07034	9.74481e-07	down	-0.985869	0.775947		-5.05621	3.26228e-07	down
NM_001244386.1	PPID	80	20.3319	135	24.5195	115	22.9567	48	12.3227	162	30.9454	117	22.5694	0.270179	0.351804		-0.0950105	0.812762		0.175169	0.678773		1.32841	9.99993e-09	up	-0.455354	0.0467858		0.873052	0.00136085
NM_001244410.1	LCN2	42	15.2591	107	27.7813	80	22.8294	155	56.8837	65	17.7495	56	15.4424	0.864441	0.00291934		-0.283224	0.413614		0.581218	0.135706		-1.68024	2.27553e-15	down	-0.200882	0.693271		-1.88112	1.1128e-17	down
NM_001244448.1	MRPL24	108	47.4104	98	30.7443	86	29.6532	47	20.8412	134	44.2126	104	34.6521	-0.624886	0.00924635		-0.0521301	0.930607		-0.677016	0.0103593		1.08502	1.62494e-05	up	-0.351518	0.198083		0.733501	0.0125078
NM_001244472.1	MYL9	2439	719.586	1834	386.686	1749	405.307	403	120.102	836	185.383	1320	295.591	-0.896004	7.04928e-90		0.0678517	0.377529		-0.828153	4.00236e-74		0.626242	1.83708e-12		0.673094	8.36637e-25		1.29934	5.3364e-65	up
NM_001244491.1	OBFC2A	64	14.2943	115	18.3556	92	16.1396	42	9.47559	92	15.4441	41	6.95043	0.360782	0.234186		-0.185613	0.612373		0.175169	0.709843		0.704764	0.0239129		-1.15188	0.000125954	down	-0.447115	0.328888
NM_001244492.1	RNASEH2B	55	15.0511	50	9.77834	80	17.1957	47	12.9921	87	17.8944	141	29.2868	-0.622212	0.0852476		0.814387	0.010683		0.192175	0.703484		0.461874	0.166851		0.710739	0.00229659		1.17261	2.12779e-06	up
NM_001244505.1	TNFAIP8	107	20.1075	120	16.1155	101	14.908	30	5.69469	89	12.5706	55	7.8448	-0.319285	0.224528		-0.112364	0.781613		-0.431649	0.138449		1.14236	0.000350764	up	-0.680243	0.0308852		0.462119	0.314263
NM_001244509.1	FIBP	94	28.5274	197	42.7257	90	21.4536	69	21.1524	202	46.0763	128	29.4842	0.582755	0.00458618		-0.993884	3.82579e-07		-0.411129	0.200181		1.12321	2.21654e-08	up	-0.64408	0.000683503		0.479126	0.0747218
NM_001244542.1	C1H14orf37	23	2.82031	47	4.11866	31	2.98576	432	53.5092	145	13.3638	77	7.16648	0.546319	0.271553		-0.464078	0.379003		0.0822412	0.943347		-2.00146	4.4074e-53	down	-0.898991	8.02074e-05		-2.90045	6.73863e-81	down
NM_001244543.1	DDX56	76	15.2913	106	15.2414	95	15.0134	42	8.53603	101	15.2737	121	18.4783	-0.00471518	0.98971		-0.0217498	0.978334		-0.026465	0.953212		0.839413	0.0042714		0.274783	0.376045		1.1142	3.38915e-05	up
NM_001244560.1	NSF	78	12.1401	123	13.6811	113	13.8143	45	7.0748	100	11.6982	126	14.8848	0.172404	0.607438		0.0139795	0.987238		0.186384	0.656428		0.725522	0.0142878		0.347555	0.221289		1.07308	4.17852e-05	up
NM_001244582.1	TMEM26	34	8.21943	44	7.60158	61	11.5829	6	1.46517	19	3.4523	48	8.80744	-0.112739	0.869855		0.607621	0.124771		0.494881	0.3074		1.23648	0.123156		1.35117	0.00251478		2.58765	1.73725e-06	up
NM_001244636.1	CYP4F55	3	0.508864	16	1.93949	11	1.46553	132	22.6167	34	4.33462	42	5.40723	1.93033	0.0461231		-0.404253	0.718235		1.52608	0.246872		-2.38341	1.91702e-20	down	0.318986	0.591142		-2.06443	4.91235e-17	down
XM_001927265.4	AKAP12	191	11.3369	169	7.16863	162	7.55265	415	24.882	230	10.2608	386	17.3898	-0.661258	0.000107349		0.0752856	0.821572		-0.585972	0.00176472		-1.27796	5.9855e-27	down	0.761098	3.4051e-09		-0.51686	3.83806e-06
XM_003121163.3	UTRN	148	20.8797	350	35.2874	255	28.257	85	12.1132	196	20.7831	239	25.5921	0.75705	2.36006e-07		-0.320543	0.0368915		0.436507	0.022378		0.778838	9.74331e-05		0.300288	0.120197		1.07913	3.50744e-09	up
XM_003480245.1	PEX7	30	10.2273	60	14.6177	49	13.1208	37	12.7414	80	20.4985	36	9.31511	0.515292	0.231799		-0.155866	0.79136		0.359426	0.549251		0.685994	0.0428958		-1.13787	0.000500286	down	-0.451878	0.361564
XM_003121290.3	ORC3	64	13.1191	92	13.4772	84	13.5246	46	9.52481	118	18.1801	124	19.2926	0.0388538	0.926085		0.00507047	0.989774		0.0439243	0.956345		0.9326	0.000520808		0.0856844	0.83057		1.01828	0.000112055	up
XM_003121295.3	RNGTT	27	7.21788	58	11.0806	43	9.02895	24	6.48086	59	11.8547	75	15.2178	0.618385	0.151818		-0.295401	0.565391		0.322984	0.638208		0.8712	0.0309322		0.360307	0.365582		1.23151	0.000583084	up
XM_003480282.1	PNRC1	21	9.06226	64	19.7372	27	9.15176	40	17.4362	116	37.6242	50	16.377	1.12297	0.00457772		-1.1088	0.00388248		0.014177	0.988547		1.10957	5.02847e-05	up	-1.19999	5.00854e-06	down	-0.0904218	0.887599
XM_003121326.3	CD24	15	3.07313	54	7.90628	23	3.70119	114	23.5923	40	6.15945	7	1.08851	1.36329	0.00210822		-1.09501	0.0103344		0.268278	0.798893		-1.93744	8.3253e-14	down	-2.50044	8.93887e-06	down	-4.43788	1.59149e-29	down
XM_003121371.3	LAMA4	1470	93.9948	3326	151.984	2041	102.507	1159	74.8592	3850	185.029	2494	121.04	0.693264	2.36894e-56		-0.568197	9.51915e-44		0.125067	0.0638994		1.3055	5.87146e-190	up	-0.612266	1.93649e-60		0.693231	2.85384e-43
XM_003480311.1	SH3BGRL2	25	5.82587	65	10.8249	33	6.0403	75	17.6546	106	18.566	41	7.25188	0.893804	0.0226764		-0.841659	0.0294499		0.0521448	0.945856		0.0726208	0.864662		-1.35624	1.30358e-06	down	-1.28362	2.42386e-05	down
XM_001926714.3	KIAA1370	224	20.6404	461	30.357	331	23.9563	114	10.6108	312	21.6081	246	17.2048	0.55656	9.16945e-06		-0.341621	0.00712267		0.214939	0.266728		1.02603	5.97245e-11	up	-0.328757	0.0402089		0.697275	7.79834e-05
XM_003480372.1	KGF	19	25.343	55	52.427	45	47.1454	140	188.628	104	104.263	67	67.8304	1.04872	0.0156348		-0.153192	0.807022		0.895532	0.0916682		-0.855324	2.96913e-05		-0.620219	0.0316915		-1.47554	1.6519e-11	down
XM_003480384.1	B2m	195	82.4703	443	133.892	409	135.866	166	70.9164	458	145.586	478	153.439	0.699124	4.92173e-08		0.0211091	0.946461		0.720234	8.58077e-08		1.03768	4.49474e-16	up	0.0757941	0.671149		1.11348	1.05611e-18	up
XM_003353420.2	synemin	269	16.2344	517	22.2978	582	27.5886	141	8.59564	415	18.8245	449	20.5672	0.45785	0.00011216		0.30717	0.00361039		0.76502	3.80423e-12		1.13094	1.00242e-16	up	0.127735	0.426748		1.25867	2.76005e-21	up
XR_130305.2	Zcchc2	61	9.38313	71	7.80485	64	7.73252	17	2.64145	59	6.82122	86	10.0407	-0.265698	0.494464		-0.0134321	0.978159		-0.27913	0.555644		1.3687	0.000900847	up	0.557753	0.091744		1.92645	6.1149e-08	up
XM_001924216.4	DENND4A	152	10.0198	306	14.4154	277	14.3423	140	9.32223	440	21.8002	371	18.5625	0.524752	0.000998761		-0.00733067	0.973933		0.517422	0.00321814		1.2256	4.85752e-20	up	-0.231953	0.0956738		0.993643	3.0874e-12
XM_003121770.3	THSD4	122	21.2126	133	16.5262	82	11.1988	8	1.40507	66	8.62519	52	6.8625	-0.360163	0.12873		-0.561415	0.0290564		-0.921578	0.000108214		2.61791	7.98044e-09	up	-0.329823	0.458693		2.28809	3.91064e-06	up
XM_003480460.1	FKBP3	36	15.2253	35	10.5784	50	16.6095	71	30.3317	36	11.4435	62	19.9022	-0.52535	0.272047		0.650888	0.14298		0.125538	0.880553		-1.4063	7.48812e-06	down	0.798402	0.0395683		-0.607901	0.0539787
XM_003121812.2	Gnai2	396	90.2421	322	52.4395	346	61.9318	237	54.5554	146	25.0068	192	33.2094	-0.783148	6.00237e-12		0.240026	0.123719		-0.543122	6.60016e-06		-1.1254	7.12105e-13	down	0.409269	0.0493634		-0.716131	2.87468e-06
XM_001925626.4	NIN	390	22.1361	674	27.3391	638	28.4433	202	11.5814	594	25.3404	604	26.0207	0.304566	0.00392633		0.0571228	0.720499		0.361689	0.00101498		1.12963	1.14466e-23	up	0.0382167	0.828023		1.16784	2.3869e-25	up
XM_003480477.1	C14orf37	2	0.84026	4	1.20097	1	0.329995	68	28.8581	23	7.26279	13	4.14546	0.515292	0.830342		-1.86368	0.432223		-1.34839	0.69795		-1.99038	8.79826e-09	down	-0.808991	0.278226		-2.79937	1.19446e-12	down
XM_003480534.1	SMC5	7	3.34211	19	6.48283	18	6.75023	53	25.5608	34	12.2009	26	9.42198	0.955864	0.250153		0.0583125	0.977659		1.01418	0.2943		-1.06694	0.00322037		-0.372892	0.573021		-1.43983	0.000131503	down
XR_130341.2	Dnajc25	86	17.9864	124	18.5334	80	13.1419	110	23.2388	114	17.9201	63	10.0007	0.0432234	0.901901		-0.495953	0.0712982		-0.45273	0.175347		-0.374951	0.132237		-0.841479	0.00145196		-1.21643	5.65367e-07	down
XM_001926753.4	PAPP-A	223	16.9024	276	14.95	273	16.2528	388	29.7064	305	17.3754	251	14.4398	-0.177084	0.34296		0.120548	0.589745		-0.0565359	0.865855		-0.773728	2.46778e-11		-0.266991	0.11778		-1.04072	4.0561e-18	down
XM_003353647.2	IFITM1	21	17.4532	48	28.5093	34	22.1952	27	22.6671	94	58.7187	98	61.82	0.707937	0.138236		-0.361185	0.517114		0.346752	0.659282		1.37322	1.35292e-05	up	0.0742521	0.873877		1.44747	3.47324e-06	up
XM_003353679.2	ZER1	93	8.54261	179	11.7503	98	7.07061	91	8.44354	212	14.6364	102	7.11138	0.459949	0.0388247		-0.732791	0.000403823		-0.272842	0.449076		0.793645	3.26562e-05		-1.04136	1.58221e-08	down	-0.247719	0.429354
XM_003480625.1	COL5A1	1725	438.7	1984	360.586	1871	373.745	629	161.586	1340	256.139	1765	340.697	-0.282892	2.90198e-08		0.0517125	0.524992		-0.23118	2.97606e-05		0.66462	9.23472e-22		0.411566	1.06896e-13		1.07619	2.00243e-64	up
XM_003480645.1	CARS	256	37.1749	264	27.3969	235	26.8041	110	16.1353	251	27.3952	302	33.286	-0.440314	0.00282262		-0.0315622	0.930979		-0.471876	0.00334423		0.763703	1.07836e-05		0.280992	0.0956385		1.0447	6.91763e-11	up
XM_003122436.3	UNC93B1	222	34.176	442	48.6272	332	40.1448	88	13.6844	526	60.862	493	57.6051	0.508779	7.99553e-05		-0.276548	0.0429748		0.23223	0.220567		2.15301	8.37365e-53	up	-0.079344	0.636085		2.07366	2.22946e-47	up
XR_130370.2	PC	12	3.10145	35	6.46457	32	6.49616	80	20.8857	64	12.4324	38	7.4544	1.05961	0.0630474		0.00703199	0.991722		1.06664	0.103421		-0.748409	0.00831432		-0.737941	0.0559171		-1.48635	6.64115e-07	down
XM_003122559.3	LTBP3	159	13.2319	185	11.0023	151	9.87018	1157	97.2599	514	32.1499	377	23.8129	-0.26621	0.20947		-0.156662	0.58105		-0.422871	0.0597591		-1.59703	7.72072e-104	down	-0.433073	0.000111227		-2.0301	1.84626e-143	down
XM_003122641.2	DAK	50	8.37677	77	9.21904	71	9.34304	42	7.10774	101	12.718	49	6.23087	0.138222	0.770173		0.0192756	0.98475		0.157498	0.782326		0.839413	0.0042714		-1.02937	0.000279567	down	-0.189957	0.715827
XM_003353875.2	PTPRJ	301	17.961	273	11.6417	345	16.1699	237	14.2853	149	6.68256	397	17.9805	-0.625571	2.06593e-06		0.47401	0.000517699		-0.15156	0.433221		-1.09606	2.31728e-12	down	1.42796	7.98961e-26	up	0.331902	0.0194059
XM_003122844.3	AMBRA1	57	6.00504	151	11.3686	75	6.2062	48	5.10808	140	11.0856	116	9.27566	0.920807	0.000106162		-0.873271	0.000129084		0.0475356	0.953907		1.11784	5.62423e-06	up	-0.257171	0.373313		0.860669	0.00167813
XM_003122850.3	TSPAN18	50	20.4875	53	15.5197	37	11.9082	75	31.0425	46	14.1667	81	25.1913	-0.400644	0.322749		-0.382152	0.453521		-0.782796	0.0684539		-1.13174	0.000139891	down	0.830419	0.0107816		-0.301319	0.373882
XM_003122866.3	CD44	165	20.6103	128	11.4261	205	20.113	287	36.2125	119	11.1722	183	17.3499	-0.85103	4.69821e-06		0.815795	6.07309e-06		-0.0352352	0.929911		-1.69657	2.23299e-28	down	0.635013	0.00153699		-1.06156	5.84619e-14	down
XM_003480714.1	HIPK3	42	13.5551	108	24.9095	85	21.5474	31	10.1062	89	21.5891	100	24.4962	0.877862	0.00236701		-0.209182	0.575209		0.66868	0.0662859		1.09506	0.000589681	up	0.182254	0.640059		1.27731	2.57086e-05	up
XM_003480715.1	Lgr4	116	10.1751	93	5.82977	107	7.37203	45	3.9872	138	9.09811	106	7.05719	-0.80353	0.000411002		0.338623	0.272744		-0.464907	0.0866077		1.19019	1.87839e-06	up	-0.366473	0.167007		0.823717	0.00442587
XM_003354126.2	Cyp4f6	2	1.03663	5	1.85204	4	1.62845	25	13.089	6	2.33741	2	0.786806	0.83722	0.660982		-0.185613	0.95358		0.651607	0.813869		-2.48537	0.000133158	down	-1.57083	0.368514		-4.05621	1.26471e-06	down
XM_003480815.1	Tnfsf9	8	2.16903	5	0.9688	15	3.19441	177	48.4757	37	7.53996	41	8.43733	-1.16278	0.314942		1.72128	0.0637015		0.558497	0.645536		-2.68463	4.63904e-31	down	0.16223	0.812107		-2.5224	8.85309e-29	down
XM_003480817.1	TUBB3	2	0.473592	1	0.169224	1	0.185993	60	14.3516	1	0.177978	0	0	-1.48471	0.595008		0.136315	0.980161		-1.34839	0.69795		-6.33337	8.62616e-17	down	#VALUE!	NA		-7.31924	8.66243e-16	down
XM_003354013.2	PTPRS	177	11.6457	307	14.435	246	12.7131	175	11.6307	570	28.1876	453	22.6222	0.309781	0.0675965		-0.183265	0.343144		0.126516	0.648934		1.27713	1.67505e-27	up	-0.31732	0.00392118		0.959806	5.11019e-14
XM_003123025.2	SPPL2B	64	7.65348	168	14.3574	85	7.98401	52	6.28142	146	13.1227	95	8.6228	0.907609	4.78928e-05		-0.846611	7.7557e-05		0.0609978	0.929123		1.0629	8.98142e-06	up	-0.605838	0.00950554		0.457066	0.161399
XM_003123031.3	MKNK2	230	52.8873	398	65.4026	290	52.3775	93	21.6014	431	74.489	385	67.1939	0.306426	0.0343663		-0.320401	0.0234565		-0.0139741	0.959123		1.7859	5.78371e-34	up	-0.148698	0.353263		1.63721	5.89576e-27	up
XM_003123667.3	NSD1	172	8.77313	291	10.6074	266	10.6569	101	5.20383	244	9.35422	280	10.84	0.273902	0.126073		0.0067221	0.97786		0.280625	0.178391		0.846045	1.7252e-06		0.212677	0.262347		1.05872	2.40226e-10	up
XM_003354206.2	ARSK	42	7.71034	79	10.3643	89	12.8333	163	30.2264	64	8.83072	68	9.47499	0.426755	0.251335		0.308268	0.389387		0.735023	0.0346101		-1.77521	2.24883e-17	down	0.101594	0.854375		-1.67362	7.26888e-16	down
XM_003123796.2	ELL2	199	19.9879	209	15.002	176	13.8852	295	29.9304	180	13.5887	177	13.4938	-0.413974	0.0167714		-0.111613	0.699594		-0.525586	0.00456971		-1.1392	3.4662e-16	down	-0.0101164	1		-1.14932	3.15261e-16	down
XR_130426.2	ERAP1	150	19.1121	241	21.9444	328	32.8258	83	10.6825	382	36.5825	489	47.2903	0.199363	0.352862		0.580978	2.6796e-05		0.78034	3.30714e-07		1.77591	6.32456e-30	up	0.370393	0.00156921		2.1463	4.45009e-49	up
XM_003123801.3	ERAP2	17	3.33083	28	3.92058	56	8.61817	21	4.15622	38	5.59602	124	18.4404	0.235184	0.767628		1.13632	0.00387301		1.3715	0.00228006		0.429129	0.45035		1.7204	9.48322e-11	up	2.14953	8.55637e-13	up
XM_003123819.3	Efna5	12	7.11934	17	7.20769	21	9.78591	1	0.599286	25	11.1478	32	14.4097	0.0177922	0.98386		0.44117	0.612093		0.458962	0.64887		4.21738	2.75685e-05	up	0.370275	0.588872		4.58765	9.23724e-07	up
XM_003354241.2	APC	131	13.5247	112	8.26345	147	11.9205	169	17.6245	111	8.61331	129	10.1086	-0.710776	0.000807947		0.528632	0.0210171		-0.182144	0.573551		-1.03294	3.08223e-08	down	0.230942	0.458293		-0.802002	1.5896e-05
XM_003480893.1	FEM1C	48	11.31	74	12.4607	86	15.9164	29	6.90234	76	13.4595	90	16.0957	0.139783	0.771179		0.353126	0.318215		0.492909	0.199122		0.963466	0.00554978		0.258057	0.503373		1.22152	0.000142837	up
XM_003480903.1	ZNF608	71	4.63149	122	5.68736	106	5.43115	80	5.27142	225	11.0316	161	7.97139	0.296282	0.326729		-0.0665019	0.883741		0.22978	0.574354		1.06537	1.49161e-08	up	-0.468733	0.011094		0.596639	0.00916458
XM_003123899.2	SLC12A2	276	23.125	350	20.957	484	31.8523	102	8.63272	231	14.5471	281	17.87	-0.142021	0.407708		0.603967	4.42404e-08		0.461946	0.000242184		0.752843	3.46691e-05		0.296808	0.0892903		1.04965	3.028e-10	up
XM_003123906.3	CHSY3	210	33.1995	223	25.1945	261	32.4098	24	3.83265	118	14.0212	131	15.7192	-0.398054	0.0180117		0.363321	0.0325564		-0.0347326	0.927798		1.8712	2.55625e-10	up	0.164911	0.623919		2.03611	1.26966e-12	up
XM_003124066.3	DPYSL3	415	68.0625	317	37.1542	355	45.7311	262	43.4047	168	20.7091	211	26.2656	-0.873337	5.79152e-15		0.299651	0.0392209		-0.573685	9.13475e-07		-1.06759	4.66783e-13	down	0.342913	0.0918725		-0.724674	5.45683e-07
XM_003354422.2	IFITM3	435	440.167	645	466.419	716	569.069	260	265.752	771	586.374	866	665.108	0.0835756	0.554731		0.286975	0.00224878		0.370551	0.00028258		1.14174	4.39552e-31	up	0.181767	0.0550938		1.32351	5.39605e-44	up
XM_003480977.1	Foxk1	148	27.8809	253	34.0607	118	17.4602	59	11.2272	258	36.5305	202	28.883	0.288832	0.134504		-0.964036	1.31292e-08		-0.675203	0.00179523		1.7021	3.10188e-19	up	-0.338885	0.0598765		1.36322	4.33702e-11	up
XM_003124323.3	ARPC1B	44	40.0598	38	24.7245	50	35.756	88	80.9308	39	26.6878	67	46.2995	-0.696212	0.0899713		0.532244	0.248061		-0.163969	0.808171		-1.60051	1.93119e-08	down	0.794818	0.0311918		-0.805692	0.00315058
XM_003354460.2	SMURF1	61	10.0216	51	5.98778	55	7.0973	53	8.79546	25	3.08702	43	5.36194	-0.74302	0.0265022		0.245249	0.639759		-0.497771	0.226936		-1.51055	5.52241e-05	down	0.79654	0.105027		-0.714006	0.0550457
XM_003124399.3	HIP1	100	8.84075	233	14.7209	241	16.7351	63	5.62607	154	10.233	184	12.3467	0.735622	6.68823e-05		0.185018	0.383641		0.92064	5.00053e-07		0.863026	0.000174386		0.270907	0.249628		1.13393	9.2442e-08	up
XM_003481007.1	AUTS2	152	14.7732	274	19.0313	176	13.4359	41	4.02522	242	17.6782	169	12.467	0.365396	0.0390307		-0.502285	0.00238731		-0.136889	0.673088		2.13483	2.71213e-24	up	-0.503853	0.00385392		1.63098	4.75666e-12	up
XM_003124580.3	ABCC1	112	14.3712	162	14.8552	124	12.4974	131	16.9794	260	25.0749	126	12.2713	0.047787	0.893907		-0.249339	0.355606		-0.201552	0.560693		0.562464	0.00100682		-1.03096	3.37137e-10	down	-0.468493	0.0358919
XM_003124608.3	CARHSP1	31	15.8523	17	6.21252	19	7.63146	46	23.761	12	4.61216	19	7.37446	-1.35144	0.00756018		0.29678	0.760871		-1.05466	0.0647705		-2.36508	1.7763e-07	down	0.677096	0.431555		-1.68798	5.5859e-05	down
XM_003124757.3	GNPTG	69	13.1347	162	22.0382	78	11.6625	141	27.1123	204	29.1873	101	14.5928	0.746617	0.001053		-0.918133	2.72187e-05		-0.171515	0.725469		0.106393	0.673225		-1.00008	1.00335e-07	down	-0.89369	1.52739e-05
XM_003354678.2	EMP2	79	16.5769	150	22.4934	139	22.9094	109	23.1035	293	46.2099	346	55.1058	0.44033	0.0779109		0.0264374	0.968731		0.466767	0.0979754		1.00009	6.29987e-10	up	0.254002	0.107618		1.25409	2.0516e-16	up
XM_003354743.2	VAMP8	44	18.6293	39	11.8004	30	9.97676	77	32.9315	33	10.5015	36	11.5689	-0.658738	0.110931		-0.242197	0.733099		-0.900934	0.049705		-1.64887	9.0897e-08	down	0.139662	0.85454		-1.50921	8.32269e-07	down
XM_003481179.1	MTHFD2	198	56.1581	258	52.2944	356	79.3087	100	28.6499	158	33.6819	271	58.3395	-0.102837	0.646242		0.600821	5.01579e-06		0.497984	0.000952129		0.233444	0.364591		0.792499	4.75596e-07		1.02594	1.46841e-09	up
XM_003354789.2	FLJ45252	69	22.3446	126	29.1597	166	42.2236	35	11.449	132	32.1285	144	35.3942	0.384047	0.175635		0.534075	0.0115554		0.918122	5.86766e-05		1.48863	1.81576e-08	up	0.139662	0.671071		1.62829	2.47563e-10	up
XM_003125102.3	AHSA2	14	3.36104	11	1.88724	23	4.33707	48	11.6403	12	2.1653	30	5.46654	-0.832631	0.313841		1.20045	0.0835521		0.367814	0.704838		-2.42648	5.48602e-08	down	1.33606	0.0264325		-1.09042	0.00538719
XM_003481210.1	PNPT1	84	21.3201	117	21.2219	132	26.3153	54	13.8446	131	24.9904	153	29.4746	-0.00666082	0.983933		0.310344	0.258919		0.303684	0.349241		0.852055	0.00073949		0.238096	0.387365		1.09015	3.37895e-06	up
XM_003481219.1	MSH2	14	3.08532	28	4.4098	28	4.84679	60	13.3567	35	5.79739	36	6.02172	0.515292	0.455385		0.136315	0.879943		0.651607	0.394327		-1.20409	0.000393573	down	0.0547731	0.963823		-1.14932	0.000827782	down
XM_003481220.1	KCNK12	8	3.33533	11	3.2774	5	1.63735	49	20.6357	7	2.1935	5	1.58221	-0.0252765	0.981598		-1.00119	0.413686		-1.02647	0.470693		-3.23384	1.06296e-10	down	-0.471296	0.778372		-3.70513	1.03157e-11	down
XM_003125166.3	RhoQ	884	76.1406	915	56.3214	888	60.0759	1305	113.54	755	48.8768	1097	71.716	-0.434983	2.07008e-09		0.0931029	0.395748		-0.34188	1.27484e-05		-1.21598	1.4369e-77	down	0.553146	1.30358e-14		-0.662836	6.22977e-28
XM_003125167.3	PIGF	60	20.3999	57	13.8497	52	13.8868	71	24.3843	50	12.7773	45	11.6127	-0.558709	0.107343		0.00386471	0.993539		-0.554844	0.171659		-0.932372	0.00216365		-0.137872	0.828796		-1.07024	0.000557813	down
XM_003481245.1	QPCT	17	3.98349	25	4.18643	23	4.23318	43	10.1779	21	3.69851	10	1.77853	0.0716852	0.93044		0.0160208	0.984273		0.087706	0.95257		-1.46043	0.000520147	down	-1.05626	0.167543		-2.51669	2.15035e-07	down
XM_003354867.2	LTBP1	387	79.1169	931	136.018	502	80.6093	1311	270.73	1269	194.99	657	101.946	0.781739	1.12215e-19		-0.754779	2.31729e-20		0.0269607	0.91836		-0.473457	1.13155e-15		-0.935596	1.44039e-41		-1.40905	3.75672e-97	down
XM_003481251.1	BIRC6	21	7.62956	19	4.93313	39	11.1293	6	2.20195	26	7.09979	38	10.4788	-0.629098	0.337576		1.17379	0.0175017		0.544692	0.390198		1.689	0.0138052		0.561619	0.321495		2.25062	0.000138573	up
XM_003125293.3	SLC5A6	141	17.2786	308	26.973	170	16.363	82	10.1503	281	25.8815	194	18.0442	0.642527	4.4648e-05		-0.721081	1.64428e-06		-0.0785535	0.842592		1.35039	5.02551e-15	up	-0.520382	0.00101634		0.830011	4.09695e-05
XM_003354935.2	CMPK2	153	37.1286	154	26.7071	218	41.5525	18	4.4123	225	41.0385	377	69.4391	-0.475309	0.0172867		0.637713	0.000274005		0.162403	0.559605		3.21738	4.99856e-35	up	0.758771	6.04272e-09		3.97615	1.03287e-68	up
XM_003125447.3	FAM203A	52	8.24132	125	14.1577	80	9.9588	34	5.44312	114	13.5797	95	11.4278	0.780636	0.00326369		-0.507541	0.0628972		0.273095	0.559848		1.31895	2.80167e-06	up	-0.248903	0.455389		1.07004	0.000536169	up
XM_003355007.2	UBR5	105	14.9181	156	15.8394	138	15.4002	68	9.7591	183	19.542	178	19.1951	0.0864486	0.802439		-0.0405628	0.932387		0.0458858	0.931849		1.00176	1.81243e-06	up	-0.0258353	0.959107		0.975921	4.94899e-06
XM_003481375.1	POP1	60	7.46046	76	6.7533	103	10.0595	27	3.3912	73	6.82227	113	10.6645	-0.143671	0.74207		0.574888	0.0432107		0.431217	0.22126		1.00846	0.00465429		0.644486	0.0174152		1.65294	2.0981e-08	up
XM_001926976.4	GEM	27	4.96621	22	2.89182	28	4.04522	202	37.5308	25	3.45615	37	5.16545	-0.780164	0.155944		0.484238	0.488975		-0.295926	0.706647		-3.44084	1.28279e-44	down	0.579728	0.313572		-2.86111	1.73041e-37	down
XM_001924438.3	NBN	63	20.5411	95	22.1358	84	21.5123	42	13.8327	71	17.3994	112	27.7171	0.107868	0.808103		-0.0412232	0.95333		0.0666444	0.917502		0.330949	0.40943		0.671739	0.0132529		1.00269	0.00034126	up
XM_003481414.1	ADAMTS4	19	2.46282	45	4.1685	33	3.35982	101	13.2244	258	25.1357	68	6.69012	0.759217	0.125234		-0.311144	0.607102		0.448073	0.544222		0.926535	7.5561e-08		-1.90963	3.68175e-25	down	-0.983099	9.10119e-05
XM_003481446.1	S100A1	0	0	4	3.18854	3	2.62838	13	14.6475	1	0.838369	3	2.53986	#VALUE!	NA		-0.278722	0.927857		#VALUE!	NA		-4.12692	0.000709742	down	1.59909	0.561404		-2.52783	0.00970613
XM_003125803.3	PLEKHO1	18	16.586	9	5.92653	11	7.96132	19	17.6847	4	2.77026	6	4.1963	-1.48471	0.0357841		0.425822	0.740447		-1.05889	0.195189		-2.67441	0.000634622	down	0.599094	0.751633		-2.07531	0.00488792
XM_003481470.1	HIST2H2BE	174	25.048	361	37.1381	257	29.059	156	22.6842	433	46.8493	250	27.3155	0.568203	8.1545e-05		-0.353915	0.0162668		0.214288	0.349204		1.04634	1.9741e-15	up	-0.778308	1.50825e-10		0.268032	0.169757
XM_003481479.1	WARS2	24	9.02907	41	11.0231	45	13.2974	16	6.08033	41	11.5933	59	16.8473	0.287881	0.626615		0.270616	0.637986		0.558497	0.331641		0.931071	0.0629709		0.539222	0.204738		1.47029	0.000457836	up
XM_001929178.4	WDR3	159	17.4446	329	25.7958	290	24.9911	120	13.2991	323	26.6354	303	25.2321	0.564353	0.00020996		-0.0457197	0.857133		0.518633	0.00235344		1.00202	6.62112e-11	up	-0.0780853	0.736941		0.923934	5.11904e-09
XM_003125872.3	SORT1	263	35.7296	279	27.0873	264	28.1708	293	40.2083	213	21.7492	176	18.1481	-0.399506	0.00651337		0.0565878	0.830601		-0.342918	0.0424647		-0.886528	7.7271e-11		-0.261147	0.228732		-1.14768	4.37576e-16	down
XM_003481504.1	COL11A1	646	229.455	654	166.009	1055	294.334	59	21.1686	464	123.873	659	177.663	-0.466952	6.17864e-08		0.826195	1.58566e-29		0.359244	8.98721e-06		2.54886	6.91048e-57	up	0.520285	4.93464e-08		3.06914	6.69977e-98	up
XM_001929372.4	COLL11A1	4752	286.878	4419	190.649	6364	301.769	433	26.4049	2937	133.265	4205	192.678	-0.589523	2.21427e-84		0.662529	2.95489e-121		0.0730059	0.0502813		2.33542	0	up	0.531894	1.00316e-51		2.86732	0	up
XM_001925711.4	fam69a	106	18.8078	225	28.53	148	20.6261	76	13.6214	218	29.0723	142	19.1234	0.601153	0.00150968		-0.468013	0.0132586		0.13314	0.719788		1.09378	1.2125e-08	up	-0.604306	0.000905508		0.48947	0.0518737
XM_001929164.2	LRRC8D	33	4.46886	44	4.25818	34	3.61647	123	16.8253	80	8.14263	59	6.0643	-0.0696706	0.90461		-0.235654	0.719818		-0.305324	0.66731		-1.04707	2.65158e-06	down	-0.425154	0.248854		-1.47222	3.79353e-10	down
XM_003481513.1	Lrrc8d	60	6.68088	89	7.08208	65	5.68485	122	13.722	154	12.8883	81	6.84562	0.0841347	0.867335		-0.317051	0.403691		-0.232916	0.647606		-0.0904318	0.765729		-0.912805	3.34149e-05		-1.00324	8.71967e-06	down
XM_003481540.1	TMEM184B	39	19.197	61	21.4578	45	17.3982	73	36.2966	49	18.1282	55	20.5483	0.160627	0.760957		-0.302569	0.540181		-0.141942	0.858812		-1.0016	0.00083281	down	0.180781	0.757389		-0.820815	0.00707244
XM_003481551.1	H1f0	68	20.1245	74	15.6508	61	14.1798	108	32.2861	64	14.236	55	12.3545	-0.362718	0.287853		-0.142401	0.785339		-0.505119	0.186129		-1.18137	1.11351e-06	down	-0.204509	0.689363		-1.38588	2.95279e-08	down
XM_003126093.3	NUAK1	230	43.8481	223	30.382	254	38.0347	65	12.5173	168	24.0726	208	30.0976	-0.529298	0.000620438		0.3241	0.0677097		-0.205198	0.333123		0.943469	1.70523e-05		0.322253	0.121511		1.26572	3.1142e-10	up
XM_001925252.4	ITGA5	1548	132.912	4332	265.809	2702	182.222	574	49.783	2020	130.358	1857	121.018	0.99992	5.16906e-137		-0.544691	9.1316e-53		0.455229	3.97445e-22		1.38875	1.27045e-109	up	-0.10725	0.0904993		1.2815	2.09717e-89	up
XM_003126275.3	RBMS2	58	14.9095	44	8.08308	57	11.5089	58	15.0605	30	5.79627	51	9.95065	-0.883257	0.0100654		0.509773	0.23243		-0.373484	0.407621		-1.37757	8.80422e-05	down	0.779666	0.0770487		-0.597906	0.0952311
XM_003355483.2	SHMT2	96	16.7453	235	29.2939	177	24.2503	93	16.3862	281	36.84	234	30.9801	0.806846	1.13052e-05		-0.272596	0.186399		0.53425	0.0218961		1.16879	4.20071e-12	up	-0.24993	0.170127		0.918856	4.82421e-07
XM_003355484.2	Ndufa4l2	0	0	16	4.60118	9	2.84464	72	29.2664	21	6.35144	63	19.2419	4.51529	0.0012192		-0.69376	0.491247		3.82153	0.0424353		-2.20409	1.87619e-10	down	1.59909	3.35734e-05	up	-0.604995	0.0533429
XM_003355505.2	SRGAP1	110	13.5757	79	6.96765	131	12.6989	100	12.4665	49	4.54526	120	11.2408	-0.962287	4.32911e-05		0.865957	0.000225226		-0.0963298	0.821405		-1.45563	2.38764e-08	down	1.30631	4.31364e-07	up	-0.149315	0.643908
XM_003360581.2	WIF1	12	2.78113	12	1.98751	30	5.46115	124	29.0293	18	3.13548	41	7.21223	-0.484708	0.614245		1.45824	0.0127052		0.973535	0.158665		-3.21075	4.95941e-26	down	1.20176	0.014741		-2.00899	1.69797e-15	down
XM_003126396.3	PKP2	14	2.31399	8	0.944957	25	3.24562	81	13.5237	26	3.22997	42	5.26901	-1.29206	0.114797		1.78017	0.00775683		0.488108	0.578873		-2.06589	8.1925e-11	down	0.706009	0.16327		-1.35988	3.43716e-06	down
XM_001926472.4	RASSF8	118	25.5473	196	30.3255	170	28.9092	64	13.9965	207	33.6842	188	30.8935	0.247359	0.289054		-0.0690039	0.830644		0.178355	0.576715		1.26701	3.06507e-10	up	-0.124767	0.645128		1.14224	5.32892e-08	up
XM_003126430.3	Ncat1	324	49.5386	632	69.0565	549	65.9318	123	18.9968	338	38.8425	531	61.6225	0.479223	5.48132e-06		-0.0668034	0.68259		0.412419	0.0004899		1.03188	6.53057e-12	up	0.66582	5.81729e-10		1.6977	5.15141e-39	up
XM_003355557.2	PLEKHA5	35	3.36825	62	4.26399	50	3.77946	121	11.7624	92	6.6545	67	4.89392	0.340205	0.448059		-0.174025	0.751554		0.16618	0.817282		-0.821782	0.000223263		-0.443342	0.18036		-1.26512	4.73043e-08	down
XM_003481692.1	MFAP5	384	146.928	288	78.7509	252	75.7353	24	9.27601	69	19.8434	106	30.7841	-0.899746	1.40491e-14		-0.0563301	0.833135		-0.956076	6.94501e-15		1.09708	0.00298362		0.633527	0.0252198		1.73061	2.06569e-08	up
XM_003355585.2	SLC2A3	216	20.0241	384	25.4401	362	26.3592	474	44.3868	281	19.5793	549	38.6294	0.345367	0.0179056		0.0511984	0.81671		0.396565	0.0105672		-1.1808	3.57448e-27	down	0.980367	1.03954e-19		-0.200431	0.0843205
XM_003355593.2	LPCAT3	72	12.2673	183	22.282	108	14.4532	74	12.7357	204	26.1239	176	22.7601	0.861067	4.97318e-05		-0.624497	0.00255299		0.236569	0.550219		1.03649	1.65512e-07	up	-0.198863	0.406763		0.837628	9.11954e-05
XM_003481705.1	CACNA1C	20	8.92347	49	15.6238	27	9.46217	12	5.40829	50	16.7674	41	13.8846	0.808074	0.0838493		-0.723507	0.126026		0.0845663	0.947596		1.63241	0.000451978	up	-0.272173	0.625379		1.36024	0.00853787
XM_003481730.1	C5H12orf45	162	20.9277	372	34.3429	237	24.0479	89	11.6137	276	26.7983	188	18.4336	0.714601	4.28912e-07		-0.514101	0.000175751		0.2005	0.411318		1.20631	1.7572e-12	up	-0.539804	0.000707188		0.666506	0.00130676
XM_003481747.1	netrin4	16	1.86542	33	2.74953	40	3.66302	198	23.3183	53	4.64434	71	6.2829	0.559686	0.363618		0.413849	0.465649		0.973535	0.0873159		-2.32792	1.36585e-29	down	0.435958	0.267409		-1.89196	1.25248e-22	down
XM_003481756.1	ATP2B1	42	6.11063	91	9.46165	72	8.22797	168	24.69	126	13.7784	86	9.49688	0.630769	0.052503		-0.201555	0.632158		0.429214	0.334597		-0.841518	5.24086e-06		-0.536884	0.0399347		-1.3784	2.0654e-12	down
XM_003481775.1	ACSF3	15	3.95998	28	5.28261	16	3.31776	12	3.20006	58	11.5086	26	5.2098	0.415756	0.566977		-0.67104	0.332336		-0.255284	0.835835		1.84654	2.45431e-05	up	-1.14341	0.00410311		0.703127	0.311916
XM_003126814.3	ZCCHC14	81	10.8306	197	18.8245	127	13.3381	99	13.3714	349	35.074	229	23.2407	0.797494	8.71491e-05		-0.497052	0.0146681		0.300442	0.36865		1.39125	2.33659e-19	up	-0.593748	1.59124e-05		0.797497	1.44698e-05
XM_003126816.2	FBXO31	102	10.7074	164	12.3032	106	8.74005	67	7.10452	186	14.6754	120	9.56118	0.200419	0.459595		-0.493317	0.0317566		-0.292898	0.377263		1.04659	5.29382e-07	up	-0.618137	0.00201885		0.428452	0.132421
XM_003126828.3	KIAA0513	115	23.6114	201	29.4923	118	19.0296	49	10.1624	195	30.092	123	19.1679	0.320854	0.142703		-0.632094	0.00120505		-0.31124	0.302837		1.56614	4.3262e-13	up	-0.650685	0.000776453		0.915455	0.000536716
XM_003481816.1	CES1	1	0.217366	0	0	0	0	81	17.785	17	2.77737	8	1.31986	#VALUE!	NA		#VALUE!	NA		#VALUE!	NA		-2.67887	1.77663e-14	down	-1.07333	0.224283		-3.7522	3.56079e-19	down
XR_135233.1	LONP2	95	26.9045	242	48.9785	163	36.2588	94	26.8909	342	72.7981	227	48.7948	0.8643	1.81601e-06		-0.43382	0.0177576		0.430479	0.0956668		1.43678	6.68815e-20	up	-0.577173	3.42365e-05		0.85961	3.40713e-06
XM_003355834.2	TSHZ3	53	6.58149	47	4.17095	48	4.6818	104	13.0454	48	4.48004	59	5.56091	-0.65804	0.0736983		0.166689	0.791251		-0.491351	0.276689		-1.54196	2.27537e-09	down	0.311812	0.519121		-1.23015	9.80646e-07	down
XM_003481821.1	NUDT19	30	8.78307	53	11.0889	34	7.81857	10	2.95734	58	12.7628	44	9.77741	0.336322	0.500408		-0.504143	0.293024		-0.167821	0.851985		2.10957	3.20723e-06	up	-0.384418	0.408253		1.72515	0.000731651	up
XR_130657.2	LTBP4	38	4.46311	48	4.02887	30	2.76757	34	4.03374	116	10.2401	67	5.97275	-0.147673	0.802704		-0.541757	0.282583		-0.68943	0.192444		1.34404	1.51566e-06	up	-0.777761	0.00307438		0.566276	0.15131
XM_003127358.3	myosin14	59	6.19521	130	9.7552	68	5.60837	23	2.43954	171	13.4956	90	7.17286	0.655017	0.0124222		-0.79859	0.00144547		-0.143573	0.803036		2.46781	1.62835e-20	up	-0.911868	1.05813e-05		1.55594	2.62727e-06	up
XM_003127544.3	DNAJC11	99	21.0515	110	16.7158	93	15.5329	38	8.16218	113	18.06	104	16.7852	-0.332705	0.224454		-0.105886	0.811719		-0.438591	0.152153		1.14577	3.89227e-05	up	-0.105608	0.789634		1.04016	0.000380239	up
XM_003127573.3	Agtrap	20	7.32907	31	8.11837	35	10.0742	19	7.03312	64	17.6275	38	10.5693	0.14756	0.861987		0.311402	0.638931		0.458962	0.518965		1.32559	0.00072122	up	-0.737941	0.0559171		0.58765	0.290768
XM_003481968.1	podoplanin	93	14.6299	141	15.8513	187	23.1059	383	60.86	198	23.4107	200	23.88	0.115684	0.729676		0.543658	0.00549155		0.659343	0.00247999		-1.37832	6.38513e-28	down	0.0286307	0.943252		-1.34969	8.44888e-27	down
XM_003127628.3	EFHD2	139	22.1957	242	27.6158	235	29.4744	365	58.8738	303	36.3654	230	27.8758	0.315214	0.107645		0.0939687	0.720416		0.409183	0.0458566		-0.69506	5.44277e-09		-0.383553	0.0154157		-1.07861	4.53237e-18	down
XM_003127684.3	HSPG2	2446	94.3665	4938	136.145	3279	99.3633	1667	64.9639	6314	183.087	5078	148.696	0.528794	1.4374e-51		-0.454356	3.21407e-43		0.0744384	0.196876		1.49482	0	up	-0.300163	1.32523e-26		1.19466	6.25221e-219	up
XM_003482009.1	FABP3	21	11.0042	56	20.9708	31	12.7592	12	6.35177	45	17.7232	61	24.2613	0.930329	0.0299719		-0.716844	0.0984127		0.213486	0.816224		1.48041	0.00239783		0.453015	0.294744		1.93342	7.67952e-06	up
XR_130696.2	SMCHD1	144	11.2291	225	12.5387	276	16.905	113	8.90096	234	13.7148	334	19.7686	0.159148	0.49738		0.431058	0.00657507		0.590206	0.000633939		0.623705	0.000571128		0.527471	0.000193201		1.15118	6.44099e-14	up
XM_003482057.1	GALNT1	1295	130.106	1305	93.6975	1885	148.752	3187	323.435	1095	82.6866	1292	98.5229	-0.47361	9.4687e-16		0.66683	2.62635e-36		0.193219	0.00221229		-1.96775	0	down	0.252806	0.000235523		-1.71494	0	down
XM_003482073.1	Wls	227	30.2994	252	24.0379	331	34.7023	617	83.1894	342	34.3104	366	37.0795	-0.333977	0.0416861		0.529722	0.000130769		0.195746	0.323432		-1.27776	7.89999e-40	down	0.111978	0.563594		-1.16578	3.09125e-34	down
XM_003356457.2	LRRC42	66	16.5751	82	14.7168	79	15.5834	88	22.3239	57	10.7592	96	18.2991	-0.17155	0.665952		0.0825437	0.876212		-0.0890065	0.881071		-1.05302	9.47859e-05	down	0.766204	0.00931035		-0.286819	0.357935
XM_003482114.1	SLC2A1	667	164.583	524	92.4017	608	117.838	299	74.5258	317	58.7911	731	136.906	-0.832828	6.28899e-22		0.35082	0.000489236		-0.482009	7.1858e-08		-0.342144	0.0131608		1.21952	3.0249e-37	up	0.877376	2.95076e-19
XM_001924515.3	WRNIP1	128	24.799	243	33.6448	135	20.5438	77	15.0692	224	32.6185	167	24.5576	0.440104	0.0182997		-0.711682	3.85415e-05		-0.271578	0.349581		1.11409	4.12095e-09	up	-0.40952	0.0307753		0.704568	0.00149686
XM_003482129.1	NEDD9	314	30.4175	258	17.8608	319	24.2721	66	6.45823	89	6.48001	261	19.1902	-0.768102	2.72797e-09		0.4425	0.00219865		-0.325601	0.0326269		0.00485834	0.99248		1.5663	1.60093e-19	up	1.57116	2.20604e-17	up
XM_003128329.3	TAP1	266	35.0391	228	21.4632	273	28.246	105	13.9713	277	27.4248	321	32.0939	-0.707101	5.59995e-07		0.396182	0.0145339		-0.310918	0.0705396		0.973016	4.95209e-09		0.226818	0.182136		1.19983	2.82752e-14	up
XM_003482201.1	VEGFA	397	75.5346	411	55.8837	379	56.6393	552	106.089	282	40.327	408	58.9198	-0.434709	0.000139367		0.0193745	0.953361		-0.415334	0.000847883		-1.39545	8.61326e-41	down	0.547005	1.28307e-05		-0.848449	2.62137e-18
XM_003482209.1	CYP39A1	25	4.47534	37	4.73343	33	4.64006	65	11.7537	63	8.47654	40	5.4349	0.0808891	0.89964		-0.0287442	0.983764		0.0521448	0.945856		-0.471569	0.156822		-0.641221	0.106376		-1.11279	0.000671611	down
XM_003482220.1	TBC1D2B	28	6.14933	81	12.7129	48	8.28008	85	18.8566	240	39.6162	140	23.3369	1.04779	0.0022629		-0.618572	0.0762147		0.429214	0.467057		1.07102	3.73749e-09	up	-0.763476	6.9184e-06		0.307542	0.260909
XM_001925226.4	ADAMTS7	50	4.65785	82	5.45906	48	3.51221	334	31.4295	157	10.9928	66	4.66665	0.228988	0.580429		-0.636274	0.065277		-0.407287	0.404896		-1.51556	4.5532e-28	down	-1.2361	2.46662e-08	down	-2.75166	2.33991e-59	down
XM_003356739.2	ZFP36L1	822	100.893	1789	156.923	987	95.1544	1273	157.831	1700	156.83	742	69.1255	0.637235	2.95702e-26		-0.721716	4.96391e-36		-0.0844814	0.477019		-0.00917864	0.921508		-1.18191	1.57754e-81	down	-1.19109	9.48391e-73	down
XM_001927082.4	LGMN	476	94.4764	598	84.8215	743	115.832	3080	617.508	489	72.9486	679	102.29	-0.155524	0.193845		0.449532	2.64095e-07		0.294008	0.00470995		-3.0815	0	down	0.487708	2.11676e-07		-2.5938	0	down
XM_003128728.3	WARS	954	140.949	1222	129.025	1171	135.892	506	75.5161	978	108.604	1369	153.519	-0.127525	0.115405		0.0748118	0.442322		-0.0527132	0.679354		0.524216	1.10401e-10		0.499347	3.93045e-15		1.02356	3.8351e-46	up
XM_003128860.3	CC2D2A	83	6.07846	116	6.07102	128	7.36289	108	7.98941	95	5.22915	194	10.7836	-0.00176655	0.997081		0.278334	0.335148		0.276567	0.41105		-0.611513	0.0106743		1.04419	5.99658e-08	up	0.432675	0.0403753
XM_003482360.1	PI4K2B	17	6.04956	24	6.10344	39	10.9009	11	3.95406	42	11.2335	56	15.1255	0.0127915	0.985916		0.836755	0.0983087		0.849546	0.15035		1.5064	0.00305472		0.429169	0.356566		1.93557	2.00134e-05	up
XM_003128889.3	SEL1L3	134	11.1441	155	9.21215	152	9.92905	20	1.68014	67	4.18801	97	6.12292	-0.274673	0.24167		0.108118	0.741431		-0.166555	0.606269		1.31768	0.000553245	up	0.547955	0.0738627		1.86563	1.57493e-08	up
XM_003356883.2	RBPJ	37	6.05261	48	5.61139	57	7.32385	81	13.3845	54	6.63937	47	5.83559	-0.109199	0.870013		0.384243	0.400301		0.275044	0.641095		-1.01144	0.000342391	down	-0.186168	0.75082		-1.19761	3.38893e-05	down
XM_003129059.3	Tmpress11bnl	5	1.6015	7	1.6023	12	3.019	59	19.0891	1	0.240741	3	0.729331	0.000718709	1		0.913923	0.403723		0.914641	0.480289		-6.30912	1.56137e-16	down	1.59909	0.561404		-4.71003	7.06398e-16	down
XM_003129122.3	MRPL1	67	15.8555	112	18.9414	104	19.3313	35	8.36658	110	19.5654	112	20.1172	0.256558	0.433942		0.0293998	0.971466		0.285957	0.462802		1.2256	1.66878e-05	up	0.0401263	0.939849		1.26572	8.47506e-06	up
XM_003129177.3	GAB1	36	6.22257	65	8.02914	57	7.73865	19	3.31739	51	6.62566	82	10.7579	0.367735	0.395285		-0.0531628	0.949617		0.314572	0.578026		0.998017	0.0235208		0.699258	0.0335168		1.69727	1.72229e-06	up
XM_003129229.3	SYNPO2	286	21.7596	319	17.3446	340	20.3183	133	10.2214	251	14.3533	573	33.0892	-0.327167	0.022396		0.228293	0.151448		-0.0988735	0.67479		0.48978	0.00538585		1.20498	1.16422e-28	up	1.69476	5.6472e-42	up
XM_003129294.3	MANBA	24	2.97546	43	3.80977	66	6.42702	209	26.1736	83	7.73414	64	6.02238	0.356594	0.526146		0.754444	0.0384157		1.11104	0.00603058		-1.7588	7.48172e-22	down	-0.360908	0.335673		-2.11971	1.31773e-27	down
XR_116097.3	IFI44	39	9.53695	67	11.7087	90	17.2866	16	3.95221	95	17.4607	112	20.7878	0.295979	0.502067		0.562079	0.0710202		0.858058	0.0110132		2.14337	6.03545e-10	up	0.25163	0.45071		2.39501	3.70045e-13	up
XM_003482525.1	TRIM34	39	4.96252	68	6.18351	63	6.29654	22	2.82772	104	9.94634	138	13.3279	0.317353	0.460214		0.0261321	0.980534		0.343485	0.50336		1.81453	7.97523e-09	up	0.422216	0.0994555		2.23674	7.21838e-15	up
XM_003129638.2	C2CD3	74	6.8154	125	8.22731	139	10.0554	45	4.18647	132	9.13746	198	13.8411	0.271623	0.368736		0.289472	0.285661		0.561095	0.0386225		1.12606	9.78439e-06	up	0.599094	0.00181747		1.72515	3.85524e-15	up
XM_003129707.3	PRCP	72	13.4376	73	9.73644	86	12.607	157	29.5981	70	9.81926	78	11.0492	-0.464809	0.14257		0.372755	0.286255		-0.0920534	0.880905		-1.59182	1.9221e-14	down	0.17025	0.718246		-1.42157	3.64874e-12	down
XM_003129758.2	SESN3	2	0.527632	18	3.39361	11	2.27938	39	10.393	58	11.5006	22	4.40524	2.68522	0.00649977		-0.574178	0.548395		2.11104	0.118396		0.146098	0.7791		-1.38442	0.000561831	down	-1.23832	0.00551314
XM_003482607.1	C11orf70	59	18.0636	57	12.4714	101	24.2883	48	14.8446	18	4.14206	56	13.0132	-0.534461	0.128129		0.961636	0.000451387		0.427175	0.232349		-1.84152	7.7502e-06	down	1.65156	7.00931e-05	up	-0.189957	0.689721
XM_003482611.1	PDGFD	10	4.22456	13	3.92476	30	9.95466	51	21.7634	18	5.7154	43	13.7878	-0.106196	0.925206		1.34277	0.0216426		1.23657	0.0677974		-1.92898	1.64936e-06	down	1.27047	0.00794102		-0.65851	0.0862339
XM_003482623.1	VCAM1	5	1.67756	13	3.11703	7	1.84472	39	13.2175	20	5.04349	8	2.03725	0.893804	0.400298		-0.75677	0.50661		0.137034	0.936681		-1.38996	0.00168267		-1.3078	0.0967933		-2.69775	2.98995e-07	down
XM_003482669.1	C7orf63	20	6.92967	21	5.19984	17	4.62652	73	25.5494	24	6.25008	14	3.68177	-0.414319	0.568685		-0.16854	0.876798		-0.582858	0.48451		-2.03134	1.30106e-09	down	-0.763476	0.296341		-2.79482	1.61891e-13	down
XM_003357458.2	TSPAN13	8	2.18612	31	6.05389	13	2.7903	51	14.0776	22	4.51855	20	4.1482	1.46949	0.0186396		-1.11744	0.0672326		0.352047	0.808305		-1.63947	2.43434e-05	down	-0.123372	0.907923		-1.76285	9.55156e-06	down
XM_003482681.1	CDCA7L	178	23.8508	160	15.3211	250	26.3115	164	22.1974	128	12.8909	285	28.985	-0.638513	0.000336707		0.780171	1.194e-06		0.141658	0.594133		-0.784033	2.71191e-05		1.16895	1.02211e-13	up	0.384916	0.0235284
XM_003482684.1	Sema3a	3	1.44135	10	3.4335	10	3.77374	34	16.5007	24	8.66667	14	5.10532	1.25226	0.314003		0.136315	0.947089		1.38857	0.322395		-0.928981	0.0478577		-0.763476	0.296341		-1.69246	0.00072596	down
XM_003357490.2	Sema3c	404	104.699	745	137.977	977	198.875	1268	331.938	714	139.076	1052	206.93	0.398177	4.02257e-05		0.527433	1.60201e-12		0.92561	4.42585e-28		-1.25504	3.37282e-79	down	0.57327	6.10078e-15		-0.68177	1.6143e-28
XM_003482690.1	ARMC10	36	4.54291	79	7.12438	43	4.2621	47	5.99108	110	10.4332	48	4.59747	0.649148	0.0668059		-0.741201	0.0319356		-0.0920534	0.915033		0.80029	0.00419391		-1.18227	1.27398e-05	down	-0.381976	0.38093
XM_003357596.2	INTS7	36	6.64403	62	8.17729	53	7.68296	27	5.03348	80	11.0971	68	9.52541	0.299563	0.517193		-0.0899609	0.886769		0.209602	0.73627		1.14056	0.000791188	up	-0.220334	0.610951		0.920225	0.0146122
XM_003357612.2	COG7	78	12.5868	173	19.9506	86	10.9004	65	10.5952	187	22.6807	121	14.8202	0.664518	0.0025361		-0.872048	3.42672e-05		-0.207531	0.640804		1.09805	1.48571e-07	up	-0.6139	0.00211557		0.484146	0.0813953
XM_003130499.3	TGFB2	146	29.8477	171	24.9829	118	18.948	64	13.2164	171	26.2752	76	11.7928	-0.25668	0.253837		-0.398894	0.0865892		-0.655575	0.00273679		0.991372	5.36804e-06		-1.15579	3.6365e-08	down	-0.164422	0.687744
XM_003357646.2	CEP170	37	9.42865	57	10.3803	72	14.4113	58	14.9297	44	8.42738	89	17.2141	0.138729	0.809576		0.47335	0.202996		0.612079	0.138963		-0.82503	0.015879		1.03043	0.000703498	up	0.205403	0.60962
XM_003130572.3	Susd4	3	0.692757	20	3.30049	21	3.80892	95	22.1594	27	4.68614	42	7.3613	2.25226	0.0101878		0.206704	0.83139		2.45896	0.00684076		-2.24145	7.40339e-14	down	0.651561	0.20472		-1.58989	7.41113e-09	down
XM_003130633.3	CTSL1	93	26.202	137	27.5842	112	24.7852	644	183.279	239	50.6105	313	66.9331	0.0741652	0.846761		-0.154362	0.653626		-0.080197	0.882641		-1.85653	1.7852e-71	down	0.403283	0.00830812		-1.45325	3.89956e-50	down
XM_003130639.3	GOLM1	124	25.5832	242	35.681	248	40.189	385	80.2359	241	37.3716	246	38.5224	0.479959	0.00954901		0.171648	0.422066		0.651607	0.000360918		-1.10231	6.69696e-20	down	0.0437563	0.883706		-1.05855	1.77667e-18	down
XM_003130706.3	KIAA1462	225	15.1755	174	8.38683	187	9.90661	73	4.97346	179	9.07413	262	13.4124	-0.855546	4.29147e-08		0.240266	0.304058		-0.61528	0.00025148		0.86751	3.89418e-05		0.563738	0.000540147		1.43125	2.90936e-15	up
XM_003130721.3	vimentin	12267	2199.06	11457	1467.77	20819	2931.44	32138	5819.59	14607	1968.12	18635	2535.56	-0.583261	6.11397e-214		0.997986	0		0.414725	1.33617e-144		-1.5641	0	down	0.365486	4.74376e-115		-1.19862	0	down
XM_003482822.1	ABI1	108	30.2494	80	16.0129	116	25.5196	112	31.6874	73	15.3676	112	23.8098	-0.917668	0.000111114		0.672368	0.0089513		-0.2453	0.467644		-1.04401	8.86848e-06	down	0.631661	0.0208243		-0.41235	0.099318
XM_003130768.2	PRTFDC1	89	30.8651	67	16.605	115	31.3255	116	40.6359	59	15.3787	106	27.9016	-0.894352	0.000759032		0.915716	0.000304279		0.0213635	0.961973		-1.40182	4.34648e-09	down	0.859409	0.00174043		-0.54241	0.02203
XM_003130823.3	PFKFB3	20	4.84417	23	3.98112	27	5.1366	47	11.4991	16	2.91273	31	5.69897	-0.283074	0.708358		0.367641	0.626603		0.0845663	0.947596		-1.98107	3.0388e-06	down	0.968327	0.10407		-1.01274	0.0105903
XM_003482841.1	MCTS1	34	16.1322	76	25.7701	49	18.2614	24	11.5027	74	26.3899	39	14.0451	0.675757	0.0619318		-0.496903	0.188294		0.178854	0.803167		1.19801	0.00078923	up	-0.90992	0.00830398		0.28809	0.637353
XM_001925740.4	FLT1	99	8.54056	89	5.48693	125	8.47002	161	14.0298	39	2.52876	48	3.14295	-0.638331	0.0114915		0.626366	0.0114043		-0.0119654	0.980298		-2.472	6.91815e-26	down	0.313691	0.56419		-2.1583	7.55105e-22	down
XM_001927721.4	C13orf33	65	11.6087	116	14.8052	77	10.8015	28	5.05128	110	14.7657	33	4.4733	0.350905	0.245807		-0.454879	0.11934		-0.103974	0.868379		1.54752	1.48907e-07	up	-1.72283	1.6666e-09	down	-0.175311	0.800286
XM_003130918.3	B3GALTL	119	16.207	154	14.9888	134	14.3346	152	20.911	97	9.92933	99	10.2338	-0.112739	0.7083		-0.0643823	0.867631		-0.177122	0.60618		-1.0745	6.26893e-08	down	0.0435749	0.938401		-1.03092	2.41073e-07	down
XM_001926478.4	spartin	129	22.5324	148	18.4743	133	18.247	156	27.5243	102	13.3909	139	18.428	-0.286482	0.230515		-0.0178559	0.980559		-0.304338	0.276848		-1.03946	9.95158e-08	down	0.460647	0.0662513		-0.578811	0.00332668
XM_003482885.1	Fndc3a	31	18.0272	70	29.0906	62	28.3192	138	81.0626	103	45.0189	69	30.4551	0.690379	0.0687925		-0.0387717	0.969792		0.651607	0.149969		-0.848505	3.98257e-05		-0.563845	0.0562116		-1.41235	1.15337e-10	down
XM_003482896.1	EPSTI1	158	38.7362	143	25.0544	193	37.1656	34	8.42004	162	29.8516	296	55.0805	-0.628618	0.000997949		0.568901	0.00288247		-0.0597168	0.888041		1.82591	1.72587e-13	up	0.883734	4.09561e-09		2.70964	5.17408e-39	up
XM_001927267.4	PCDH17	27	3.53827	32	2.99686	32	3.29383	186	24.6216	123	12.115	85	8.45458	-0.239596	0.711701		0.136315	0.867568		-0.103281	0.919773		-1.02313	7.21622e-09	down	-0.518992	0.0519627		-1.54212	4.4215e-16	down
XM_003357867.2	MYCBP2	1214	32.0961	1166	22.0303	1482	30.7755	414	11.0563	886	17.6059	1242	24.923	-0.542909	7.9197e-19		0.482293	4.85428e-16		-0.0606161	0.550599		0.671195	8.03221e-15		0.501418	7.43222e-14		1.17261	4.10673e-52	up
XM_003357870.2	SPRY2	28	5.36484	50	6.84631	17	2.55841	104	20.1283	49	7.05645	21	3.05396	0.351793	0.495282		-1.42008	0.00163302		-1.06829	0.0794935		-1.51221	4.01518e-09	down	-1.20826	0.0064109		-2.72047	1.57728e-18	down
XM_003482930.1	ITGBL1	152	43.9944	178	36.8182	153	34.7832	56	16.3726	238	51.7754	407	89.4117	-0.256902	0.241901		-0.0820306	0.814594		-0.338933	0.166851		1.66098	3.37437e-17	up	0.788198	3.00993e-10		2.44918	6.73142e-48	up
XM_003357942.2	RNF213	602	61.5518	696	50.856	840	67.4601	228	23.548	932	71.6229	1123	87.1505	-0.275384	0.00327673		0.407617	6.40654e-07		0.132233	0.27109		1.60482	8.63694e-63	up	0.283087	0.000118535		1.8879	4.45389e-95	up
XM_003358031.2	VAT1	985	140.103	762	77.4558	812	90.7173	1029	147.843	457	48.8561	637	68.7695	-0.855041	1.13765e-33		0.228004	0.0119567		-0.627037	2.30471e-18		-1.59746	2.08886e-92	down	0.49323	4.10357e-07		-1.10423	3.5541e-52	down
XM_003483014.1	COL1A1	12655	3343.22	28104	5305.9	19110	3965.39	5201	1387.92	21081	4185.87	19151	3840.07	0.66636	0		-0.420133	2.2918e-214		0.246227	1.77725e-49		1.5926	0	up	-0.124392	2.27331e-16		1.46821	0	up
XM_003131624.3	C17orf67	2	1.64077	0	0	4	2.57751	20	16.5738	4	2.46643	1	0.622676	#VALUE!	NA		#VALUE!	NA		0.651607	0.813869		-2.74841	0.000346259	down	-1.98587	0.390357		-4.73428	8.54286e-06	down
XM_003358124.2	GDPD1	25	5.36085	70	10.727	33	5.55816	15	3.24908	55	8.86438	40	6.51028	1.00072	0.00758589		-0.948574	0.00927314		0.0521448	0.945856		1.44799	0.000812202	up	-0.445301	0.342369		1.00269	0.0534281
XM_003483047.1	MED13	187	13.1593	340	17.0985	338	18.6823	100	7.1083	257	13.593	335	17.8929	0.377788	0.0148978		0.127804	0.504546		0.505592	0.00113644		0.935287	6.23658e-08		0.396524	0.00692083		1.33181	2.03825e-17	up
XM_003483048.1	INTS2	31	5.79697	74	9.88916	70	10.2816	19	3.58896	77	10.8224	42	5.96121	0.770549	0.0342633		0.0561447	0.936046		0.826694	0.0389027		1.59238	1.06997e-05	up	-0.860338	0.0107758		0.73204	0.153983
XM_003131740.3	myosin	768	94.814	869	76.6689	799	77.4785	178	22.1976	368	34.1469	565	52.9426	-0.306458	0.000132872		0.0151543	0.945921		-0.291304	0.000886597		0.621348	8.59084e-06		0.632676	1.08518e-09		1.25402	1.632e-26	up
XM_003483075.1	TAO1	54	5.80767	110	8.45453	118	9.96813	38	4.12826	70	5.65846	123	10.0406	0.541764	0.0657918		0.237598	0.455913		0.779362	0.00648217		0.454875	0.234658		0.827363	0.000980331		1.28224	2.01449e-06	up
XM_003358250.2	KCTD11	98	13.4236	71	6.9501	71	7.63882	58	8.02505	60	6.17714	123	12.7878	-0.949671	0.000158623		0.136315	0.791109		-0.813356	0.00312898		-0.377571	0.306419		1.04976	2.78323e-05	up	0.672184	0.011767
XM_003132000.3	GAS7	32	10.9286	25	6.10162	28	7.511	74	25.5284	11	2.82359	16	4.14746	-0.840852	0.0880897		0.299814	0.698318		-0.541038	0.381974		-3.1765	1.33459e-15	down	0.554699	0.575761		-2.6218	7.83697e-13	down
XM_003132035.3	ULK2	94	13.3057	126	12.7459	109	12.1188	60	8.57902	162	17.2353	112	12.033	-0.062017	0.875983		-0.0727806	0.862597		-0.134798	0.744643		1.00648	7.57916e-06	up	-0.518364	0.0205374		0.488114	0.0942015
XM_003483139.1	GPD1L	67	6.60099	85	5.98469	132	10.2148	26	2.58752	78	5.77591	108	8.07614	-0.141406	0.732081		0.771318	0.00101457		0.629912	0.0216868		1.15848	0.000792319	up	0.483616	0.098428		1.6421	5.4605e-08	up
XM_003483163.1	LIMD1	46	9.86397	50	7.66217	61	10.2742	18	3.8989	41	6.60799	75	12.2068	-0.364414	0.403755		0.423196	0.320335		0.0587823	0.943833		0.761146	0.132236		0.885398	0.00926588		1.64654	9.18035e-06	up
XR_135371.1	WDR6	97	9.79444	166	11.9785	125	9.91382	239	24.377	218	16.5446	131	10.0398	0.290418	0.245442		-0.27294	0.29506		0.0174783	0.966173		-0.559163	0.000219995		-0.72063	6.14349e-05		-1.27979	1.32909e-15	down
XM_003132266.3	IL17RD	2	0.324662	10	1.16009	4	0.510017	6	0.983849	84	10.2488	25	3.08026	1.83722	0.152171		-1.18561	0.353472		0.651607	0.813869		3.38087	5.71254e-14	up	-1.73433	1.93738e-07	down	1.64654	0.0206238
XM_003132273.3	ABHD6	32	5.4424	30	3.64628	32	4.27478	65	11.1668	31	3.96272	39	5.03443	-0.577818	0.256038		0.229424	0.757656		-0.348393	0.610947		-1.49465	7.24164e-06	down	0.345337	0.572254		-1.14932	0.000453201	down
XM_003132298.3	ADAMTS9	192	10.7538	399	15.9706	327	14.3857	56	3.16827	305	12.8396	302	12.8384	0.570574	2.79925e-05		-0.150783	0.379307		0.419791	0.0103676		2.01883	2.05653e-28	up	-0.000129583	0.999234		2.0187	3.78789e-28	up
XM_003132301.3	MAGI1	119	10.2082	218	13.3643	147	9.90474	49	4.24594	134	8.63971	122	7.94343	0.388658	0.054205		-0.432197	0.0274496		-0.0435385	0.932859		1.0249	4.33911e-05	up	-0.121221	0.7406		0.903678	0.000671369
XM_003132340.3	BHLHE40	810	109.225	1066	102.726	630	66.7268	1315	179.117	687	69.6282	634	64.8891	-0.0884945	0.360291		-0.622469	1.19945e-16		-0.710963	7.4793e-19		-1.36316	2.87581e-93	down	-0.101696	0.43603		-1.46486	2.71424e-103	down
XR_130995.2	TMCO1	61	7.74124	166	15.0549	88	8.77176	40	5.12762	129	12.3045	104	10.0175	0.959594	2.06582e-05		-0.779293	0.000311812		0.180301	0.708251		1.26282	1.32868e-06	up	-0.296656	0.314006		0.966162	0.000949435
XM_003358533.2	ZFYVE20	89	17.0697	100	13.7064	83	12.5036	63	12.2054	67	9.65832	149	21.6904	-0.316585	0.284455		-0.132502	0.759529		-0.449087	0.169168		-0.337672	0.343708		1.16721	2.36845e-07	up	0.829539	0.000445932
XM_003483228.1	TMEM43	70	25.7507	78	20.5057	101	29.1834	95	35.3012	38	10.5067	101	28.2006	-0.328589	0.334609		0.509124	0.0830891		0.180535	0.694596		-1.74841	3.49359e-10	down	1.42442	7.79422e-07	up	-0.323994	0.262103
XM_003483229.1	FBLN2	304	58.364	636	87.2604	597	90.0263	140	27.1503	371	53.535	448	65.2823	0.580247	2.92593e-08		0.0450192	0.796191		0.625266	8.07073e-09		0.979511	5.43678e-12		0.286211	0.0278205		1.26572	2.01524e-21	up
XM_003483243.1	TOPBP1	75	16.586	87	13.7495	153	26.5763	47	10.4991	87	14.4608	139	23.3314	-0.270583	0.423573		0.950759	9.03501e-06		0.680176	0.00575285		0.461874	0.166851		0.690129	0.00342277		1.152	3.68518e-06	up
XM_003358570.2	MRAS	152	70.2845	136	44.941	202	73.3652	40	18.6832	70	24.328	142	49.8368	-0.645173	0.000946709		0.707064	0.000106187		0.0618909	0.880216		0.380874	0.333664		1.0346	7.01209e-06	up	1.41547	2.07804e-08	up
XM_003483255.1	TSPAN6	62	30.6368	93	32.8416	103	39.9772	149	74.3728	96	35.6546	121	45.382	0.100254	0.830103		0.283657	0.392939		0.383911	0.287698		-1.06069	1.22423e-07	down	0.348032	0.232403		-0.712655	0.00037246
XM_001926040.4	neuroserpin	2	0.468646	11	1.84203	11	2.02456	65	15.3852	19	3.34627	6	1.06712	1.97472	0.106973		0.136315	0.941064		2.11104	0.118396		-2.20092	1.74165e-09	down	-1.64883	0.0445138		-3.84976	9.39537e-16	down
XM_003358752.2	IL1RAP	199	28.054	475	47.8546	290	32.1117	74	10.5378	262	27.761	243	26.0012	0.770451	4.69531e-10		-0.57556	1.03403e-06		0.194891	0.369899		1.39749	9.00007e-15	up	-0.0944794	0.708948		1.30301	2.24167e-12	up
XM_003358763.2	DLG1	116	17.5323	130	14.0415	170	20.1815	169	25.8013	113	12.8366	144	16.5192	-0.320321	0.199743		0.523338	0.0121832		0.203017	0.507788		-1.00718	6.26882e-08	down	0.363877	0.15704		-0.643304	0.000570305
XM_003483303.1	NCBP2	95	13.1068	172	16.9587	124	13.4375	56	7.80437	159	16.4878	92	9.63403	0.371701	0.114792		-0.335753	0.162671		0.0359476	0.956851		1.07905	2.31685e-06	up	-0.77519	0.000345878		0.303857	0.392832
XM_003358781.2	ITGB5	29	8.88584	65	14.2332	40	9.62684	154	47.6647	75	17.2724	33	7.67467	0.679679	0.0874832		-0.564125	0.167015		0.115554	0.897895		-1.46445	1.31296e-12	down	-1.17029	0.000582178	down	-2.63474	2.59544e-26	down
XM_001926784.4	MYLK	94	20.5731	121	18.9254	121	20.8008	32	7.07453	171	28.1294	158	26.2467	-0.120434	0.727592		0.136315	0.70899		0.0158813	0.969502		1.99137	6.92942e-16	up	-0.0999407	0.76272		1.89143	9.27939e-14	up
XM_003358836.2	ABI3BP	3	0.438649	2	0.208984	6	0.689081	116	17.1328	36	3.95631	47	5.21602	-1.06967	0.609633		1.72128	0.308467		0.651607	0.747832		-2.11454	1.17339e-15	down	0.398795	0.450155		-1.71574	7.67511e-12	down
XM_003132716.3	DCBLD2	111	34.6798	213	47.5578	242	59.3872	332	104.777	138	32.406	150	35.5706	0.455586	0.0233599		0.320469	0.0806316		0.776054	2.19959e-05		-1.693	1.19499e-32	down	0.134425	0.678147		-1.55857	8.76978e-29	down
XM_003358894.2	HEMK2	26	7.54827	69	14.3157	47	10.7175	15	4.39887	56	12.2195	52	11.4584	0.923377	0.0146781		-0.417621	0.318917		0.505756	0.376281		1.47398	0.000590748	up	-0.0927841	0.883931		1.3812	0.00211358
XM_003132780.3	MX2	130	52.423	171	49.2791	178	56.3796	29	11.8128	182	55.1622	223	68.2542	-0.0892234	0.769984		0.194196	0.448978		0.104973	0.758979		2.22333	2.53338e-19	up	0.307236	0.126855		2.53057	2.31844e-27	up
XR_131040.2	COL18A1	62	9.53695	124	13.631	104	12.5653	961	149.32	244	28.2098	242	28.2539	0.515292	0.0614432		-0.117442	0.760453		0.39785	0.263129		-2.40414	1.24747e-147	down	0.00225701	1		-2.40188	1.26579e-146	down
XM_003483405.1	testican-3	4	1.22662	1	0.219148	3	0.722593	51	15.7977	8	1.84387	8	1.86202	-2.48471	0.205019		1.72128	0.52292		-0.763431	0.72908		-3.09891	1.02646e-10	down	0.0141311	1		-3.08478	1.54401e-10	down
XM_001927764.3	SPOCK3	6	0.876961	15	1.56678	16	1.83684	344	50.7882	41	4.50407	55	6.10151	0.83722	0.390415		0.229424	0.836577		1.06664	0.307325		-3.49519	1.16159e-76	down	0.437939	0.349734		-3.05725	7.60677e-68	down
XM_001927176.3	GALNT9	2	0.706441	17	4.29124	13	3.60672	1	0.356797	50	13.2742	15	4.02145	2.60275	0.00998328		-0.250708	0.821856		2.35205	0.0566248		5.21738	1.22219e-10	up	-1.72283	0.000128923	down	3.49454	0.0042033
XM_001928616.4	NOC4L	97	17.2349	209	26.5382	131	18.2824	41	7.35863	220	29.38	168	22.6565	0.622738	0.00161887		-0.537621	0.00558438		0.085117	0.862555		1.99733	2.34783e-20	up	-0.374911	0.0549589		1.62242	6.74057e-12	up
XM_001924244.4	SLC24A6	89	7.55318	121	7.33861	143	9.53233	55	4.71496	189	12.0557	201	12.9474	-0.0415783	0.906988		0.377323	0.129085		0.335745	0.263244		1.3544	2.35712e-10	up	0.10294	0.723653		1.45734	3.7934e-12	up
XR_135406.1	SCARF2	265	35.2113	239	22.6946	288	30.0575	153	20.5354	461	46.0394	279	28.1376	-0.63369	7.69225e-06		0.405373	0.00942046		-0.228317	0.225512		1.16475	2.19632e-19	up	-0.710371	1.28702e-09		0.454384	0.0070971
XM_003483521.1	RASSF4	72	10.8221	91	9.7748	105	12.3963	80	12.1463	88	9.94151	196	22.3604	-0.146838	0.705069		0.342766	0.271219		0.195927	0.649135		-0.288977	0.357358		1.16941	1.52385e-09	up	0.880432	1.24057e-05
XM_003483553.1	NT5C2	258	31.2151	656	56.7202	521	49.5116	223	27.2537	614	55.8349	610	56.0172	0.861617	1.89386e-16		-0.196097	0.0877237		0.665519	1.31571e-08		1.03471	2.90543e-21	up	0.0047017	1		1.03942	2.79935e-21	up
XM_003483558.1	ATRNL1	31	2.36186	32	1.74233	58	3.47091	141	10.8514	85	4.86746	128	7.40198	-0.438904	0.416033		0.994296	0.00995828		0.555392	0.254667		-1.15664	2.97171e-08	down	0.60474	0.0166005		-0.551901	0.00865787
XM_003483569.1	MED29	24	7.83859	31	7.23564	22	5.64381	48	15.8359	29	7.11896	21	5.20585	-0.115474	0.879326		-0.35845	0.627211		-0.473924	0.538751		-1.15346	0.00276936		-0.451532	0.527126		-1.60499	7.46289e-05	down
XM_003483572.1	CHST15	58	7.40734	64	5.84121	54	5.41691	185	23.8661	118	11.3268	130	12.6015	-0.342689	0.365563		-0.108797	0.848088		-0.451487	0.299059		-1.07522	1.62307e-09	down	0.153856	0.656046		-0.921364	2.06925e-07
XM_001928260.4	CPXM2	324	42.3429	241	22.5082	259	26.5863	25	3.30028	91	8.93859	116	11.5064	-0.911669	1.22789e-12		0.240234	0.20152		-0.671435	5.59902e-07		1.43746	8.86545e-06	up	0.364317	0.21937		1.80177	1.22181e-09	up
XM_003359464.2	WWC2	238	14.4366	247	10.7071	346	16.4849	110	6.73994	224	10.2124	312	14.3644	-0.431159	0.00523897		0.622576	3.19985e-06		0.191417	0.32308		0.599514	0.00127084		0.492178	0.000922678		1.09169	5.11824e-12	up
XM_003483636.1	GSR	22	3.73665	53	6.43316	48	6.4036	41	7.03427	82	10.468	38	4.89879	0.783781	0.0790445		-0.00664295	0.98983		0.777138	0.134995		0.573519	0.0904533		-1.09549	0.000660805	down	-0.521974	0.247698
XM_003133393.3	RBPMS	129	38.2071	193	40.8507	132	30.708	42	12.5655	105	23.3741	126	28.325	0.0965217	0.73481		-0.411748	0.054389		-0.315226	0.257672		0.895447	0.00182574		0.277166	0.359154		1.17261	8.74333e-06	up
XM_003133399.3	HS6ST1	26	6.70164	62	11.4206	57	11.54	150	39.0548	153	29.6409	87	17.0205	0.769048	0.0581632		0.0150087	0.976657		0.784057	0.0896428		-0.397912	0.0517371		-0.800313	0.000300507		-1.19823	4.44466e-09	down
XM_001925637.4	ITGA6	53	7.08918	47	4.49269	57	5.9885	86	11.6197	41	4.12188	30	3.0457	-0.65804	0.0736983		0.414616	0.353587		-0.243424	0.656878		-1.49519	1.51166e-07	down	-0.43653	0.442719		-1.93172	2.12408e-10	down
XM_003483683.1	lunapark	66	16.8864	127	23.2212	87	17.4837	32	8.27023	86	16.538	111	21.5556	0.459582	0.0946531		-0.409426	0.144491		0.0501563	0.941019		0.999784	0.00200906		0.382282	0.204836		1.38207	1.69657e-06	up
XM_003359644.2	PECR	60	12.319	104	15.2597	122	19.6747	72	14.9325	199	30.7092	174	27.1156	0.308841	0.351979		0.366613	0.186778		0.675454	0.0181141		1.04022	2.23086e-07	up	-0.17955	0.47801		0.860669	6.53754e-05
XM_003483736.1	IGFBP5	285	88.1762	457	101.044	425	103.281	671	209.703	366	85.1098	379	89.0003	0.196524	0.171849		0.0315837	0.891549		0.228108	0.156885		-1.30095	1.73359e-44	down	0.0644853	0.770526		-1.23646	8.04156e-41	down
XM_003133650.3	tensin-1	241	98.2225	344	100.194	340	108.842	78	32.1117	290	88.8349	286	88.4719	0.0286673	0.906017		0.119441	0.535893		0.148108	0.483617		1.46803	1.71299e-17	up	-0.00590664	1		1.46212	3.85977e-17	up
XM_003133718.3	SP110	78	14.1895	122	15.8606	131	18.7183	51	9.37167	150	20.5095	183	25.2678	0.160627	0.634393		0.239001	0.421934		0.399628	0.190372		1.12991	1.8719e-06	up	0.301012	0.18887		1.43092	7.90083e-11	up
XM_003133742.3	UGT1A3	1	0.4142	3	0.888014	9	2.92803	42	17.5725	74	23.0374	26	8.1739	1.10025	0.66849		1.72128	0.182086		2.82153	0.0879589		0.390655	0.302711		-1.49488	1.92611e-05	down	-1.10423	0.00927207
XM_003483773.1	UGT1A1	0	0	12	1.28898	14	1.65283	97	14.7274	140	15.816	64	7.30136	4.10025	0.00823642		0.358707	0.753211		4.45896	0.00413846		0.102889	0.751422		-1.11515	1.96838e-06	down	-1.01226	8.43446e-05	down
XM_003483806.1	BASP1	923	192.723	750	111.913	776	127.267	913	192.565	596	93.5339	445	70.524	-0.784148	2.90017e-27		0.185481	0.0595059		-0.598667	7.16311e-16		-1.04178	1.71994e-42	down	-0.407376	7.95367e-05		-1.44916	1.25477e-70	down
XM_003133906.3	DAB2	781	71.5672	2167	141.909	1442	103.789	440	40.7278	1059	72.9375	1311	91.1825	0.987597	3.31916e-67		-0.451313	7.3823e-19		0.536284	5.73647e-16		0.840646	8.5159e-26		0.322096	1.15897e-06		1.16274	2.93077e-54	up
XM_003359772.2	embigin	6	1.43144	5	0.852471	11	2.06128	65	15.6643	5	0.896568	11	1.99186	-0.747743	0.594681		1.27382	0.257195		0.526076	0.718277		-4.12692	1.33728e-16	down	1.15163	0.323963		-2.97529	7.68314e-13	down
XM_003133937.3	ITGA1	263	20.3755	447	24.7484	227	13.8134	55	4.30417	319	18.5752	280	16.4648	0.280504	0.0401654		-0.841268	6.45871e-12		-0.560764	0.000277317		2.10957	2.18584e-31	up	-0.173998	0.351679		1.93557	9.52655e-25	up
XM_003483819.1	ESM1	0	0	1	0.493877	14	7.59944	338	235.951	4	2.0777	17	8.91713	#VALUE!	NA		3.94367	0.00174321		4.45896	0.00413846		-6.82736	1.687e-90	down	2.10159	0.0200489		-4.72577	3.05941e-89	down
XM_003359787.2	ZSWIM6	116	8.37303	197	10.162	134	7.59719	160	11.6659	185	10.0366	91	4.98554	0.279363	0.218246		-0.419648	0.0463521		-0.140285	0.703004		-0.217028	0.318402		-1.00946	3.70723e-07	down	-1.22648	5.50464e-10	down
XR_131155.2	SH3PXD2B	236	25.5909	569	44.0935	328	27.9364	211	23.1117	592	48.2489	418	34.403	0.784934	2.68972e-12		-0.658418	5.79676e-10		0.126516	0.578981		1.06187	2.18157e-21	up	-0.487963	1.80976e-06		0.57391	1.13055e-05
XM_003134114.3	CYFIP2	85	7.97483	77	5.16275	71	5.23219	153	14.5	140	9.87239	100	7.12112	-0.627313	0.02358		0.0192756	0.98475		-0.608037	0.0536089		-0.554586	0.00473009		-0.471296	0.0594166		-1.02588	2.46641e-07	down
XM_003134129.3	GALNT10	107	21.7697	100	14.5397	121	19.3365	27	5.54891	112	17.1269	101	15.5968	-0.582319	0.0165295		0.411322	0.130843		-0.170997	0.65011		1.62599	3.37645e-08	up	-0.135012	0.73542		1.49097	1.30146e-06	up
XM_003483862.1	SPARC	4805	919.72	13128	1795.76	8851	1330.69	3698	714.998	11786	1695.59	8909	1294.31	0.965331	0		-0.43242	3.82222e-105		0.532911	4.81981e-97		1.24578	0	up	-0.389608	4.71908e-81		0.856168	4.95176e-222
XR_131165.2	DLC1	262	18.8936	475	24.4791	321	18.182	130	9.46962	406	22.0055	401	21.9485	0.373653	0.00321817		-0.429039	0.000371409		-0.0553866	0.851872		1.21649	2.52394e-18	up	-0.00374638	1		1.21274	5.30357e-18	up
XM_003134187.3	ASAH1	151	24.9257	197	23.2394	285	36.952	650	108.382	209	25.9303	245	30.696	-0.101061	0.703012		0.669081	7.40735e-06		0.56802	0.000846926		-2.06342	6.62866e-83	down	0.24341	0.224303		-1.82001	9.68223e-70	down
XM_003359868.2	SFRP1	32	13.1686	49	14.4103	28	9.05047	369	153.388	40	12.3721	23	7.18395	0.130002	0.837205		-0.67104	0.158944		-0.541038	0.381974		-3.63203	1.19182e-84	down	-0.784235	0.131699		-4.41626	1.01976e-94	down
XM_003134242.3	GPCPD1	267	35.6509	563	53.7225	638	66.9119	180	24.2777	529	53.0893	813	82.394	0.591587	1.27562e-07		0.316737	0.00141638		0.908324	8.74236e-18		1.12879	4.15419e-21	up	0.634119	7.475e-14		1.76291	9.25658e-63	up
XM_003134243.3	CRLS1	325	64.4054	480	67.978	366	56.9696	136	27.2241	327	48.7056	371	55.8031	0.0778866	0.645543		-0.254876	0.0535717		-0.176989	0.314326		0.839203	2.32913e-08		0.19626	0.224114		1.03546	4.64809e-13	up
XM_003359928.2	SNRPB	83	43.255	105	39.1054	110	45.0272	48	25.2683	86	33.686	130	51.4218	-0.145502	0.680061		0.203429	0.56238		0.0579272	0.918374		0.414821	0.223847		0.610234	0.0145499		1.02506	6.4721e-05	up
XM_003359951.2	NECAB3	46	21.99	39	13.3235	49	18.3987	27	13.0378	74	26.5883	81	29.3899	-0.722868	0.0693508		0.465623	0.333822		-0.257245	0.665502		1.02808	0.00366547		0.144528	0.764925		1.17261	0.000585887	up
XM_003134405.3	GGT7	55	8.02037	102	10.6297	61	6.98691	36	5.30286	102	11.1795	75	8.30116	0.406358	0.205071		-0.605373	0.044831		-0.199015	0.716202		1.07602	0.000254504	up	-0.429476	0.168107		0.646544	0.0736231
XM_003483952.1	SAMHD1	175	22.1716	369	33.4098	340	33.8346	159	20.3485	749	71.3235	694	66.7366	0.591558	3.21295e-05		0.0182289	0.963355		0.609787	5.54134e-05		1.80946	8.90175e-60	up	-0.0958989	0.445337		1.71356	1.47859e-51	up
XM_003360044.2	SYCP2	150	10.2364	172	8.38831	185	9.91637	55	3.79137	73	3.74432	183	9.47883	-0.287262	0.186106		0.241432	0.30432		-0.0458303	0.911797		-0.0180161	0.969693		1.34001	5.69801e-11	up	1.32199	1.14996e-09	up
XM_003134577.3	SMARCD3	223	39.0945	401	50.2393	272	37.4544	71	12.5732	299	39.398	268	35.6608	0.36185	0.0103412		-0.423681	0.00155307		-0.0618302	0.845172		1.64777	3.10892e-21	up	-0.143781	0.48689		1.50399	9.29556e-17	up
XM_003360070.2	NUB1	247	52.0293	308	46.365	336	55.5922	169	35.9595	332	52.5631	482	77.0627	-0.166289	0.349716		0.261846	0.0917692		0.0955571	0.697053		0.547679	0.000228554		0.551981	1.2118e-06		1.09966	1.7185e-18	up
XM_003360120.2	HIPK2	50	11.8619	58	9.83332	56	10.4351	20	4.7928	66	11.7685	28	5.04182	-0.270583	0.536928		0.0856889	0.896089		-0.184894	0.747782		1.29599	0.00074266	up	-1.22291	0.000902064	down	0.073077	0.925735
XM_003484050.1	CHN2	56	12.2213	48	7.48614	67	11.4849	100	22.0447	61	10.0058	71	11.7607	-0.707101	0.0455711		0.617442	0.0958962		-0.0896588	0.895663		-1.1396	6.34439e-06	down	0.233141	0.610624		-0.906459	0.000329696
XM_003484054.1	SKAP2	59	8.71022	89	9.38978	90	10.4362	175	26.097	137	15.2016	107	11.9897	0.108382	0.815512		0.152435	0.723819		0.260817	0.549127		-0.77966	1.49708e-05		-0.342434	0.206529		-1.12209	1.65374e-09	down
XM_003135145.3	LAS1	153	31.4642	130	19.1055	144	23.2601	161	33.4447	98	15.1476	62	9.6775	-0.719728	0.000204918		0.283872	0.285936		-0.435856	0.0566234		-1.14269	3.65885e-09	down	-0.646382	0.0304769		-1.78907	3.64219e-17	down
XM_001924519.3	SRPX	21	3.58115	29	3.53419	54	7.23304	115	19.8097	61	7.81853	86	11.1314	-0.0190445	0.977876		1.03322	0.0103429		1.01418	0.0291189		-1.34123	1.80753e-08	down	0.509659	0.129837		-0.831575	0.000348571
XM_003484146.1	MUM1L1	27	2.36399	30	1.87712	39	2.68207	124	10.9668	44	2.89552	47	3.12339	-0.332705	0.596753		0.514827	0.346817		0.182122	0.825427		-1.92125	8.25732e-15	down	0.109288	0.870348		-1.81196	1.44596e-13	down
XM_003484149.1	Aut2a	37	8.15878	53	8.35195	57	9.87238	22	4.90029	61	10.1099	79	13.222	0.033759	0.956741		0.241285	0.638495		0.275044	0.641095		1.04482	0.00839801		0.387175	0.306749		1.432	4.81073e-05	up
XM_001925471.4	GPC4	498	65.3288	960	89.9984	657	67.6961	137	18.154	704	69.4128	508	50.5807	0.462181	3.04266e-08		-0.410826	2.84637e-07		0.0513545	0.779347		1.93492	1.67582e-61	up	-0.456616	8.741e-07		1.4783	1.39315e-30	up
XR_135473.1	plexin-A3	120	8.04382	114	5.46103	84	4.42266	169	11.4431	99	4.98779	80	4.07021	-0.558709	0.0140384		-0.304258	0.346942		-0.862966	0.000349729		-1.198	2.76716e-10	down	-0.293297	0.398812		-1.4913	5.62318e-14	down
XM_003360611.2	TRPA1	0	0	2	0.176282	0	0	1771	220.64	18	1.66861	15	1.40419	#VALUE!	NA		#VALUE!	NA		#VALUE!	NA		-7.0469	0	down	-0.248903	0.813072		-7.29581	0	down
XR_135476.1	perilipin-2	198	41.7769	543	81.8765	378	62.645	75	15.9848	439	69.619	281	45.0011	0.970744	1.24169e-16		-0.386251	0.000605523		0.584493	4.02496e-05		2.12278	2.23659e-43	up	-0.62952	1.6569e-07		1.49326	2.28001e-17	up
XR_135477.1	DLC1	195	20.6749	346	26.2164	209	17.4052	105	11.2454	277	22.074	295	23.7398	0.34259	0.0273814		-0.590954	2.99554e-05		-0.248364	0.270629		0.973016	4.95209e-09		0.10496	0.638767		1.07798	3.56772e-11	up
XM_001924286.4	legumain	128	42.8326	170	40.6539	206	54.1446	808	273.119	135	33.954	151	38.352	-0.0753172	0.817314		0.413425	0.0320455		0.338107	0.150537		-3.00788	1.34796e-157	down	0.17572	0.560082		-2.83216	1.19168e-147	down
XM_003360841.2	neuropilin-2	198	23.6854	506	43.2568	266	24.9931	99	11.9626	503	45.2246	362	32.8677	0.868929	5.41461e-13		-0.791396	3.90573e-12		0.0775327	0.794966		1.91858	1.41734e-43	up	-0.460438	4.49431e-05		1.45814	1.73369e-21	up
XM_003125816.3	NOTCH2	258	27.2938	332	25.0998	336	27.9194	142	15.1743	284	22.5816	379	30.4319	-0.120896	0.515918		0.153593	0.39269		0.0326971	0.919751		0.573519	0.000411087		0.430438	0.00133276		1.00396	1.08004e-12	up
XM_003361272.2	IGF1R	75	9.17309	105	9.17766	94	9.03037	107	13.2195	106	9.74433	70	6.49827	0.000718709	1		-0.0233417	0.977251		-0.022623	0.962436		-0.440028	0.0757252		-0.584506	0.0425211		-1.02453	2.57065e-05	down
XM_003361339.2	SKAP2	39	9.85928	46	8.31049	59	11.7154	126	32.1756	59	11.2105	85	16.3097	-0.246548	0.628734		0.495396	0.237823		0.248848	0.676011		-1.52112	5.32473e-11	down	0.540879	0.10594		-0.980239	9.35153e-06
XM_003361358.2	TLR4	3	0.483088	4	0.460313	1	0.126482	66	10.7355	23	2.78371	8	0.977778	-0.0696706	0.97071		-1.86368	0.432223		-1.93336	0.477081		-1.94731	2.55131e-08	down	-1.50943	0.0361679		-3.45674	8.22859e-15	down
XM_003361527.2	JAM2	7	2.79033	8	2.27896	4	1.25239	31	12.4823	5	1.49803	10	3.02554	-0.292063	0.843314		-0.863685	0.574958		-1.15575	0.45064		-3.05875	1.05649e-06	down	1.01413	0.415999		-2.04462	0.000195086	down
XM_003361564.2	MASP1	11	5.83624	17	6.44582	8	3.33391	134	71.816	143	57.0254	53	21.3433	0.143323	0.900815		-0.951148	0.299987		-0.807825	0.491045		-0.332699	0.138865		-1.41782	2.55855e-09	down	-1.75052	5.85955e-14	down
XM_003484284.1	DDX58	400	81.4254	404	58.7719	569	90.9778	49	10.0756	496	75.8881	896	138.438	-0.470353	3.20962e-05		0.630388	3.97986e-10		0.160036	0.27519		2.91301	6.31661e-70	up	0.86729	4.10542e-26		3.7803	9.14021e-158	up
XM_003361721.2	PDE4B	4	1.32573	12	2.84226	2	0.520652	13	4.35224	42	10.4625	13	3.27027	1.10025	0.319763		-2.44865	0.042633		-1.34839	0.538176		1.2654	0.0112468		-1.67775	0.000758431	down	-0.41235	0.655675
XM_003361788.2	utrophin	38	12.4859	83	19.4896	50	12.9042	16	5.31047	62	15.3116	34	8.47934	0.642404	0.0621467		-0.594868	0.0847266		0.0475356	0.937592		1.52772	0.000171602	up	-0.852602	0.0278705		0.675113	0.251158
XM_003361813.2	SEMA3A	6	1.36649	24	3.9062	17	3.04107	80	18.4043	48	8.21652	35	6.05018	1.51529	0.0377111		-0.361185	0.682077		1.15411	0.24539		-1.16345	5.01999e-05	down	-0.441548	0.388347		-1.60499	1.18699e-07	down
XM_003361818.2	SLC3A2	114	37.0115	195	45.2433	144	36.7213	59	19.349	184	44.8995	154	37.9488	0.289732	0.201575		-0.30109	0.185867		-0.0113581	0.979462		1.21444	1.26121e-08	up	-0.242644	0.321525		0.971794	2.82426e-05
XM_003484299.1	PLSCR1	40	18.979	98	33.2298	96	35.7773	27	12.9406	96	34.2355	115	41.415	0.808074	0.00850602		0.106568	0.81582		0.914641	0.00450529		1.40359	7.2279e-06	up	0.274659	0.390617		1.67825	1.02253e-08	up
XM_003124981.3	FAM176A	25	7.10652	22	4.46918	29	6.47498	111	31.8725	27	5.76863	51	11.0036	-0.669133	0.251159		0.534864	0.42179		-0.134268	0.893419		-2.46601	5.94836e-18	down	0.931669	0.0314304		-1.53434	9.30416e-10	down
XM_003361918.2	DLG1	30	7.54406	33	5.93043	39	7.70321	42	10.6686	20	3.78012	24	4.5808	-0.347205	0.547626		0.377323	0.521188		0.0301185	0.967914		-1.49687	0.0004704	down	0.277166	0.75826		-1.2197	0.004236
XM_003362042.2	ZNFX1	775	44.856	768	31.7664	885	40.2332	250	14.6162	892	38.8039	1194	52.4528	-0.497798	1.67015e-10		0.340886	2.40199e-05		-0.156912	0.124846		1.40863	1.213e-49	up	0.434818	2.44946e-10		1.84345	7.05818e-98	up
XR_135503.1	COL1A1	27695	2470.78	61053	3892.49	38203	2677.03	10782	971.643	46549	3121.29	39259	2658.38	0.655729	0		-0.540061	0		0.115667	6.01348e-23		1.68364	0	up	-0.231596	1.30298e-120		1.45205	0	up
XM_003484310.1	NAGA	40	8.73447	91	14.2006	68	11.663	28	6.17604	95	15.5917	65	10.773	0.701158	0.0299751		-0.284017	0.459264		0.417142	0.371695		1.33602	1.91297e-05	up	-0.533357	0.089926		0.802663	0.0386576
XM_003133832.3	KIF1A	139	10.9106	149	8.35811	129	7.95328	210	16.6505	37	2.18287	52	3.09801	-0.384481	0.0765811		-0.0716263	0.845729		-0.456107	0.0587565		-2.93127	3.25946e-40	down	0.505117	0.281398		-2.42616	1.30118e-32	down
XM_003484319.1	SLC20A1	233	43.443	260	34.6438	281	41.1523	772	145.397	371	51.9912	302	42.7382	-0.326526	0.0439392		0.248374	0.158928		-0.0781529	0.771569		-1.48366	2.58938e-62	down	-0.28274	0.0564756		-1.7664	1.85918e-79	down
XR_135505.1	SMG1	421	14.5552	557	13.762	586	15.9132	145	5.06384	518	13.4604	696	18.2638	-0.080851	0.596291		0.209538	0.0670748		0.128687	0.401971		1.41042	4.52972e-29	up	0.440266	2.29564e-06		1.85068	1.81667e-57	up
XM_003484338.1	BDKRB2	2	0.642219	3	0.688435	1	0.252218	45	14.5962	17	4.10293	8	1.94979	0.100254	0.968566		-1.44865	0.608838		-1.34839	0.69795		-1.83087	1.76851e-05	down	-1.07333	0.224283		-2.9042	7.09914e-09	down
NM_213938.1	OXCT1	45	9.27419	91	13.4027	62	10.0364	37	7.70265	103	15.9548	58	9.07271	0.531233	0.109731		-0.417283	0.230742		0.11395	0.879249		1.05057	0.000324281	up	-0.814388	0.00388596		0.236178	0.634306
NM_213934.1	VCL	6995	513.161	6526	342.138	6891	397.074	2115	156.73	4356	240.185	6151	342.498	-0.584833	1.89006e-122		0.214829	2.9431e-16		-0.370004	9.9088e-50		0.615865	5.93723e-61		0.511948	1.28295e-70		1.12781	6.36165e-242	up
NM_213927.1	GOT1	121	23.0679	227	30.9269	171	25.606	76	14.6356	226	32.3834	213	30.8211	0.422977	0.0300035		-0.272381	0.197058		0.150596	0.656444		1.14577	1.40661e-09	up	-0.0713382	0.799964		1.07443	3.38675e-08	up
NM_213910.1	SERPINE1	7676	976.075	11345	1030.96	7496	748.689	1989	255.481	4906	468.887	6142	592.794	0.0789219	0.00113232		-0.461549	1.95443e-102		-0.382627	3.63919e-58		0.876023	1.33984e-126		0.338292	9.97938e-33		1.21432	8.94732e-272	up
NM_213891.1	VCAM1	28	4.28283	59	6.44931	48	5.76684	1068	165.014	502	57.7124	378	43.8845	0.59058	0.167701		-0.161366	0.781914		0.429214	0.467057		-1.51563	7.70452e-89	down	-0.39517	0.00058913		-1.9108	2.87585e-122	down
NM_213955.1	GALNS	54	8.50178	89	10.0137	66	8.16175	150	23.8552	137	16.2117	88	10.5159	0.236138	0.543058		-0.295024	0.444		-0.0588865	0.935592		-0.557268	0.00499094		-0.624469	0.00995539		-1.18174	6.75656e-09	down
NM_213967.1	SCARB1	109	15.5735	133	13.58	218	24.4646	99	14.2879	84	9.02048	226	24.5083	-0.19761	0.491504		0.849217	1.05221e-06		0.651607	0.000995932		-0.66352	0.00825362		1.44199	5.05321e-15	up	0.778472	2.62689e-05
NM_213971.1	CLU	651	152.171	687	114.761	1035	190.026	7534	1778.9	1089	191.324	723	128.272	-0.407056	2.43237e-06		0.727564	2.80694e-23		0.320508	0.000115554		-3.21689	0	down	-0.576805	1.79287e-15		-3.7937	0	down
NM_213978.1	B2M	144	101.165	323	162.166	295	162.785	111	78.7713	418	220.718	389	207.427	0.680757	8.7532e-06		0.00549579	0.979841		0.686253	2.65373e-05		1.48646	1.8714e-25	up	-0.0896017	0.633684		1.39686	1.22234e-21	up
NM_213997.1	IL18	14	8.03112	2	0.81991	6	2.70348	212	122.846	6	2.58697	10	4.35405	-3.29206	0.00126739		1.72128	0.308467		-1.57079	0.100295		-5.56944	1.58352e-58	down	0.751097	0.562516		-4.81834	1.83821e-56	down
NM_214006.1	CD9	28	8.70529	24	5.33242	43	10.5007	153	48.0498	40	9.3471	39	9.20313	-0.707101	0.192494		0.977617	0.0368796		0.270517	0.694974		-2.36194	2.24868e-23	down	-0.0223948	1		-2.38434	2.15007e-23	down
NM_214007.1	EGFR	183	13.8568	412	22.2945	237	14.0956	186	14.2266	500	28.456	378	21.7245	0.686093	2.71466e-07		-0.661442	2.10092e-07		0.0246503	0.953911		1.00014	1.69348e-16	up	-0.389411	0.000745148		0.610734	9.93332e-06
NM_214050.1	GSTO1	85	36.3109	70	21.37	104	34.8959	157	67.7475	63	20.2279	119	38.5843	-0.764816	0.00521387		0.707472	0.00984375		-0.0573443	0.920648		-1.74382	2.32744e-16	down	0.931669	0.000261468		-0.812153	2.78125e-05
NM_214053.1	SHAS2	1	0.127585	0	0	3	0.300637	84	10.8256	2	0.191788	4	0.387351	#VALUE!	NA		#VALUE!	NA		1.23657	0.699804		-5.8188	1.68428e-23	down	1.01413	0.656437		-4.80467	1.46049e-22	down
NM_214054.1	PLAT	64	9.92464	83	9.19816	100	12.1803	171	26.7859	81	9.44086	77	9.06298	-0.109669	0.810874		0.405132	0.190738		0.295463	0.454147		-1.50448	1.75769e-14	down	-0.0589324	0.9181		-1.56342	4.06343e-15	down
NM_214061.1	MX1	1223	183.319	1631	174.713	1839	216.514	322	48.7543	1823	205.381	2491	283.401	-0.0693757	0.383243		0.30948	7.04784e-09		0.240104	9.00448e-05		2.0747	6.07082e-174	up	0.464542	5.5128e-24		2.53924	3.06534e-304	up
NM_214067.1	CAST	509	82.7674	501	58.2194	746	95.2804	702	115.307	441	53.8979	743	91.7014	-0.507563	2.45343e-07		0.71068	3.41263e-16		0.203117	0.0753491		-1.09717	1.30278e-35	down	0.766715	1.37665e-17		-0.330459	0.000104927
NM_214084.1	VEGFA	97	63.5797	94	44.0314	79	40.6721	175	115.867	76	37.4414	101	50.2474	-0.530032	0.0409664		-0.114493	0.812092		-0.644525	0.0239201		-1.62976	1.45724e-16	down	0.424415	0.174452		-1.20535	1.37822e-10	down
NM_214099.1	IGFBP5	212	83.7198	387	109.217	323	100.189	673	268.462	315	93.4964	300	89.9207	0.383561	0.00737963		-0.124484	0.507169		0.259077	0.166165		-1.52174	1.95775e-56	down	-0.0562582	0.819602		-1.57799	4.36271e-59	down
NM_214114.1	JAK1	907	68.6646	2027	109.665	1569	93.2978	860	65.7657	2375	135.139	1766	101.476	0.675464	6.72345e-33		-0.233186	2.09031e-05		0.442278	3.07156e-12		1.03904	1.52187e-81	up	-0.413311	2.73985e-18		0.625727	1.12448e-25
NM_214116.1	MGP	538	341.49	1266	574.271	893	445.215	207	132.721	933	445.111	601	289.545	0.749891	9.17442e-25		-0.36723	9.72535e-08		0.382661	1.60307e-05		1.74577	8.44048e-71	up	-0.620381	4.09211e-15		1.12538	8.51687e-24	up
NM_214143.1	UTS2	43	25.7109	51	21.7925	24	11.2715	70	42.2788	33	14.8305	23	10.4381	-0.238548	0.620441		-0.951148	0.0332935		-1.1897	0.00901206		-1.51137	2.33881e-06	down	-0.506701	0.425228		-2.01807	4.76126e-09	down
NM_213867.1	IL8	7	1.79098	3	0.548532	13	2.61251	365	94.3323	37	7.11517	45	8.73877	-1.7071	0.184234		2.25179	0.0332627		0.544692	0.688445		-3.72878	2.45821e-85	down	0.296531	0.610387		-3.43225	1.29718e-79	down
NM_213857.1	TIMP1	1552	805.516	3946	1463.62	2934	1196.1	618	324.001	2573	1003.72	1816	715.392	0.861554	3.0561e-97		-0.291207	3.62971e-15		0.570347	3.04166e-36		1.63129	5.14989e-177	up	-0.488556	7.10647e-27		1.14274	5.51151e-73	up
NM_213830.1	FOLR1	8	2.5056	18	4.02887	15	3.69009	73	23.0951	52	12.241	32	7.60708	0.685217	0.436963		-0.126719	0.927426		0.558497	0.645536		-0.915866	0.00219337		-0.686309	0.124148		-1.60217	5.10508e-07	down
NM_213829.1	AWN	0	0	0	0	0	0	46	25.1072	0	0	2	0.82024	#VALUE!	NA		#VALUE!	NA		#VALUE!	NA		-6.95004	1.14457e-12	down	#VALUE!	NA		-4.93591	1.1002e-12	down
NM_213826.1	USP18	446	99.4966	547	87.2066	621	108.815	130	29.2949	589	98.7599	719	121.744	-0.190211	0.112148		0.319367	0.00152819		0.129156	0.381458		1.75328	4.15276e-45	up	0.301855	0.00156914		2.05513	3.83015e-68	up
NM_213811.1	SR-PSOX	114	55.7545	115	40.194	121	46.4819	66	32.6058	168	61.7556	199	73.871	-0.472108	0.0476668		0.209688	0.522817		-0.26242	0.405983		0.921442	2.61101e-05		0.258438	0.253633		1.17988	7.50601e-09	up
NM_213804.1	DDX58	1368	129.687	1718	116.392	2156	160.54	226	21.6419	1902	135.523	3205	230.614	-0.156046	0.0127554		0.463942	1.24276e-21		0.307896	1.24527e-08		2.64664	3.83336e-242	up	0.766938	1.65361e-75		3.41358	0	up
NM_213753.1	TSPO	133	61.2022	141	46.3685	176	63.6138	420	195.227	227	78.5114	313	109.321	-0.400439	0.0708745		0.456195	0.0294687		0.0557561	0.895288		-1.31418	1.90372e-28	down	0.477601	0.00133096		-0.836577	9.97705e-14
NM_214146.1	B2R	1	0.276033	2	0.39453	2	0.433626	36	10.0378	15	3.11204	5	1.04756	0.515292	0.882036		0.136315	0.981041		0.651607	0.883941		-1.68952	0.000397986	down	-1.57083	0.0993352		-3.26035	5.6329e-08	down
NM_214147.1	PMAIP1	193	44.5404	327	53.9303	313	56.7367	59	13.7538	384	66.607	431	75.4953	0.275982	0.0967034		0.073187	0.749668		0.349169	0.047225		2.27584	2.20629e-41	up	0.180713	0.227003		2.45655	7.19998e-51	up
NM_214170.1	CD59	56	27.6362	39	13.7544	65	25.1957	128	63.8081	32	11.8695	29	10.8626	-1.00666	0.00401352		0.873281	0.0158159		-0.13338	0.825799		-2.42648	3.00059e-20	down	-0.127888	0.876589		-2.55437	3.15022e-21	down
NM_214178.1	SLC23A2	50	9.76647	66	9.21297	110	16.8765	249	49.1295	120	17.6173	120	17.7908	-0.0841702	0.878843		0.873281	0.000815316		0.78911	0.0083581		-1.47959	2.47314e-20	down	0.0141311	1		-1.46546	7.51533e-20	down
NM_214200.1	PLIN2	191	39.3001	499	73.3751	328	53.0099	91	18.9137	458	70.83	312	48.7259	0.900759	1.34289e-13		-0.469029	5.26209e-05		0.43173	0.00791685		1.90493	2.41736e-39	up	-0.53967	4.75735e-06		1.36526	7.29837e-17	up
NM_214239.1	MMP14	1040	120.809	2038	169.184	1468	133.942	4219	495.053	3187	278.253	1946	171.575	0.485862	1.85359e-18		-0.336987	1.97826e-10		0.148875	0.0617368		-0.831183	8.59482e-134		-0.697556	4.93745e-63		-1.52874	0	down
NM_214246.1	CES1	1	0.196638	0	0	3	0.463353	123	24.4314	21	3.1037	16	2.388	#VALUE!	NA		#VALUE!	NA		1.23657	0.699804		-2.97668	4.22675e-24	down	-0.378186	0.675515		-3.35486	1.53003e-26	down
NM_214283.1	PLTP	8	2.01574	12	2.16079	5	0.989548	59	15.0166	25	4.73452	35	6.69357	0.100254	0.93302		-1.12672	0.321524		-1.02647	0.470693		-1.66527	3.48482e-06	down	0.499558	0.41159		-1.16571	0.000792409	down
NM_214288.1	NPY1R	6	1.98687	5	1.18325	8	2.0808	30	10.0349	6	1.49335	4	1.00536	-0.747743	0.594681		0.814387	0.575637		0.0666444	0.966852		-2.74841	6.40368e-06	down	-0.570831	0.766388		-3.31924	7.5882e-07	down
NM_214302.1	CTSK	1462	561.088	1942	532.624	3455	1041.49	2788	1080.82	1328	383.066	1535	447.134	-0.0751082	0.282196		0.967458	3.2781e-126		0.892349	1.2342e-93		-1.49646	2.68796e-227	down	0.223115	0.000416521		-1.27334	8.22272e-177	down
NM_214308.1	APOE	72	24.4799	144	34.9887	109	29.109	384	131.881	123	31.4321	116	29.9351	0.515292	0.0399604		-0.265426	0.355032		0.249866	0.521364		-2.06893	2.78011e-49	down	-0.0704024	0.865063		-2.13933	4.65673e-51	down
NM_214316.1	CDKN1B	209	40.7196	193	26.8722	135	20.6592	61	12.005	206	30.1659	102	15.0835	-0.59961	0.000226241		-0.379326	0.0815205		-0.978937	1.54377e-08		1.32928	6.31872e-11	up	-0.999944	8.57415e-08		0.329338	0.319037
NM_214319.1	PKR	318	53.9876	427	51.8063	479	63.8742	69	11.8329	384	48.9993	517	66.6197	-0.0594988	0.755329		0.302105	0.0115374		0.242606	0.0966417		2.04996	2.35311e-36	up	0.443189	6.31181e-05		2.49315	5.67164e-62	up
NM_214336.1	PTF-BETA	6	2.57176	11	3.36946	10	3.36669	8	3.46374	39	12.5642	35	11.3866	0.389761	0.764016		-0.00118852	0.999164		0.388572	0.816127		1.85892	0.000741462	up	-0.141988	0.843033		1.71693	0.00332924
NM_214349.1	PC	107	11.5403	210	16.1861	158	13.3849	421	45.8661	353	28.6155	230	18.8282	0.48807	0.0153665		-0.27415	0.216875		0.213921	0.497058		-0.680633	6.40562e-10		-0.603903	9.71838e-06		-1.28454	2.77387e-27	down
NM_214370.1	ADIPOQ	49	17.1333	33	8.24607	30	8.23928	0	0	19	4.99333	33	8.75799	-1.05502	0.0054442		-0.00118852	0.999111		-1.05621	0.0120384		4.82145	0.000212796	up	0.810598	0.163484		5.63204	2.88979e-07	up
NM_214399.1	IL6	11	3.73665	9	2.18485	25	6.67042	207	71.029	48	12.2553	53	13.6651	-0.774215	0.421081		1.61025	0.0149759		0.836031	0.293261		-2.53501	4.55716e-34	down	0.157089	0.784502		-2.37792	2.0742e-31	down
NM_214408.1	PRDX6	358	80.3821	507	81.3528	617	108.814	827	187.567	473	79.8232	603	102.764	0.017318	0.925316		0.4196	1.76033e-05		0.436918	6.20924e-05		-1.23253	2.47639e-50	down	0.364449	0.000423709		-0.868079	2.87051e-28
NM_214413.1	CYP2B22	3	0.41722	8	0.795101	5	0.546182	24	3.37156	118	12.3344	117	12.3502	0.930329	0.517991		-0.541757	0.746272		0.388572	0.879615		1.8712	2.55625e-10	up	0.00185278	1		1.87305	3.25575e-10	up
NM_214440.1	HYAL2	28	7.30601	34	6.34	53	10.8623	77	20.295	39	7.64854	58	11.4867	-0.2046	0.756981		0.776773	0.0639737		0.572172	0.265939		-1.40787	2.69663e-06	down	0.58671	0.164867		-0.821155	0.00541987
NM_001001539.1	ALR2	102	40.1142	142	39.9093	119	36.7594	197	78.2599	129	38.1311	128	38.2079	-0.00738634	0.980949		-0.118614	0.749093		-0.126001	0.753009		-1.03731	1.49353e-09	down	0.00290386	1		-1.0344	2.19353e-09	down
NM_001001540.1	CHI3L1	19	4.18239	58	9.12405	27	4.66829	809	179.885	218	36.0678	212	35.4203	1.12535	0.00746418		-0.966778	0.018524		0.158567	0.880493		-2.31829	4.41748e-119	down	-0.0261328	0.948854		-2.34443	5.70216e-120	down
NM_001001771.1	FBN1	6888	275.692	15011	429.367	11789	370.622	5235	211.652	13518	406.664	14013	425.704	0.639155	3.35965e-220		-0.212264	2.60022e-31		0.426891	3.72806e-86		0.942139	0		0.0660152	0.00142021		1.00815	0	up
NM_001004047.1	ST3GAL1	16	5.01533	55	12.3206	23	5.66279	34	10.7655	99	23.3242	62	14.7508	1.29665	0.00299441		-1.12148	0.00783063		0.175169	0.88076		1.11541	0.000200773	up	-0.661029	0.0254935		0.454384	0.283418
NM_001005728.1	HIG2	112	40.0052	266	67.8998	187	52.4642	77	27.7821	143	38.3907	224	60.7284	0.763219	8.16654e-06		-0.372073	0.0361703		0.391146	0.105044		0.466604	0.0590093		0.661615	0.000180987		1.12822	3.05272e-09	up
NM_213735.1	P14ARF	0	0	0	0	1	0.492821	42	26.6189	15	7.07374	12	5.71469	#VALUE!	NA		#VALUE!	NA		#VALUE!	NA		-1.91191	1.98362e-05	down	-0.307797	0.781467		-2.2197	2.48304e-06	down
NM_214042.1	NTAN1	94	31.8463	87	21.0639	108	28.7394	124	42.4354	90	22.9174	81	20.8287	-0.596353	0.0227825		0.448259	0.120331		-0.148094	0.721227		-0.888824	5.26191e-05		-0.137872	0.764225		-1.0267	4.47653e-06	down
NM_213900.1	RENBP	44	12.234	87	17.2871	90	19.6554	146	41.0057	76	15.8826	84	17.7272	0.498804	0.147064		0.185225	0.649259		0.684028	0.0499062		-1.36838	6.964e-11	down	0.158521	0.727189		-1.20986	5.56102e-09	down
NM_214202.1	TYROBP	0	0	0	0	0	0	26	19.0473	0	0	0	0	#VALUE!	NA		#VALUE!	NA		#VALUE!	NA		-6.12692	1.11459e-07	down	#VALUE!	NA		-6.11279	1.4345e-07	down
NM_001007519.1	IFRD1	199	46.0086	537	88.7255	433	78.6316	143	33.3962	415	72.115	349	61.2431	0.947446	7.73785e-16		-0.17424	0.196498		0.773205	2.86539e-09		1.11062	2.92518e-16	up	-0.235753	0.101681		0.874862	1.9292e-09
NM_001008691.1	CXCL10	39	12.6834	26	6.04273	51	13.0276	11	3.6136	77	18.8215	165	40.7288	-1.06967	0.0141695		1.1083	0.00783173		0.03863	0.94981		2.38087	3.26728e-09	up	1.11367	1.54287e-07	up	3.49454	1.22936e-27	up
NM_001009580.1	CXCL12	0	0	8	4.89005	0	0	2	1.72799	40	25.715	21	13.6333	3.51529	0.0519372		-3.86368	0.0404801		#VALUE!	NA		3.89545	1.0656e-07	up	-0.91548	0.0732021		2.97997	0.00129472
NM_001012407.1	Abhd5	57	16.0711	99	19.9478	56	12.4018	26	7.40492	91	19.2844	69	14.7661	0.311758	0.359234		-0.685687	0.0231688		-0.373928	0.410527		1.38087	1.76163e-05	up	-0.385139	0.264333		0.995735	0.00763137
NM_001012613.1	SLC7A1	494	29.3719	501	21.2878	507	23.6775	173	10.3903	343	15.3282	605	27.3028	-0.464409	3.68737e-06		0.15349	0.261321		-0.310918	0.00655463		0.560956	0.000118324		0.832858	1.53831e-16		1.39381	2.53295e-33	up
NM_001018033.1	GUCY1A3	117	18.7455	98	11.2208	121	15.2272	98	15.8603	104	12.5238	229	27.8478	-0.740363	0.00108241		0.440468	0.101374		-0.299895	0.318172		-0.340751	0.2074		1.1529	7.61193e-11	up	0.812144	1.00494e-05
NM_001018032.1	GUCY1B3	93	18.6822	77	11.0541	89	14.0429	129	26.1764	63	9.51211	107	16.3145	-0.75708	0.00351658		0.345262	0.320695		-0.411818	0.202908		-1.46043	1.24954e-10	down	0.778318	0.00459923		-0.68211	0.00180111
NM_001031794.1	SPARC	5541	1143.82	15489	2284.96	10674	1730.69	4643	968.148	14904	2312.4	11718	1835.98	0.998318	0		-0.400828	8.2139e-108		0.59749	4.83323e-144		1.25609	0	up	-0.332842	2.37368e-76		0.923247	0
NM_001031795.1	RABAC1	262	179.117	588	287.277	326	175.056	175	120.851	526	270.279	410	212.748	0.681541	4.79637e-10		-0.714629	7.99038e-12		-0.033088	0.918404		1.16123	6.11364e-22	up	-0.345308	0.00244782		0.815919	8.06878e-10
NM_001031796.1	OAS2	1445	162.033	2628	210.595	2538	223.537	442	50.0649	2940	247.785	3254	276.948	0.378188	4.43792e-15		0.0860418	0.124695		0.464229	1.47366e-21		2.30722	0	up	0.160529	0.000153097		2.46775	0	up
NM_001037721.1	CTSD	678	127.285	1045	140.201	1093	161.172	1584	300.384	1216	171.582	870	123.968	0.139438	0.130964		0.201105	0.00928186		0.340543	1.94363e-05		-0.80791	5.05569e-48		-0.468925	6.16409e-12		-1.27683	6.58101e-101	down
NM_001038002.1	EDNRB	2	0.413526	21	3.10299	5	0.81202	57	11.9048	33	5.12837	9	1.41241	2.90761	0.00170049		-1.93407	0.0159221		0.973535	0.675264		-1.21498	0.000524217	down	-1.86034	0.00151256		-3.07531	1.11118e-11	down
NM_214269.2	KITLG	40	12.59	110	24.7428	83	20.5196	137	43.5575	49	11.5919	41	9.79482	0.974724	0.000652092		-0.270005	0.433099		0.704718	0.0542688		-1.9098	3.56053e-16	down	-0.243027	0.675433		-2.15283	1.32641e-18	down
NM_001038631.1	PTGES	71	23.051	122	28.3061	71	18.1056	444	145.61	346	84.4306	251	61.8516	0.296282	0.326729		-0.644675	0.0153145		-0.348393	0.385782		-0.786269	3.19024e-13		-0.448954	0.00155151		-1.23522	4.55233e-27	down
NM_001097487.1	KLF7	97	33.2764	47	11.5226	75	20.2092	45	15.5938	36	9.28238	68	17.706	-1.53003	8.8016e-09	down	0.810545	0.0147839		-0.719487	0.010369		-0.748409	0.0609903		0.931669	0.00982707		0.18326	0.690638
XM_001928982.1	CREG1	33	15.9756	108	37.3642	71	26.9976	110	53.7912	151	54.943	75	27.5582	1.22579	2.93599e-05	up	-0.468825	0.123636		0.75696	0.0595677		0.0305641	0.920232		-0.995455	8.1014e-06		-0.964891	5.37679e-05
XM_001924465.1	MafF	18	13.7058	4	2.17661	6	3.58845	15	11.5372	7	4.0061	10	5.77933	-2.65463	0.000951673	down	0.721278	0.68812		-1.93336	0.0184401		-1.52602	0.0525281		0.528704	0.700202		-0.997312	0.212548
XM_001926847.1	FOXP4	88	16.2646	53	7.00042	58	8.41998	55	10.2683	61	8.47387	58	8.13643	-1.21622	7.72964e-06	down	0.266376	0.592937		-0.949844	0.00111344		-0.277103	0.488052		-0.0586252	0.933552		-0.335729	0.405593
NM_001195231.1	HES1	74	33.0555	60	19.1536	40	14.0344	59	26.6219	70	23.5018	75	25.4284	-0.787271	0.00812724		-0.448647	0.320696		-1.23592	0.000132845	down	-0.179841	0.656536		0.113667	0.823742		-0.0661742	0.896883
XM_003121854.1	SNAPC1	22	5.34215	85	14.7503	57	10.8716	47	11.5283	54	9.85551	54	9.95252	1.46525	2.02653e-05	up	-0.440186	0.220619		1.02507	0.0219052		-0.226182	0.622055		0.0141311	1		-0.212051	0.650242
XM_003131190.1	TRIM47	26	3.61327	82	8.14385	61	6.65856	100	14.0379	111	11.5942	94	9.91519	1.1724	0.000620011	up	-0.2905	0.479942		0.881905	0.0423913		-0.275921	0.3198		-0.225696	0.517137		-0.501617	0.0546865
XM_003133292.1	TFCP2L1	30	7.94746	13	2.46115	56	11.6525	8	2.14078	5	0.995564	11	2.2118	-1.69116	0.00140113		2.24323	2.34103e-07	up	0.552071	0.26995		-1.10455	0.332378		1.15163	0.323963		0.0470818	0.970364
XM_003133477.1	DLX-2	39	10.8755	22	4.38424	9	1.97128	11	3.0985	10	2.09592	21	4.44476	-1.31068	0.00284937		-1.15319	0.129329		-2.46387	3.92609e-06	down	-0.563984	0.572035		1.08452	0.154805		0.520536	0.52451
XM_003134419.1	SCAND1	38	12.3372	80	18.5614	30	7.65026	42	13.7739	82	20.0096	49	12.0746	0.589292	0.09661		-1.27872	0.000145391	down	-0.68943	0.192444		0.538754	0.114173		-0.728711	0.0270763		-0.189957	0.715827
XM_001925224.3	TP53INP1	43	17.7144	227	66.8302	99	32.0344	84	34.9553	202	62.5463	103	32.2064	1.91558	1.90555e-19	up	-1.06088	5.10805e-09	down	0.854699	0.00707481		0.839413	1.97568e-05		-0.95758	3.68886e-07		-0.118167	0.758557
XR_130582.1	CBX5	48	21.3414	24	7.62574	61	21.3027	39	17.5155	32	10.6936	50	16.8732	-1.48471	0.0001665	down	1.48209	9.35611e-05	up	-0.00261828	0.995367		-0.711883	0.103488		0.657987	0.15024		-0.0538959	0.925035
XM_003355914.1	SERTAD1	134	32.9581	100	17.5771	83	16.0346	70	17.3913	90	16.6377	132	24.6421	-0.906941	1.53722e-05		-0.132502	0.759529		-1.03944	3.82809e-06	down	-0.0639109	0.878033		0.566672	0.0235103		0.502761	0.0553357
XM_003358055.1	RARA	41	13.7198	20	4.78281	32	8.41081	17	5.74631	29	7.29381	29	7.36561	-1.52033	0.000452576	down	0.814387	0.157422		-0.705945	0.1578		0.344037	0.619418		0.0141311	1		0.358168	0.62156
XR_131438.1	TBP	92	7.2333	275	15.4515	169	10.4366	135	10.7216	270	15.9553	177	10.5625	1.09502	1.76976e-10	up	-0.566093	0.000510664		0.528924	0.0284027		0.573519	0.00060225		-0.595079	0.000201815		-0.0215599	0.940968
NM_001244175.1	SMAD7	275	37.9546	232	22.8827	170	18.4291	159	22.1669	256	26.556	242	25.3509	-0.730015	1.44229e-07		-0.312275	0.1219		-1.04229	2.58099e-12	down	0.260636	0.165608		-0.0670057	0.799887		0.19363	0.365893
XM_003353895.2	PHF21A	22	4.55373	100	14.7922	63	10.2426	42	8.78151	80	12.4459	71	11.1545	1.69972	1.30145e-07	up	-0.530261	0.0893037		1.16946	0.00497632		0.50313	0.148899		-0.15805	0.740128		0.34508	0.399346
XM_003127982.3	GLIS1	68	13.9241	46	6.73136	49	7.88091	34	7.03252	60	9.23421	76	11.8118	-1.04861	0.000781297	down	0.227463	0.694761		-0.821146	0.0182937		0.392947	0.358869		0.355168	0.36946		0.748115	0.0349047
XM_003133181.3	MXI1	22	2.91914	104	9.86174	53	5.52371	81	10.8566	127	12.6656	90	9.064	1.7563	3.11027e-08	up	-0.836204	0.00354671		0.920096	0.0525309		0.222354	0.461296		-0.4827	0.0686514		-0.260347	0.436448
XM_003484019.1	KBTBD10	49	6.92056	150	15.14	124	13.7559	69	9.84395	167	17.7277	130	13.9359	1.1294	2.90275e-06	up	-0.138307	0.683592		0.991093	0.000284742		0.848699	0.000109352		-0.347205	0.14441		0.501493	0.0583615
NM_001042375.1	ITM2B	812	204.597	3182	572.971	2036	402.944	2483	631.969	4350	823.806	2348	449.043	1.48567	1.35077e-187	up	-0.507881	3.4265e-34		0.977793	2.79173e-64		0.38245	9.88865e-26		-0.875452	2.40245e-127		-0.493002	3.78744e-31
NM_214438.2	CAV1	1452	211.981	795	82.9441	2403	275.554	2000	294.941	1427	156.584	2644	292.98	-1.35372	3.5647e-104	down	1.73212	6.1105e-216	up	0.378402	5.20752e-14		-0.913496	1.55546e-74		0.903868	1.75258e-82		-0.00962768	0.916484
NM_001044544.1	TUBA1B	3033	692.828	1371	223.81	2818	505.612	2028	467.947	1704	292.56	3277	568.166	-1.63023	1.50805e-286	down	1.17576	2.06798e-141	up	-0.454467	1.53877e-31		-0.677613	2.76977e-45		0.957581	1.18579e-112		0.279968	4.67171e-11
NM_001044612.1	TUBB2A	2552	386.937	1250	135.443	2648	315.355	1999	306.159	1721	196.124	3253	374.359	-1.51441	1.39552e-216	down	1.21929	9.07952e-141	up	-0.295118	6.79915e-12		-0.642512	1.12569e-40		0.932655	5.32834e-107		0.290142	1.0336e-11
NM_001078677.1	ARF6	168	121.379	112	57.8285	141	80.0162	79	57.6552	132	71.6806	156	85.5473	-1.06967	1.00531e-08	down	0.468511	0.0516104		-0.601159	0.0029775		0.314132	0.252257		0.255139	0.340867		0.569272	0.015137
NM_001078662.1	SERPINF1	111	29.8618	391	75.1724	410	86.6364	827	224.737	1095	221.411	1225	250.135	1.3319	8.16382e-20	up	0.20477	0.157251		1.53667	2.76241e-26	up	-0.0215093	0.862726		0.175982	0.0213279		0.154473	0.057091
NM_001083932.1	ITGAV	360	34.5751	690	47.3585	972	73.3246	373	36.1863	568	41.0016	711	51.8293	0.453891	6.31954e-06		0.630675	4.45349e-17		1.08457	2.64376e-36	up	0.180234	0.144377		0.33809	0.000346894		0.518324	9.304e-08
NM_001097483.1	TPM1	4448	1466.56	2056	484.449	2411	624.391	840	279.763	961	238.151	1801	450.708	-1.59802	0	down	0.366106	1.14175e-15		-1.23192	1.20341e-260	down	-0.232334	0.00315074		0.920321	6.12948e-58		0.687987	6.86337e-31
NM_001098590.1	HPS6	80	11.9445	82	8.74945	50	5.8637	58	8.74746	59	6.62099	78	8.83932	-0.449084	0.131442		-0.577381	0.0989742		-1.02647	0.000875271	down	-0.401819	0.270994		0.41689	0.263235		0.0150714	0.974276
NM_001109944.1	PEG10	5469	327.058	2921	124.835	4142	194.559	1172	70.7979	1551	69.7141	2607	118.332	-1.38952	0	down	0.64018	3.48088e-74		-0.749343	4.3717e-140		-0.0222549	0.827913		0.763323	6.09953e-61		0.741068	8.98158e-51
NM_001109946.1	ANGPTL2	428	82.0054	1470	201.282	664	99.9286	832	161.026	1425	205.213	983	142.954	1.29543	1.72704e-70	up	-1.01025	2.21547e-52	down	0.285179	0.011347		0.349826	1.42388e-07		-0.521567	7.55734e-17		-0.171742	0.042266
NM_001099936.1	BTG1	525	110.895	1374	207.409	562	93.242	649	138.475	1416	224.806	789	126.495	0.903285	8.36785e-37		-1.15342	9.03615e-61	down	-0.25014	0.0310247		0.69905	4.59914e-25		-0.829593	7.66142e-38		-0.130543	0.212555
NM_001111257.1	LMNA	3793	725.287	2091	285.739	3722	559.019	2337	451.399	2357	338.749	3751	544.402	-1.34385	5.60902e-269	down	0.9682	3.79917e-136		-0.375654	1.06307e-27		-0.414187	1.27972e-21		0.684455	1.85541e-72		0.270268	8.49152e-12
NM_001112691.1	TNFSF12	63	18.1109	36	7.39588	32	7.22557	52	15.1	34	7.34631	34	7.41862	-1.29206	9.60583e-05	down	-0.03361	0.984359		-1.32567	0.000217689	down	-1.03946	0.00450309		0.0141311	1		-1.02533	0.00598441
NM_001114274.1	MIC-2	40	13.2114	32	7.55311	71	18.4191	25	8.34071	49	12.164	69	17.2975	-0.806636	0.0614513		1.28606	0.000169196	up	0.479426	0.274502		0.544373	0.243326		0.507946	0.188823		1.05232	0.00488716
NM_001123134.1	LIPA	44	13.9875	128	29.0795	81	20.2254	103	33.0751	102	24.3714	95	22.9223	1.05586	5.87443e-05	up	-0.523835	0.0498022		0.532025	0.177459		-0.440556	0.0824124		-0.0884386	0.839572		-0.528995	0.0380604
NM_001123080.1	ATM	183	5.49819	554	11.8951	474	11.1859	223	6.76782	563	12.7136	514	11.7213	1.11333	4.01563e-21	up	-0.0886839	0.586515		1.02465	3.60152e-16	up	0.90961	7.0391e-16		-0.117235	0.411753		0.792375	1.35122e-11
NM_001123165.1	PPP1R10	306	42.0203	200	19.6271	160	17.2576	117	16.2293	270	27.8672	256	26.6823	-1.09824	4.30144e-16	down	-0.185613	0.468987		-1.28385	4.85665e-19	down	0.77997	2.86048e-06		-0.0626845	0.811182		0.717285	3.17697e-05
NM_001123082.1	BCAS4	105	38.9263	64	16.956	65	18.9274	40	14.9792	50	13.9321	48	13.5065	-1.19895	1.05788e-06	down	0.158683	0.758367		-1.04027	6.45022e-05	down	-0.104553	0.860279		-0.0447626	0.966504		-0.149315	0.798985
NM_001127224.1	PEG10	5489	328.254	2938	125.562	4050	190.237	1173	70.8583	1576	70.8378	2686	121.918	-1.38642	0	down	0.599403	1.74669e-64		-0.787015	4.44735e-153		-0.000416448	0.996124		0.783323	1.1415e-65		0.782906	1.72796e-57
NM_001128464.1	SMAP2	1413	183.343	487	45.1585	1070	109.051	445	58.3254	376	36.6692	727	71.5983	-2.02148	3.41099e-179	down	1.27193	1.04096e-60	up	-0.749544	4.6049e-36		-0.669554	3.60753e-10		0.965354	2.22695e-25		0.2958	0.0031663
NM_001129946.1	CCL5	71	35.9217	264	95.4532	199	79.0815	137	70.0155	265	100.771	170	65.2819	1.40994	9.86732e-15	up	-0.271454	0.155985		1.13848	3.52529e-08	up	0.525335	0.00197519		-0.626327	0.000102943		-0.100991	0.725783
XM_001928347.1	CDCA3	12	4.04751	6	1.44626	42	11.127	10	3.40708	18	4.56322	30	7.68023	-1.48471	0.101786		2.94367	1.90497e-07	up	1.45896	0.00699229		0.421516	0.632014		0.751097	0.231303		1.17261	0.058367
XM_001926836.1	FOXP4	91	17.143	54	7.26987	49	7.25043	50	9.51459	73	10.3362	54	7.72119	-1.23762	3.66168e-06	down	-0.00386265	0.993625		-1.24148	1.36938e-05	down	0.119487	0.798753		-0.420806	0.28375		-0.301319	0.483913
XM_001929305.1	LACC1	35	8.15622	32	5.32917	70	12.8127	48	11.2989	37	6.48059	43	7.60563	-0.613991	0.199577		1.2656	0.000237559	up	0.651607	0.117129		-0.80199	0.0362264		0.230942	0.719553		-0.571048	0.159102
XM_001928794.1	SF3B1	1242	95.8713	3499	193.019	1607	97.433	1476	115.088	3216	186.584	1737	101.768	1.00957	1.92882e-112	up	-0.986258	4.68957e-120		0.0233116	0.867839		0.697094	4.43788e-56		-0.874539	5.91603e-94		-0.177445	0.00294725
NM_001130534.1	AGPAT2	103	32.5806	39	8.81608	65	16.1495	45	14.3784	39	9.27211	72	17.2862	-1.88581	2.81995e-12	down	0.873281	0.0158159		-1.01253	0.000121636	down	-0.632932	0.117203		0.898654	0.00997838		0.265722	0.531494
NM_001134343.1	ACTR3	1080	327.762	621	134.683	1183	281.996	674	206.619	526	119.981	1032	237.717	-1.28307	2.15068e-71	down	1.0661	1.2843e-50	up	-0.216974	0.00388955		-0.784167	1.08278e-19		0.986439	2.68051e-37		0.202273	0.0186784
NM_001134967.1	EPHA4	119	15.3313	76	6.99734	52	5.26208	49	6.3768	50	4.84165	51	4.98709	-1.1316	6.57405e-07	down	-0.411173	0.297219		-1.54277	7.2329e-10	down	-0.397335	0.328062		0.0427003	0.968768		-0.354634	0.409644
NM_001135961.1	APLP2	37	7.09638	116	15.8994	81	12.2023	108	20.9235	120	17.2985	92	13.3927	1.16382	3.29147e-05	up	-0.381816	0.207234		0.782004	0.0329248		-0.274478	0.29982		-0.369198	0.204269		-0.643675	0.00829614
NM_001137630.1	NCK1	73	24.5572	270	64.9096	144	38.0489	134	45.5341	243	61.4405	177	45.1935	1.40228	6.21348e-15	up	-0.770576	2.0543e-06		0.631707	0.0147106		0.432242	0.0171348		-0.443076	0.012592		-0.0108335	0.971639
NM_001142830.1	C1QTNF6	46	16.7283	134	34.8247	163	46.5591	182	66.8561	420	114.798	378	104.335	1.05782	3.63988e-05	up	0.418954	0.0616516		1.47677	5.98723e-10	up	0.77997	2.2163e-09		-0.137872	0.402491		0.642098	3.32935e-06
NM_001143694.1	MAPKAPK5	67	13.8381	226	33.358	135	21.9008	61	12.7265	146	22.6646	108	16.9306	1.26938	7.18706e-11	up	-0.607048	0.000872505		0.662333	0.0134848		0.832606	0.000443891		-0.420806	0.0910237		0.4118	0.178287
NM_001143705.1	DOK1	59	11.8024	37	5.28943	61	9.58456	45	9.09299	41	6.16445	72	10.9319	-1.1579	0.000681584	down	0.857599	0.0233156		-0.300299	0.525109		-0.560782	0.169778		0.826504	0.0185651		0.265722	0.531494
NM_001143718.1	MGLL	10	3.26329	49	11.4272	22	5.63899	17	5.60376	33	8.09396	44	10.8982	1.80807	0.00022241	up	-1.01896	0.0255497		0.78911	0.364946		0.53045	0.373574		0.429169	0.427679		0.959619	0.0500891
NM_001145220.1	ARF4	61	32.9606	32	12.3567	67	28.4356	57	31.1111	37	15.0265	66	27.0679	-1.41545	3.37685e-05	down	1.2024	0.00065377	up	-0.213041	0.681787		-1.04992	0.00248289		0.849072	0.0219237		-0.200846	0.641996
NM_001123156.2	PBK	52	10.3858	18	2.5692	87	13.6483	49	9.88571	64	9.60745	97	14.7046	-2.01522	4.91488e-07	down	2.40933	3.93655e-12	up	0.394111	0.3253		-0.0411908	0.93115		0.614044	0.0412637		0.572853	0.0669657
NM_001163801.1	IGFBP7	912	303.32	1676	398.353	750	195.925	380	127.663	845	211.23	562	141.869	0.393208	1.6714e-10		-1.02374	4.47095e-61	down	-0.630536	3.4858e-17		0.726471	3.45348e-16		-0.57425	5.44066e-12		0.152221	0.249011
NM_001164510.1	SLC25A25	55	13.9318	28	5.06864	18	3.5813	17	4.3498	11	2.09425	37	7.11364	-1.45871	5.98812e-05	down	-0.501115	0.499281		-1.95983	1.70908e-06	down	-1.05451	0.140442		1.76415	0.00106814		0.709641	0.203407
NM_001167647.1	ELOVL1	138	55.7079	82	23.6559	108	34.244	82	33.437	126	38.2296	157	48.1042	-1.23568	5.24547e-09	down	0.533651	0.0559039		-0.70203	0.00180676		0.193247	0.535989		0.331472	0.179886		0.524719	0.0256652
NM_001167795.1	ACTA1	428	110.17	15	2.75931	13	2.62838	9	2.34013	4	0.773879	8	1.56299	-5.31928	7.10855e-120	down	-0.0701359	0.974992		-5.38942	2.40314e-113	down	-1.59641	0.139278		1.01413	0.487964		-0.582275	0.619533
NM_001185103.1	PHF6	95	14.3186	66	7.10902	107	12.6673	82	12.4844	92	10.4221	100	11.4399	-1.01017	8.26557e-05	down	0.833388	0.00170845		-0.176782	0.66491		-0.260471	0.414484		0.134425	0.752477		-0.126046	0.740743
NM_001185129.1	GADD45G	50	17.5796	26	6.53283	38	10.4941	10	3.55153	16	4.22816	20	5.33723	-1.42812	0.000193793	down	0.683803	0.195948		-0.744322	0.0860445		0.251591	0.809602		0.336059	0.726231		0.58765	0.479363
NM_001185141.1	OAT	117	30.4662	413	76.8547	278	56.8591	209	54.9735	424	82.9831	337	66.6051	1.33493	5.72545e-21	up	-0.434742	0.000905281		0.900183	8.95412e-08		0.59408	4.11566e-06		-0.317185	0.0168434		0.276896	0.0858274
NM_001185165.1	C1H6orf35	10	4.04537	47	13.5876	36	11.4389	17	6.94676	56	17.027	32	9.82548	1.74795	0.000450322	up	-0.248349	0.687841		1.4996	0.012184		1.29341	0.00220815		-0.793224	0.0571806		0.500187	0.43381
NM_001190205.1	ATP6V1C1	212	47.0468	144	22.8373	176	30.6782	167	37.4357	161	26.8542	186	31.3294	-1.0427	1.93383e-10	down	0.425822	0.0450192		-0.616882	0.000401036		-0.479268	0.010932		0.222373	0.369038		-0.256895	0.224393
NM_001190207.1	S100A16	112	19.2631	59	7.25184	127	17.1568	77	13.3775	76	9.82457	120	15.6652	-1.40942	5.87935e-09	down	1.24236	3.00683e-07	up	-0.167063	0.650038		-0.44534	0.140995		0.673094	0.00946528		0.227754	0.474808
NM_001190213.1	SNRPF	179	101.765	110	44.6918	184	82.1653	135	77.5276	133	56.8317	182	78.5352	-1.18716	7.64405e-11	down	0.878517	4.79508e-06		-0.308647	0.170043		-0.448014	0.0370935		0.466643	0.0264021		0.0186292	0.950454
NM_001190217.1	C1H9orf46	63	29.4885	46	15.3872	92	33.8239	60	28.3687	60	21.1084	60	21.3162	-0.938426	0.00399012		1.13632	9.39744e-05	up	0.197889	0.674811		-0.426481	0.227962		0.0141311	1		-0.41235	0.264495
NM_001195339.1	FZD2	53	10.4165	31	4.35406	30	4.63115	8	1.58822	19	2.80666	23	3.43098	-1.25843	0.000570076	down	0.0890093	0.933243		-1.16942	0.00337039		0.821447	0.309296		0.289766	0.749671		1.11121	0.128721
XM_001928345.2	Acat2	106	22.7812	280	43.0049	124	20.9323	112	24.3145	287	46.3602	216	35.2347	0.916654	4.3182e-08		-1.03877	1.14879e-10	down	-0.122117	0.756571		0.931071	1.02077e-08		-0.395888	0.0151048		0.535183	0.00575682
XM_003121299.1	LYRM2	22	7.54723	73	17.8968	33	8.89205	40	13.8612	89	22.9481	69	17.9663	1.24568	0.000720798	up	-1.00912	0.00441445		0.236569	0.779217		0.727324	0.0219473		-0.353078	0.325998		0.374247	0.36576
XM_003121313.1	TST	12	4.42721	55	14.5011	48	13.9096	42	15.6521	52	14.4193	61	17.0814	1.71169	0.000157913	up	-0.0600822	0.946411		1.65161	0.000995846	up	-0.118359	0.830744		0.244429	0.624563		0.12607	0.818322
XM_001928200.2	NT5DC1	32	4.16063	99	9.19884	104	10.621	139	18.2558	137	13.3882	137	13.52	1.14465	0.000189132	up	0.207398	0.564846		1.35205	1.02057e-05	up	-0.44739	0.034131		0.0141311	1		-0.433259	0.0461604
XM_003121575.1	EHD4	59	34.3098	28	11.6362	64	29.2327	48	28.1957	32	13.9865	51	22.5103	-1.56	9.89387e-06	down	1.32896	0.000266514	up	-0.231036	0.655059		-1.01144	0.00830472		0.686556	0.126536		-0.324887	0.46583
XM_003121617.1	BUB1B	11	5.60248	0	0	18	7.20085	11	5.65921	10	3.82807	34	13.1435	-4.94414	0.00126969		5.30624	8.90519e-05	up	0.3621	0.744515		-0.563984	0.572035		1.77967	0.00174152		1.21568	0.0344719
XM_001926290.2	MGC166193	41	7.33268	74	9.45799	114	16.0143	47	8.49087	98	13.1734	100	13.5745	0.367193	0.356749		0.759752	0.00315041		1.12694	8.71814e-05	up	0.63364	0.035602		0.0432775	0.938637		0.676917	0.0252209
XM_003122343.1	FAM166A	50	13.6535	16	3.12235	33	7.078	16	4.41335	24	4.9258	37	7.66868	-2.12856	3.09431e-07	down	1.18071	0.0318957		-0.947855	0.0236297		0.158482	0.859485		0.638622	0.254233		0.797104	0.148654
XM_003122456.1	AIP	68	15.5612	43	7.03219	63	11.3239	74	17.1057	67	11.5239	79	13.7217	-1.14591	0.000260547	down	0.68733	0.0706692		-0.458576	0.237852		-0.569845	0.0588688		0.251823	0.551967		-0.318022	0.350755
XM_003122736.1	FAM111A	49	10.0013	75	10.9398	131	21.0017	150	30.9262	118	18.1023	194	30.0544	0.129401	0.792966		0.940919	6.0919e-05		1.07032	4.8953e-05	up	-0.772657	8.53147e-05		0.731401	0.000133832		-0.0412557	0.897109
XM_003122869.1	PDHX	70	11.0573	203	22.9159	145	17.9905	91	14.5201	209	24.8137	179	21.4611	1.05134	2.0206e-07	up	-0.349112	0.103651		0.702233	0.00567978		0.773084	5.95615e-05		-0.209412	0.371056		0.563671	0.00902832
XM_003122885.1	PRRG4	44	9.58597	42	6.53915	98	16.77	26	5.72179	30	4.91243	47	7.7719	-0.551822	0.189435		1.35871	1.75209e-06	up	0.806885	0.012062		-0.22003	0.73548		0.661829	0.163475		0.441799	0.382466
XM_003123176.1	TMEM205	5	2.94805	34	14.3263	18	8.33607	11	6.55139	28	12.4084	28	12.5305	2.28083	0.000376343	up	-0.781223	0.18767		1.4996	0.113694		0.921442	0.14528		0.0141311	1		0.935573	0.150399
XM_003123426.1	SYDE1	134	15.8653	88	7.44586	94	8.74169	88	10.5245	103	9.16586	112	10.0649	-1.09137	2.68942e-07	down	0.231472	0.536273		-0.859893	0.000134537		-0.199412	0.536335		0.134986	0.733199		-0.0644266	0.877748
XM_003123613.1	Guk1	66	27.1603	191	56.1709	117	37.818	91	37.8274	194	60.0045	117	36.5445	1.04833	5.43284e-07	up	-0.570749	0.00506321		0.477577	0.129061		0.665637	0.000951734		-0.715417	0.000208956		-0.0497798	0.906432
XM_003123614.1	C2H1orf35	42	17.6067	20	5.99165	45	14.8171	48	20.3257	36	11.3429	33	10.5	-1.5551	0.000290209	down	1.30624	0.00385551		-0.248857	0.699683		-0.841518	0.027988		-0.1114	0.89154		-0.952918	0.0148626
XM_003123711.1	F2RL2	22	2.97186	85	8.20564	78	8.27604	146	19.922	99	10.0515	110	11.2783	1.46525	2.02653e-05	up	0.0123263	0.977986		1.47758	5.71848e-05	up	-0.986949	9.78435e-07		0.166134	0.656832		-0.820815	4.87011e-05
XM_003123807.1	PAM	82	7.37938	241	15.4993	169	11.9458	194	17.6353	293	19.8183	191	13.0462	1.07063	6.11287e-09	up	-0.375695	0.0468728		0.694934	0.00261076		0.168363	0.369339		-0.603197	7.44751e-05		-0.434834	0.0144049
XM_003124477.1	STX4	90	23.2294	61	11.2516	79	16.0157	64	16.6859	58	11.2516	80	15.6722	-1.04582	8.0438e-05	down	0.509358	0.138148		-0.536465	0.0849563		-0.5685	0.0843779		0.478078	0.177855		-0.0904218	0.855421
XM_003124567.1	NEF-sp	39	5.76206	42	4.43457	93	10.7924	37	5.52193	81	8.99477	80	8.97117	-0.377793	0.429485		1.28316	1.06035e-05	up	0.905363	0.00587013		0.703916	0.0361406		-0.0037908	1		0.700125	0.0423242
XM_003124781.1	osteomodulin	37	7.53587	202	29.4016	196	31.3553	163	33.5347	413	63.2228	383	59.2075	1.96405	6.48638e-18	up	0.0928134	0.749665		2.05686	8.28861e-19	up	0.914789	6.51858e-12		-0.0946663	0.609832		0.820123	2.7441e-09
XM_003125846.1	RhoC	652	223.471	365	89.4037	508	136.761	392	135.718	322	82.9511	410	106.661	-1.32168	3.30938e-45	down	0.613247	1.11876e-08		-0.708437	4.09781e-15		-0.710274	5.93308e-10		0.362694	0.00573537		-0.34758	0.00368569
XM_003125926.1	CCBL2	65	12.2269	249	33.4726	150	22.1624	105	19.9511	244	34.4972	167	23.8432	1.45293	1.52222e-14	up	-0.594868	0.000552091		0.858058	0.000440312		0.790011	7.55627e-06		-0.532902	0.00196604		0.257109	0.311118
XM_003126046.1	RBFOX2	142	30.0277	81	12.2407	131	21.7584	77	16.4475	110	17.4831	122	19.5812	-1.29461	6.55395e-10	down	0.829888	0.000411914		-0.464717	0.0498564		0.0880922	0.819555		0.163509	0.643424		0.251601	0.41745
XM_003127275.1	PPP1R15A	193	32.0528	103	12.2246	86	11.2184	48	8.0524	73	9.1122	80	10.0843	-1.39066	9.32236e-15	down	-0.123921	0.776921		-1.51459	1.83266e-15	down	0.178381	0.676895		0.146235	0.763353		0.324616	0.397887
XM_003127276.1	PLEKHA4	87	12.2648	59	5.94405	83	9.19059	53	7.54733	82	8.68856	95	10.1651	-1.04501	0.000111524	down	0.628711	0.0512348		-0.416297	0.21882		0.203151	0.611539		0.226435	0.558572		0.429585	0.192446
XM_003127928.1	Lrrc40	73	15.3941	64	9.64494	122	20.2076	58	12.3548	81	12.8383	122	19.5271	-0.674533	0.0255641		1.06705	1.38268e-05	up	0.39252	0.223063		0.055388	0.909857		0.605018	0.0201106		0.660406	0.0139371
XM_003128058.1	PLK3	35	5.90523	84	10.1283	103	13.6499	31	5.28331	80	10.145	66	8.45199	0.778326	0.0211338		0.430498	0.150384		1.20882	7.84214e-05	up	0.941251	0.0051981		-0.263403	0.526995		0.677848	0.081421
XM_001924364.2	LRRC16A	95	8.17884	212	13.0434	279	18.8667	112	9.74005	236	15.2712	295	19.2768	0.673357	0.000559945		0.532516	0.000517403		1.20587	2.10513e-12	up	0.648807	0.000312644		0.336059	0.0408352		0.984866	1.0252e-09
XM_003128306.1	MICB	134	23.3203	93	11.5665	171	23.3748	77	13.5362	97	12.688	182	24.0407	-1.01164	1.62262e-06	down	1.01501	4.63101e-07	up	0.00337021	0.991685		-0.0933547	0.817045		0.922013	3.42648e-06		0.828658	7.92571e-05
XM_001929144.2	TM6SF1	60	11.4044	37	5.02588	47	7.01687	27	5.18396	33	4.71442	62	8.94457	-1.18215	0.000470616	down	0.48145	0.327676		-0.700695	0.0703944		-0.136974	0.850166		0.923933	0.0158276		0.786959	0.0493423
XM_003128543.1	DHRS1	77	20.0367	49	9.11213	58	11.8546	55	14.4569	47	9.19233	55	10.8629	-1.13678	9.74314e-05	down	0.379586	0.402543		-0.757199	0.0196013		-0.653252	0.0668794		0.240902	0.654225		-0.41235	0.287949
XM_003128551.1	C14orf119	66	18.0226	193	37.6633	132	28.312	68	18.7567	130	26.6814	126	26.115	1.06335	3.28886e-07	up	-0.411748	0.054389		0.651607	0.0169317		0.508424	0.0498669		-0.0309568	0.958361		0.477467	0.0783104
XM_003128852.1	PNAS-5	53	13.2928	40	7.1695	107	21.0789	48	12.1607	51	9.61396	100	19.0365	-0.8907	0.0140119		1.55585	1.69791e-08	up	0.665153	0.0335783		-0.339018	0.424073		0.985562	0.000507037		0.646544	0.032997
XM_003130419.1	SERTAD4	84	24.4425	36	7.48614	45	10.285	43	12.6389	65	14.2158	41	9.05517	-1.7071	6.78198e-09	down	0.458243	0.370002		-1.24886	3.02568e-05	down	0.169622	0.715876		-0.650685	0.0944964		-0.481063	0.278615
XM_003131848.1	TAX1BP3	210	59.7393	136	27.6483	209	46.6993	158	45.4018	163	34.8514	227	49.0131	-1.11149	2.04746e-11	down	0.756211	2.24637e-05		-0.355279	0.0679357		-0.381534	0.0554458		0.491951	0.00661207		0.110418	0.645091
XM_001927505.2	SMC4	354	29.3317	258	15.2772	611	39.7648	288	24.1047	378	23.5406	672	42.2619	-0.941086	1.69508e-14		1.38012	2.39273e-39	up	0.43903	6.26278e-05		-0.0341635	0.873488		0.844206	9.15886e-19		0.810043	1.51814e-15
XM_003132693.1	FAM55C	87	10.8922	320	28.6309	264	25.9612	209	26.4313	284	26.7244	268	25.467	1.39428	1.94383e-17	up	-0.141219	0.490087		1.25306	1.82942e-12	up	0.015907	0.946962		-0.0695268	0.776516		-0.0536198	0.840324
XM_001927098.2	C1orf198	1187	164.361	602	59.5707	872	94.8392	319	44.6184	277	28.8283	481	50.5521	-1.46419	6.92618e-96	down	0.67088	4.28108e-17		-0.793313	2.0465e-33		-0.630151	8.76009e-07		0.810282	1.27772e-12		0.180131	0.201487
XM_001924829.2	ADD3	80	6.98198	67	4.1788	133	9.11725	167	14.7225	169	11.0858	246	16.2956	-0.740547	0.00926813		1.12551	1.53497e-06	up	0.384961	0.206071		-0.409306	0.0324596		0.555766	0.00104319		0.14646	0.50781
XM_003133225.1	ADAM12	48	23.0037	24	8.2197	33	12.4221	20	9.68193	25	9.0051	37	13.4587	-1.48471	0.0001665	down	0.595747	0.316541		-0.888961	0.0403006		-0.104553	0.89923		0.579728	0.313572		0.475175	0.417583
XM_001929002.2	PPAPDC1B	15	3.88999	77	14.2704	50	10.1847	38	9.95442	57	11.1102	54	10.6291	1.87519	8.62748e-07	up	-0.486615	0.196002		1.38857	0.00406114		0.158482	0.760003		-0.0638714	0.928852		0.0946101	0.877578
XM_003133561.1	Coq10b	74	17.6654	51	8.70064	43	8.06278	54	13.0215	47	8.43301	35	6.34171	-1.02174	0.000573897	down	-0.109846	0.873306		-1.13158	0.000464843	down	-0.62678	0.0833281		-0.411175	0.434108		-1.03795	0.00443728
XM_003133571.1	C2orf47	22	5.58013	72	13.051	47	9.3636	24	6.14906	60	11.4384	44	8.47072	1.22579	0.000951863	up	-0.479021	0.223721		0.746764	0.159569		0.895447	0.0250473		-0.433328	0.330476		0.462119	0.380723
XM_003133674.1	KCNE4	21	15.6161	5	2.65712	5	2.92042	2	1.5023	5	2.79456	6	3.38649	-2.5551	0.000418162	down	0.136315	0.970482		-2.41878	0.0018513		0.895447	0.625091		0.277166	0.890246		1.17261	0.482489
XM_003133776.1	TWIST2	58	15.4617	190	36.1969	87	18.2168	85	22.8889	132	26.4482	81	16.3893	1.22717	8.79155e-09	up	-0.990597	7.09173e-07		0.236569	0.604851		0.208522	0.477655		-0.690413	0.00484632		-0.481891	0.0972682
XM_003133801.1	Rnpepl1	190	32.8265	131	16.1745	155	21.0342	77	13.4381	149	19.3486	131	17.1786	-1.02114	4.09781e-09	down	0.379016	0.108099		-0.642124	0.000548603		0.525901	0.0273646		-0.171614	0.573045		0.354287	0.203585
XM_003134382.1	Foxs1	49	14.1824	15	3.10266	47	10.685	30	8.77104	26	5.65613	29	6.37086	-2.19253	2.3937e-07	down	1.78401	8.89017e-05	up	-0.408514	0.407822		-0.632932	0.219911		0.171672	0.838007		-0.461259	0.410079
XM_003134571.1	Casp2	35	8.65871	32	5.65749	66	12.8249	33	8.24659	52	9.66898	87	16.3362	-0.613991	0.199577		1.18071	0.000903522	up	0.566718	0.202827		0.229565	0.64599		0.756635	0.0160083		0.9862	0.00242261
XM_003135236.1	CENPI	77	8.82097	64	5.23955	138	12.4173	41	4.74444	65	5.59668	105	9.12978	-0.751495	0.00981884		1.24484	7.48886e-08	up	0.493345	0.0780467		0.238335	0.603715		0.706009	0.0119382		0.944344	0.00116092
XM_003135273.1	TMSB15A	2	1.22859	25	10.975	9	4.34254	6	3.7231	8	3.69369	13	6.06132	3.15915	0.000273908	up	-1.33762	0.0556922		1.82153	0.232338		-0.0114435	0.994578		0.714571	0.517175		0.703127	0.506737
NM_001199363.1	SCAMC-1	93	24.7402	45	8.55503	111	23.1935	73	19.6164	76	15.1959	123	24.8354	-1.53201	1.86473e-08	down	1.43888	6.9132e-08	up	-0.0931361	0.852985		-0.368378	0.251468		0.708718	0.00525525		0.34034	0.241106
XM_003121204.2	EPB41L2	1159	104.252	769	49.4329	1006	71.0759	544	49.4283	695	46.987	940	64.1763	-1.07653	5.66449e-58	down	0.52389	9.82645e-13		-0.552643	3.12536e-17		-0.0730746	0.575486		0.449779	9.86747e-09		0.376704	7.36868e-06
XR_130292.1	MAP1A	1012	36.7357	618	16.0319	1013	28.8829	844	30.9475	701	19.1257	1019	28.0755	-1.19624	5.92907e-60	down	0.84927	1.02761e-29		-0.346968	1.50764e-06		-0.69431	6.13931e-20		0.553799	1.24968e-13		-0.140511	0.107553
XM_003353389.1	VPS39	96	7.6423	280	15.9294	203	12.6932	139	11.1775	273	16.3346	232	14.018	1.05961	3.90277e-10	up	-0.327632	0.0640664		0.73198	0.00034877		0.547335	0.00101021		-0.220645	0.252358		0.32669	0.0982915
XM_003121694.2	TMX3	107	20.762	325	45.0669	242	36.8829	202	39.5925	302	44.0438	268	39.47	1.11812	1.104e-12	up	-0.289118	0.0794817		0.829003	5.67263e-06		0.153712	0.417693		-0.158184	0.422741		-0.00447215	0.986466
XM_001928749.3	HAUS6	46	5.57433	74	6.40848	121	11.5171	57	6.97726	88	8.01511	120	11.0373	0.201183	0.648537		0.845725	0.000599892		1.04691	0.000155967	up	0.200061	0.602586		0.46159	0.094128		0.661651	0.0147477
XM_003121937.2	FAM122A	36	9.90138	108	21.2278	57	12.3138	42	11.6686	95	19.6385	62	12.9429	1.10025	0.000154117	up	-0.785682	0.00522194		0.314572	0.578026		0.751057	0.013809		-0.601528	0.050825		0.149529	0.775881
XM_003121967.2	RFK	418	81.0253	153	21.1946	242	36.8454	124	24.2796	129	18.7943	135	19.862	-1.93468	3.47996e-50	down	0.79779	1.09332e-06		-1.13689	1.82688e-21	down	-0.36945	0.111275		0.0797195	0.833063		-0.289731	0.244665
XM_003122260.2	NTNG2	44	12.1367	30	5.91367	14	3.03318	1	0.278627	13	2.69515	14	2.93104	-1.03725	0.0104222		-0.963221	0.126327		-2.00047	2.06572e-05	down	3.27396	0.00973401		0.121046	0.935417		3.39501	0.00672267
XM_003122338.2	TRAF2	107	26.1991	57	9.97391	86	16.5396	85	21.0231	153	28.1569	203	37.7263	-1.39329	1.91407e-08	down	0.72969	0.0179197		-0.663595	0.0127224		0.421516	0.0790107		0.422079	0.0343197		0.843595	1.89292e-05
XM_003122352.2	TUBB4B	306	74.637	167	29.1097	317	60.7317	238	58.6388	252	46.1982	344	63.685	-1.35839	2.67464e-22	down	1.06095	1.21589e-13	up	-0.297442	0.0607812		-0.344019	0.0294773		0.463116	0.00102328		0.119097	0.528061
XM_003122515.2	CD248	147	21.6766	96	10.1166	222	25.7128	95	14.1505	103	11.4157	177	19.8104	-1.09942	4.96499e-08	down	1.34577	6.48871e-14	up	0.24635	0.310381		-0.309836	0.269079		0.795236	8.02216e-05		0.4854	0.0276726
XM_003353866.1	TNKS1BP1	717	48.6344	421	20.4077	496	26.4259	454	31.1068	391	19.9339	514	26.4626	-1.25286	9.56837e-46	down	0.372835	0.000960051		-0.880026	4.30073e-24		-0.642005	1.15917e-09		0.408731	0.000268872		-0.233274	0.0441661
XM_003353959.1	CNN2	637	143.533	426	68.5979	541	95.7488	423	96.2783	296	50.1298	433	74.0536	-1.06515	1.92136e-31	down	0.48109	4.13509e-06		-0.584058	1.57812e-10		-0.941541	6.01592e-17		0.562901	3.2371e-06		-0.37864	0.000829459
XM_003123429.2	SLC1A4	54	11.1592	16	2.36291	19	3.084	0	0	7	1.08725	6	0.941098	-2.2396	3.14588e-08	down	0.384243	0.686761		-1.85535	5.87059e-06	down	3.38087	0.0693944		-0.208261	0.916743		3.17261	0.119165
XR_130436.1	Skp1	58	47.2772	34	19.8057	56	35.8538	38	31.2884	57	34.9213	43	26.6035	-1.25523	0.000293937	down	0.856207	0.0320492		-0.399019	0.371645		0.158482	0.760003		-0.392494	0.400088		-0.234013	0.655566
XM_003123953.2	Gfra3	119	28.0395	100	16.8388	48	8.88357	15	3.57017	27	4.78166	33	5.90177	-0.73567	0.0010405		-0.922579	0.00160389		-1.65825	6.38893e-11	down	0.421516	0.552771		0.303638	0.667294		0.725154	0.224094
XM_003354440.1	TNRC18	72	14.7669	37	5.42309	31	4.99392	32	6.62952	67	10.3282	62	9.65148	-1.44518	3.48207e-06	down	-0.118942	0.8834		-1.56412	3.15771e-06	down	0.639608	0.0917993		-0.0977618	0.860983		0.541846	0.192684
XM_003354493.1	HSPB1	317	122.895	146	40.4497	245	74.6043	82	32.1117	80	23.3108	156	45.9034	-1.60322	1.97825e-29	down	0.883128	6.02824e-08		-0.720094	1.07574e-07		-0.462105	0.111255		0.977605	6.9759e-06		0.5155	0.0292272
XM_003354522.1	FUS	332	70.7546	232	35.334	419	70.1381	296	63.7212	288	46.1319	488	78.9373	-1.00177	4.62831e-15	down	0.98914	5.34259e-16		-0.0126261	0.953165		-0.466009	0.000561857		0.774943	6.9997e-12		0.308934	0.0146224
XM_003354540.1	Dctpp1	18	12.7159	29	14.6407	5	2.7744	8	5.70875	26	13.8051	32	17.1582	0.203348	0.803353		-2.39974	0.000497001	down	-2.19639	0.00875118		1.27396	0.0551806		0.313691	0.660591		1.58765	0.00923541
XM_003354550.1	MVP	358	47.8854	248	23.7061	313	32.8842	332	44.8574	258	25.9377	351	35.6347	-1.01433	1.65113e-16	down	0.472138	0.00112964		-0.54219	2.27195e-05		-0.790293	3.86968e-10		0.458231	0.00101997		-0.332062	0.0124708
XR_130478.1	RPS2	41	17.9777	35	10.9675	17	5.85494	35	15.5022	52	17.1374	51	16.9733	-0.712977	0.0955107		-0.905505	0.113422		-1.61848	0.00065631	down	0.144676	0.794067		-0.0138833	1		0.130792	0.833003
XM_001926939.3	SDC2	2206	236.321	1193	91.3327	1390	116.96	356	38.5233	523	42.1106	883	71.7966	-1.37155	2.26133e-161	down	0.356806	8.91078e-09		-1.01474	2.56373e-94	down	0.128453	0.355174		0.769734	5.22076e-21		0.898186	4.35165e-24
XM_001927748.3	NIT1	42	11.8157	170	34.178	102	22.5389	99	28.1333	155	32.7743	114	24.3422	1.53237	7.08532e-11	up	-0.600651	0.00576495		0.931715	0.0026191		0.220287	0.40816		-0.429103	0.0720726		-0.208816	0.490171
XM_001928960.3	PEA15	1535	232.738	831	90.0427	1261	150.175	904	138.453	660	75.2133	880	101.272	-1.37003	3.7408e-112	down	0.737963	4.92245e-29		-0.632063	5.26887e-29		-0.880338	7.20151e-32		0.429169	1.44265e-07		-0.451169	5.44991e-10
XM_003125672.2	TAGLN2	903	251.993	440	87.749	813	178.203	590	166.314	477	100.049	786	166.483	-1.52193	2.70719e-77	down	1.02207	1.61034e-32	up	-0.499864	2.99862e-11		-0.733207	1.83088e-15		0.734671	2.80146e-17		0.0014645	0.995992
XM_003355105.1	TAGLN2	645	173.521	330	63.4448	630	133.124	417	113.32	408	82.4984	575	117.411	-1.45154	1.55476e-51	down	1.0692	3.80173e-27	up	-0.38234	4.14663e-05		-0.457959	3.67258e-05		0.509124	7.91499e-07		0.0511647	0.759605
XM_001928546.3	FNBP1L	114	10.4489	77	5.04367	83	5.97543	79	7.31425	70	4.82234	91	6.33074	-1.05081	5.8004e-06	down	0.244568	0.54081		-0.806244	0.00127479		-0.600979	0.037245		0.392643	0.251006		-0.208336	0.555982
XM_003355363.1	RBFOX2	161	29.1495	107	13.8445	152	21.6158	104	19.0201	125	17.0101	126	17.315	-1.07416	1.95109e-08	down	0.642776	0.00326989		-0.431382	0.0514779		-0.161136	0.60116		0.0256267	0.971061		-0.13551	0.666788
XM_003355375.1	hypothetical	984	232.863	387	65.4491	851	158.182	637	152.272	499	88.7559	957	171.895	-1.83103	1.94523e-109	down	1.27314	2.41358e-48	up	-0.557892	6.5611e-15		-0.778735	1.9923e-18		0.95361	1.07441e-32		0.174876	0.0580228
XM_003355386.1	DIP2B	588	32.1452	352	13.7521	533	22.887	207	11.431	325	13.3541	440	18.2573	-1.22495	2.93522e-36	down	0.734875	2.38805e-12		-0.490074	3.54352e-07		0.224328	0.178996		0.451195	0.000211575		0.675523	1.00366e-07
XM_003126427.2	KRAS	122	23.8424	70	9.77634	125	19.1877	97	19.1486	88	12.926	120	17.7999	-1.28616	1.64151e-08	down	0.972816	5.55811e-05		-0.313346	0.277086		-0.566962	0.0271329		0.46159	0.094128		-0.105372	0.768021
XM_003126476.2	MAGOHB	89	27.6478	58	12.8762	102	24.8883	84	26.3588	63	14.7097	114	26.8795	-1.10246	3.86812e-05	down	0.950759	0.000486808		-0.151701	0.723461		-0.841518	0.00223218		0.869741	0.000918597		0.0282227	0.943433
XM_003355580.1	RIMKLB	73	12.1819	47	5.60505	47	6.16048	11	1.85422	14	1.75595	42	5.31972	-1.11994	0.000195277	down	0.136315	0.830074		-0.983629	0.00266007		-0.0785577	0.940219		1.59909	0.00116906		1.52054	0.00319182
XM_003126764.2	LARGE1	77	12.7049	49	5.77785	47	6.0912	14	2.33338	47	5.8287	36	4.50848	-1.13678	9.74314e-05	down	0.076194	0.927388		-1.06059	0.000780095	down	1.32075	0.00485886		-0.370533	0.497398		0.95022	0.0865549
XM_003355831.1	URI1	171	19.4667	482	39.213	260	23.2483	212	24.3785	443	37.9045	253	21.8606	1.01033	8.09518e-16	up	-0.754207	1.10934e-10		0.256122	0.2362		0.636761	4.19115e-07		-0.794038	3.75666e-11		-0.157277	0.439429
XM_003356079.1	ZNF667	53	6.53258	157	13.8292	98	9.48764	51	6.34972	113	10.4684	91	8.51326	1.08199	3.91519e-06	up	-0.543596	0.0192666		0.538396	0.118418		0.721273	0.00890158		-0.298253	0.352822		0.423019	0.212426
XM_003127489.2	FAM132A	45	13.4218	24	5.11563	18	4.21692	25	7.53207	50	11.2088	60	13.583	-1.3916	0.000607573	down	-0.278722	0.758709		-1.67032	0.000205264	down	0.573519	0.209435		0.277166	0.567724		0.850685	0.0365466
XM_003127683.2	ECE1	48	6.62241	138	13.6064	61	6.6104	56	7.80437	119	12.3399	114	11.9378	1.03885	3.6457e-05	up	-1.04147	1.56736e-05	down	-0.00261828	0.995367		0.660982	0.0137547		-0.0477966	0.920325		0.613185	0.029268
XM_003356211.1	PAFAH2	97	13.7355	80	8.09563	163	18.1294	106	15.1619	94	10.0044	141	15.1543	-0.762693	0.00255262		1.16312	2.64986e-08	up	0.400422	0.127874		-0.599813	0.0133498		0.599094	0.0117436		-0.000718961	1
XR_130719.1	MAST2	227	15.8571	154	7.68788	188	10.3152	88	6.20948	134	7.03549	168	8.90743	-1.04447	3.64893e-11	down	0.424117	0.037267		-0.620353	0.000202859		0.180177	0.557362		0.340359	0.149312		0.520536	0.0212624
XM_001929124.3	Hdgfrp3	235	48.9876	156	23.2398	215	35.203	125	26.3211	133	20.8383	247	39.0806	-1.07582	4.42512e-12	down	0.599106	0.000750302		-0.476717	0.00488657		-0.336983	0.149501		0.907216	5.24404e-08		0.570233	0.00135897
XM_003128505.2	Neo1	214	19.8629	626	41.5232	358	26.0996	367	34.4088	582	40.6016	373	26.2774	1.06384	3.78073e-22	up	-0.669888	3.03095e-11		0.393956	0.0118081		0.238758	0.0395885		-0.627712	9.59054e-10		-0.388954	0.00155571
XM_003356734.1	HSPA2	145	20.5477	54	5.46861	69	7.6801	6	0.858858	25	2.66273	20	2.15115	-1.90973	2.37445e-17	down	0.489952	0.196256		-1.41978	1.34867e-10	down	1.63241	0.019379		-0.307797	0.720357		1.32462	0.0977156
XM_001927873.3	IFI27L2	136	67.378	179	63.3753	86	33.4658	58	29.0257	152	56.5997	119	44.7478	-0.0883552	0.765817		-0.921236	8.09334e-06		-1.00959	5.88192e-06	down	0.963466	3.40006e-05		-0.338979	0.179982		0.624487	0.0225573
XM_003357087.1	NUDT9	92	22.3257	64	11.099	98	18.6796	66	16.1784	60	10.9436	61	11.2355	-1.00827	0.000114393	down	0.751025	0.00787953		-0.257245	0.483367		-0.563984	0.0813467		0.0379779	0.970032		-0.526007	0.11766
XM_003129357.2	COQ2	124	29.0382	74	12.3842	92	16.9223	52	12.3006	70	12.3208	109	19.3741	-1.22945	4.30873e-08	down	0.450424	0.158039		-0.779027	0.00106702		0.00236233	0.99518		0.653032	0.0183137		0.655395	0.0227181
XM_003357412.1	RAB7B	30	18.979	10	4.52106	33	16.3979	19	12.1418	9	4.27944	22	10.5638	-2.06967	0.000179433	down	1.85878	0.00104432		-0.21089	0.791942		-1.50448	0.0274174		1.30364	0.0761363		-0.200846	0.816386
XM_003130167.2	C1GALT1	133	19.9672	388	41.628	264	31.1309	234	35.4859	403	45.4739	262	29.8547	1.05992	7.6028e-14	up	-0.419204	0.00218024		0.640719	0.00027475		0.35779	0.00908083		-0.607082	1.55501e-06		-0.249292	0.149837
XM_003357473.1	hyccin	97	19.5785	93	13.4146	176	27.9025	103	21.0001	106	16.0807	143	21.9073	-0.545462	0.0350108		1.05659	1.03936e-07	up	0.511126	0.0306629		-0.385061	0.136067		0.446082	0.071867		0.061021	0.86957
XM_003130205.2	ABCB1	827	69.352	2581	154.679	1481	97.5511	794	67.2589	1141	71.9169	1019	64.8595	1.15726	1.53463e-103	up	-0.665043	5.84113e-45		0.492219	4.87442e-14		0.0966069	0.289379		-0.149014	0.075815		-0.0524067	0.642359
XM_003130272.2	EPDR1	910	179.033	619	87.0304	832	128.57	407	80.8838	363	53.6773	551	82.279	-1.04064	3.94861e-43	down	0.562959	5.1081e-12		-0.477676	1.91336e-10		-0.59154	1.23036e-07		0.616214	4.72381e-09		0.0246737	0.897203
XM_003357663.1	DDX59	86	15.0491	50	6.25276	53	7.28471	48	8.48457	46	6.0501	49	6.50811	-1.26712	4.68426e-06	down	0.220379	0.690604		-1.04674	0.000381475	down	-0.487882	0.219937		0.105279	0.874195		-0.382603	0.372965
XM_003130637.2	ZCCHC6	121	8.13372	360	17.294	207	10.9294	165	11.2037	325	16.4202	209	10.6634	1.08828	2.00229e-13	up	-0.662051	1.52195e-06		0.426231	0.0533989		0.551493	0.000246375		-0.622806	1.34152e-05		-0.0713129	0.798897
XM_003357834.1	POZ	39	9.01676	123	20.3226	75	13.6198	77	17.9826	144	25.023	96	16.8462	1.1724	1.53862e-05	up	-0.577381	0.0319271		0.595023	0.141545		0.476657	0.052115		-0.570831	0.0163206		-0.0941739	0.825101
XM_003131038.2	RNF219	29	4.67774	90	10.3746	62	7.85513	39	6.35446	76	9.21391	66	8.08031	1.14916	0.000392592	up	-0.401342	0.25698		0.747822	0.0892681		0.536044	0.133653		-0.189402	0.68371		0.346642	0.419296
XM_003357919.1	NARF	25	6.50543	76	14.1331	31	6.33608	29	7.6227	63	12.3216	55	10.8629	1.11936	0.00173274		-1.15742	0.000811887	down	-0.038053	0.963503		0.692818	0.0767086		-0.181789	0.734563		0.511029	0.257273
XM_003358024.1	IFI35	53	17.4446	31	7.29183	82	21.1994	42	13.964	64	15.8328	92	22.9837	-1.25843	0.000570076	down	1.53967	1.54332e-06	up	0.281238	0.536607		0.181202	0.696306		0.537693	0.0915303		0.718895	0.0232717
XM_003131525.2	PLXDC1	233	66.5801	197	40.2293	115	25.8113	69	19.9165	93	19.9739	102	22.1225	-0.726842	1.83253e-06		-0.640247	0.00118319		-1.36709	5.33346e-16	down	0.00415339	0.994342		0.147398	0.720408		0.151551	0.683644
XM_003358398.1	TMEM158	142	35.2898	22	3.90726	27	5.27046	11	2.7614	6	1.12074	13	2.45217	-3.17502	5.57135e-30	down	0.431771	0.554709		-2.74325	2.64133e-24	down	-1.30095	0.164782		1.12961	0.278888		-0.171342	0.888512
XM_003132281.2	ACOX2	20	2.85751	40	4.0842	70	7.85561	92	13.2777	87	9.34264	82	8.89238	0.515292	0.35308		0.94367	0.00599491		1.45896	0.000199526	up	-0.507099	0.0578021		-0.0712604	0.891329		-0.57836	0.0326809
XM_003132325.2	GXYLT2	15	4.52704	107	23.0778	65	15.4085	38	11.5846	93	21.0959	54	12.3698	2.34987	4.64113e-12	up	-0.582784	0.0476987		1.76708	2.52898e-05	up	0.86475	0.00502613		-0.77014	0.0108269		0.0946101	0.877578
XM_003132464.2	Plscr4	93	11.0763	421	35.833	394	36.858	183	22.016	448	40.1035	332	30.0121	1.69381	3.31852e-30	up	0.0406904	0.852257		1.7345	4.83842e-30	up	0.865174	9.10549e-12		-0.418184	0.000628869		0.44699	0.00336081
XM_003358627.1	TIPARP	403	58.4546	281	29.1279	151	17.2034	210	30.7687	207	22.5671	229	25.2113	-1.00492	2.99164e-18	down	-0.759707	1.65962e-06		-1.76462	4.58353e-40	down	-0.44724	0.00687302		0.159848	0.499487		-0.287392	0.110224
XR_131008.1	RPL22L1	29	15.3438	44	16.637	120	49.8699	151	80.7025	153	60.844	141	56.6238	0.116743	0.870965		1.58377	1.04316e-09	up	1.70052	5.06432e-09	up	-0.407498	0.0446336		-0.103705	0.76709		-0.511203	0.0117991
XM_003358761.1	Cep19	7	2.46569	40	10.0691	17	4.70342	22	7.82779	32	8.47194	21	5.61444	2.02987	0.000331337	up	-1.09815	0.0339735		0.931715	0.356628		0.114087	0.873204		-0.593551	0.348698		-0.479464	0.47774
XM_003358948.1	CLIC6	198	35.478	40	5.12203	22	3.09628	14	2.53395	11	1.48142	10	1.36	-2.79214	7.75639e-37	down	-0.726181	0.176987		-3.51832	1.26873e-42	down	-0.774404	0.342571		-0.123372	0.944282		-0.897777	0.283494
XM_001927796.2	DPYSL2	118	22.8037	78	10.7722	179	27.1706	121	23.6202	106	15.3964	163	23.9087	-1.08195	2.03681e-06	down	1.33473	3.77601e-11	up	0.25278	0.363181		-0.617424	0.00582084		0.634939	0.00319313		0.0175151	0.956557
XM_001926319.2	RPLP1	84	55.0587	251	117.573	206	106.056	121	80.1138	263	129.567	277	137.807	1.09452	1.32352e-09	up	-0.148728	0.525565		0.94579	2.48367e-06		0.693575	3.99081e-05		0.0889543	0.718947		0.782529	2.08698e-06
XM_003359366.1	DUSP5	72	12.2345	39	4.73594	28	3.7371	33	5.66425	20	2.55432	34	4.38508	-1.36923	9.38921e-06	down	-0.341732	0.599211		-1.71096	5.08256e-07	down	-1.14895	0.0167512		0.779666	0.17299		-0.369281	0.493883
XM_003359367.1	PDCD4	40	5.63691	170	17.1206	83	9.18719	118	16.7973	257	27.2211	131	14.0119	1.60275	1.4331e-11	up	-0.898037	2.40696e-05		0.704718	0.0542688		0.696501	4.67644e-05		-0.95807	5.55607e-09		-0.26157	0.32115
XM_003359447.1	RALB	139	18.9851	81	7.90628	139	14.912	98	13.5207	104	10.6764	176	18.2456	-1.2638	2.26245e-09	down	0.915406	5.31397e-05		-0.348393	0.177841		-0.340751	0.2074		0.773123	0.00013484		0.432372	0.0537721
XM_003133338.2	MLF1IP	33	6.66426	24	3.46368	65	10.3104	27	5.50778	28	4.24999	55	8.43036	-0.94414	0.0499029		1.57372	1.90458e-05	up	0.629581	0.153243		-0.374014	0.532703		0.988136	0.0163173		0.614122	0.163757
XR_131108.1	ERVW-1	74	14.3661	208	28.8575	170	25.9226	59	11.57	101	14.7374	75	11.0513	1.00628	4.15612e-07	up	-0.154734	0.557946		0.851544	0.000164149		0.349087	0.272303		-0.415262	0.188942		-0.0661742	0.896883
XM_003359789.1	SREK1IP1	154	46.4776	96	20.7053	124	29.3946	90	27.4372	85	19.2812	90	20.6163	-1.16653	3.65448e-09	down	0.505549	0.0501455		-0.660983	0.00176905		-0.508943	0.0602495		0.0965933	0.836862		-0.41235	0.151314
XM_003359794.1	FAM159B	16	12.559	1	0.560947	3	1.8496	0	0	1	0.589964	4	2.38308	-4.48471	8.6145e-05	down	1.72128	0.52292		-2.76343	0.00403067		#VALUE!	NA		2.01413	0.38428		#VALUE!	NA
XM_003134015.2	PIK3R1	37	6.40994	150	18.5709	93	12.6549	81	14.1747	161	20.9638	151	19.8552	1.53466	1.10325e-09	up	-0.553345	0.0203669		0.981312	0.00271608		0.564586	0.0126158		-0.078381	0.820579		0.486205	0.0448487
XM_003134592.2	ZYX	1306	224.419	777	95.4171	1005	135.646	559	97.0295	815	105.261	1012	131.991	-1.23388	3.47258e-81	down	0.507524	5.00007e-12		-0.726353	1.50525e-31		0.117471	0.27457		0.326468	2.19728e-05		0.443939	2.87861e-08
XM_001927816.3	GPM6B	45	5.02092	264	21.0505	123	10.7795	124	13.9755	214	17.9464	154	13.0418	2.06783	7.32163e-25	up	-0.965565	5.55043e-09		1.10227	5.74506e-05	up	0.36079	0.0708372		-0.460549	0.0159988		-0.0997596	0.748653
XM_001925936.3	PLS3	544	66.9001	357	31.3751	573	55.3485	215	26.708	247	22.8306	350	32.6694	-1.09239	5.19216e-28	down	0.818926	6.50899e-16		-0.273465	0.0134259		-0.226307	0.206469		0.516975	0.000176227		0.290668	0.0628712
XM_003124400.2	RHBDD2	50	13.7917	141	27.7942	53	11.4828	69	19.2252	121	25.0856	85	17.7956	1.01099	4.5759e-05	up	-1.27532	1.3425e-07	down	-0.264329	0.634518		0.383858	0.170673		-0.495341	0.0688357		-0.111483	0.798989
XM_003360848.1	FAM78B	40	13.6731	17	4.15282	44	11.8136	19	6.56046	5	1.2846	18	4.67007	-1.71917	0.000127884	down	1.50828	0.00111559		-0.21089	0.741969		-2.35248	0.00168442		1.86213	0.0293371		-0.490352	0.501953
XM_003360996.1	ISLR	32	6.22821	128	17.8038	65	9.93688	190	37.3545	164	23.9911	127	18.7613	1.51529	3.3348e-08	up	-0.841317	0.000853902		0.673975	0.120756		-0.638785	0.000203808		-0.354736	0.13838		-0.993521	1.56976e-08
XM_003361142.1	MYH11	49	27.0122	15	5.9094	8	3.46399	0	0	2	0.828677	12	5.021	-2.19253	2.3937e-07	down	-0.770576	0.452851		-2.9631	3.46017e-09	down	#VALUE!	NA		2.59909	0.0287353		4.17261	0.00710113
XM_003126517.2	C1R	174	24.3497	411	41.103	475	52.2108	528	74.6368	778	81.8305	874	92.8327	0.755343	1.69956e-08		0.345104	0.00328834		1.10045	3.52715e-18	up	0.132751	0.216887		0.181994	0.0531429		0.314745	0.000414291
XM_003361579.1	MYH11	370	79.8342	125	19.2746	47	7.96542	26	5.66678	52	8.43301	46	7.5334	-2.05031	6.12888e-48	down	-1.27488	8.56464e-07	down	-3.32519	3.04127e-76	down	0.573519	0.199768		-0.162747	0.780369		0.410772	0.43397
XM_003361612.1	C1GALT1	25	8.87159	82	20.7952	64	17.8388	40	14.3383	88	23.4712	52	14.0059	1.22899	0.000353185	up	-0.221237	0.613121		1.00775	0.0152241		0.711023	0.0262319		-0.744861	0.0177671		-0.0338382	0.952004
XM_003361787.1	TUBB6	68	49.6945	13	6.78939	33	18.9425	20	14.764	10	5.49276	35	19.4139	-2.87173	2.56295e-13	down	1.48027	0.00728358		-1.39146	4.9245e-05	down	-1.42648	0.030193		1.82149	0.00116026		0.395005	0.524305
XM_001926092.3	NEO1	34	14.3476	123	37.0932	64	21.2131	67	28.5596	102	32.3514	92	29.4669	1.37034	6.84648e-07	up	-0.8062	0.00185069		0.564144	0.21562		0.179855	0.614842		-0.134732	0.752912		0.0451229	0.916693
XM_003362056.1	ajuba	67	21.6419	36	8.31018	51	12.9394	16	5.22054	11	2.67057	28	6.86473	-1.38087	1.84431e-05	down	0.638815	0.14662		-0.742057	0.0376401		-0.967049	0.192647		1.36205	0.0304851		0.395005	0.58534
XR_131425.1	SLC25A30	40	15.6024	107	29.8265	37	11.3359	29	11.4263	81	23.7469	62	18.3556	0.934831	0.00129394		-1.3957	1.08201e-06	down	-0.460868	0.403541		1.05539	0.0016784		-0.371523	0.325628		0.683865	0.091259
XM_003362159.1	FLNA	537	273.138	406	147.578	311	124.249	187	96.0783	300	114.689	333	128.558	-0.88815	9.42696e-20		-0.24825	0.0931992		-1.1364	1.53479e-27	down	0.255443	0.136719		0.164691	0.368219		0.420134	0.00608443
XM_003362173.1	SMURF2	47	50.5056	18	13.823	40	33.7617	20	21.7093	14	11.3074	41	33.4404	-1.86937	7.17501e-06	down	1.28832	0.00800576		-0.581054	0.220634		-0.941054	0.146511		1.56433	0.00169527		0.623274	0.236952
NM_001243061.1	ACTN1	6320	684.149	3751	290.181	4292	364.936	1983	216.836	1856	151.009	3577	293.899	-1.23736	0	down	0.33069	6.57195e-23		-0.906668	1.13914e-224		-0.521969	6.52224e-28		0.960685	1.24733e-123		0.438716	2.9183e-27
NM_001243388.1	HSPB7	298	87.6488	41	8.61791	170	39.2737	12	3.56522	6	1.32639	16	3.57187	-3.34632	1.52921e-65	down	2.18815	7.01404e-21	up	-1.15817	8.5483e-16	down	-1.42648	0.111297		1.42917	0.114079		0.00268764	1
NM_001243495.1	DYNC1I2	880	132.951	591	63.8093	727	86.2712	735	112.169	530	60.1833	730	83.7099	-1.05905	6.34973e-43	down	0.435112	9.04729e-07		-0.623941	2.76705e-16		-0.898233	6.68151e-27		0.476035	1.34831e-07		-0.422198	2.34687e-07
NM_001243675.1	TPMT	59	20.8981	39	9.87204	84	23.3699	42	15.0272	68	18.1032	65	17.4748	-1.08195	0.00145238		1.24323	5.59561e-05	up	0.161281	0.7458		0.268664	0.531851		-0.0509639	0.941648		0.217701	0.64177
NM_001243802.1	RAB8A	54	10.613	151	21.2085	145	22.3839	120	23.8232	224	33.089	186	27.7462	0.998809	2.80607e-05		0.0778194	0.828146		1.07663	1.42523e-05	up	0.473983	0.0119885		-0.254065	0.229576		0.219918	0.369141
NM_001243821.1	C5H12orf35	64	4.03081	276	12.4225	122	6.03525	90	5.72572	213	10.0829	127	6.07102	1.62382	8.2593e-19	up	-1.04147	1.47029e-10	down	0.582344	0.0472131		0.816376	1.86324e-05		-0.731894	5.89391e-05		0.0844817	0.825053
NM_001243865.1	CD151	1238	301.385	767	133.439	836	159.856	914	224.762	642	117.47	899	166.114	-1.17542	2.67748e-71	down	0.260591	0.00268275		-0.91483	1.95239e-44		-0.936102	1.08598e-35		0.499879	4.56097e-10		-0.436223	1.60615e-09
NM_001243913.1	RCAN1	1221	198.544	3158	366.98	3946	503.99	1135	186.429	1305	159.494	2361	291.396	0.88624	1.14783e-81		0.457695	1.62469e-38		1.34393	8.19112e-208	up	-0.225123	0.000685524		0.869479	5.0535e-69		0.644356	4.97158e-36
NM_001243915.1	KAT5	57	11.0042	32	4.4149	53	8.03678	36	7.02038	64	9.28655	64	9.37796	-1.3176	0.000180269	down	0.864235	0.0366373		-0.453363	0.302542		0.403594	0.327988		0.0141311	1		0.417725	0.325675
NM_001244277.1	C3H9orf89	29	13.361	10	3.29251	18	6.51381	18	8.37698	14	4.84796	17	5.94476	-2.02076	0.000309184	down	0.984312	0.232453		-1.03645	0.0827409		-0.789051	0.257387		0.294239	0.776479		-0.494812	0.512972
NM_001244291.1	TPST1	107	26.4538	417	73.6764	267	51.8487	244	60.9353	461	85.6636	322	60.4234	1.47773	1.30669e-24	up	-0.506893	7.68814e-05		0.970836	1.88539e-08		0.491405	7.07082e-05		-0.503575	1.99151e-05		-0.0121703	0.957347
NM_001244185.1	PEX3	40	10.0455	102	18.3063	105	20.7121	48	12.1767	110	20.7633	83	15.8211	0.865789	0.00378355		0.178135	0.632382		1.04392	0.00055766	up	0.769916	0.00588588		-0.392189	0.19549		0.377727	0.300888
NM_001244464.1	SERTAD3	118	31.7674	77	14.8142	103	21.7801	79	21.4834	92	18.6157	97	19.8206	-1.10056	1.40785e-06	down	0.556029	0.0518893		-0.544536	0.0357809		-0.2067	0.547015		0.090482	0.838807		-0.116218	0.769076
NM_001244416.1	PFN1	2470	1049.28	1396	423.806	2100	700.706	1437	616.631	1304	416.354	2256	727.408	-1.30792	5.58256e-168	down	0.725405	7.70909e-47		-0.582515	2.46421e-40		-0.566597	1.52983e-23		0.804954	8.42598e-58		0.238357	6.6405e-06
NM_001244459.1	SGK1	352	55.9268	888	100.827	372	46.4241	247	39.6415	413	49.3196	265	31.9572	0.850276	1.26885e-21		-1.11894	1.86238e-37	down	-0.268666	0.0701339		0.31515	0.0215203		-0.626018	4.90976e-07		-0.310869	0.0529125
NM_001244476.1	PNOC	22	11.6725	12	4.54999	0	0	0	0	0	0	1	0.402705	-1.35918	0.0288757		-4.44865	0.00519842		-5.80782	4.86939e-06	down	#VALUE!	NA		#VALUE!	NA		#VALUE!	NA
NM_001244484.1	PCDH7	202	19.5332	122	8.43084	248	18.8364	225	21.9776	156	11.3381	168	12.3304	-1.21218	1.49101e-12	down	1.15977	2.38413e-12	up	-0.0524083	0.889523		-0.95486	1.62298e-09		0.121046	0.697644		-0.833814	1.35863e-07
NM_001244510.1	PRR13	156	46.8219	92	19.7333	115	27.111	89	26.983	75	16.9191	112	25.5145	-1.24655	3.06256e-10	down	0.458243	0.0961312		-0.788305	0.000130794		-0.673396	0.0117118		0.592667	0.031435		-0.0807284	0.843308
NM_001244561.1	HNMT	24	6.04322	81	14.5757	94	18.5912	158	40.1874	275	52.0453	173	33.0635	1.27018	0.000256945	up	0.351054	0.294201		1.62123	1.08376e-06	up	0.373026	0.0294317		-0.654528	3.19202e-05		-0.281502	0.192349
NM_001244616.1	ANKRD10	87	13.4585	243	26.864	75	9.11299	76	11.8759	193	22.4401	121	14.2072	0.997161	4.41509e-08		-1.55968	3.27532e-17	down	-0.562518	0.0741419		0.918049	5.86167e-06		-0.659463	0.00070255		0.258586	0.402788
NM_001244620.1	TBC1D20	339	49.6816	1073	112.379	451	51.9153	460	68.0971	1076	118.522	535	59.5107	1.17758	2.25863e-44	up	-1.11414	6.95312e-45	down	0.063449	0.770699		0.799491	4.50645e-24		-0.993936	5.53207e-39		-0.194445	0.102286
XM_001928720.4	ezrin	140	63.8076	106	34.5254	205	73.3874	185	85.1709	156	53.4393	257	88.9044	-0.886071	1.45896e-05		1.08787	2.59901e-09	up	0.201804	0.458746		-0.67246	0.000115887		0.734353	6.06311e-06		0.0618932	0.815172
XM_003480236.1	UST	151	27.8411	87	11.4635	158	22.8818	56	10.4297	78	10.8093	119	16.6534	-1.28017	2.49246e-10	down	0.997152	2.18377e-06		-0.283017	0.272661		0.0515663	0.903397		0.623547	0.0178937		0.675113	0.0131248
XM_003121329.3	AIM1	166	11.0477	75	3.56708	229	11.9708	152	10.2184	136	6.8029	240	12.1233	-1.63093	5.19685e-16	down	1.7467	6.94796e-21	up	0.115771	0.699169		-0.586946	0.00280372		0.833559	7.92526e-07		0.246613	0.224716
XR_135095.1	PIGB	91	18.6137	36	5.26237	50	8.03312	37	7.64483	39	5.9958	51	7.91784	-1.82258	1.89878e-10	down	0.610246	0.174051		-1.21233	2.10828e-05	down	-0.350532	0.476032		0.401154	0.420794		0.0506221	0.929863
XM_003480395.1	MAP1A	227	21.7686	112	7.67558	206	15.5166	153	14.8208	123	8.86547	224	16.3042	-1.5039	2.3969e-19	down	1.01546	2.07809e-08	up	-0.488441	0.00462703		-0.741354	0.000137071		0.878972	5.79399e-07		0.137617	0.569959
XM_003480439.1	ZFP532	73	11.5599	49	5.5452	61	7.58728	32	5.11868	27	3.21358	59	7.09138	-1.05982	0.000405708	down	0.452342	0.280952		-0.60748	0.0821003		-0.671593	0.174848		1.14189	0.00355667		0.470293	0.281439
XM_003480445.1	MEGF11	550	82.1829	361	38.5491	272	31.9235	315	47.545	374	42.0032	288	32.6631	-1.09214	2.64835e-28	down	-0.272077	0.0816669		-1.36422	1.51596e-37	down	-0.178795	0.226168		-0.362838	0.00952186		-0.541633	3.43649e-05
XM_003480514.1	NF1-B3	13	1.6972	65	6.06445	20	2.05089	40	5.27503	105	10.3032	53	5.25183	1.83722	1.08573e-05	up	-1.56412	5.76948e-05	down	0.273095	0.81603		0.965836	0.000791013		-0.972194	0.000443862		-0.0063575	0.994361
XM_001926128.4	SHB	34	10.2939	13	2.81275	15	3.56709	20	6.11652	9	2.04802	31	7.12372	-1.87173	0.000191	down	0.342766	0.756376		-1.52897	0.00406401		-1.57848	0.0176868		1.7984	0.00284463		0.219918	0.767071
XM_001925140.4	SLC44A1	79	7.79937	215	15.1691	219	16.9824	319	31.8126	303	22.4837	235	17.6095	0.959704	8.10236e-07		0.162909	0.491891		1.12261	8.80048e-09	up	-0.50072	0.000101496		-0.352526	0.0285186		-0.853246	6.59049e-11
XM_001925267.4	UGCG	61	12.1515	29	4.12845	29	4.53756	33	6.64034	44	6.58788	47	7.10632	-1.55746	6.86224e-06	down	0.136315	0.878043		-1.42115	0.00010814	down	-0.0114435	0.986531		0.109288	0.870348		0.0978449	0.884759
XM_003480614.1	CDK9	50	24.298	97	33.6868	42	16.0314	46	22.5805	76	27.7591	60	22.1308	0.471349	0.145738		-1.07128	0.000316686	down	-0.599932	0.185124		0.297885	0.449548		-0.326906	0.418907		-0.0290212	0.955803
XM_003353685.2	FNBP1	109	17.6191	54	6.23792	82	10.4111	49	8.00072	52	6.31761	74	9.07894	-1.498	1.63404e-09	down	0.73898	0.0199572		-0.759025	0.00339546		-0.340751	0.416003		0.523145	0.155931		0.182394	0.675631
XM_003480630.1	PCSK1	51	12.1066	30	5.08936	49	9.13636	61	14.6271	42	7.49368	68	12.252	-1.25024	0.000812116	down	0.844134	0.0530817		-0.406109	0.400947		-0.964901	0.00371072		0.709277	0.0558143		-0.255624	0.518316
XM_003122467.3	CLCF1	32	10.7648	12	2.88487	11	2.90651	15	5.0971	17	4.29831	14	3.57462	-1.89975	0.000269143	down	0.0107841	0.992445		-1.88896	0.00084681	down	-0.245909	0.787395		-0.265977	0.802675		-0.511886	0.547601
XM_003122837.3	CKAP5	52	11.1757	52	7.98662	109	18.4001	49	10.6376	81	13.0842	109	17.7805	-0.484708	0.207941		1.20406	5.17716e-06	up	0.719351	0.0182334		0.298659	0.427769		0.442465	0.135345		0.741125	0.0094397
XM_003123321.3	WDR83	19	4.47966	66	11.1205	41	7.59274	34	8.0974	78	13.8222	42	7.51599	1.31176	0.000833327	up	-0.550527	0.174599		0.761231	0.189848		0.771458	0.024515		-0.878954	0.00854157		-0.107495	0.87167
XM_003123327.3	ZFP709	114	15.8255	19	1.88493	47	5.12477	20	2.80452	15	1.56508	24	2.52877	-3.06967	2.00271e-23	down	1.44298	0.0011157		-1.62669	3.36682e-10	down	-0.841518	0.195466		0.692203	0.349989		-0.149315	0.869389
XR_130403.2	ICAM1	245	36.1836	148	15.6205	195	22.6205	193	28.7924	204	22.6447	372	41.6998	-1.21189	4.02954e-15	down	0.534192	0.00519849		-0.677701	1.82713e-05		-0.346513	0.0527185		0.880865	2.75585e-11		0.534352	0.000138177
XM_003480834.1	SMARCE	116	101.728	62	38.8562	87	59.9271	48	42.5204	34	22.4105	60	39.9372	-1.38849	4.60838e-09	down	0.625062	0.0459177		-0.763431	0.00216673		-0.923981	0.01568		0.833559	0.0343664		-0.0904218	0.871897
XM_003123783.3	ARRDC3	454	41.4036	1604	104.538	1815	130.011	1109	102.162	2325	159.366	1604	111.028	1.3362	1.16924e-80	up	0.31461	4.98245e-09		1.65081	1.74044e-129	up	0.64149	3.7685e-35		-0.521425	2.4314e-27		0.120065	0.0976007
XM_003354222.2	RHOBTB3	117	13.2481	329	26.6227	269	23.9246	164	18.7581	286	24.3403	333	28.6193	1.00687	6.67898e-11	up	-0.154166	0.427508		0.852705	6.7014e-07		0.375838	0.0246671		0.233638	0.157713		0.609477	4.13209e-05
XM_003123820.3	FER	47	9.48649	43	6.20247	91	14.4269	38	7.74759	47	7.13013	86	13.175	-0.613032	0.124639		1.21784	3.42252e-05	up	0.604813	0.0877961		-0.11982	0.839887		0.885807	0.00453191		0.765987	0.0199612
XM_003123883.3	MARCH3	86	18.1455	47	7.08692	51	8.4521	33	7.03332	42	6.66058	41	6.566	-1.35638	1.17283e-06	down	0.254151	0.639163		-1.10223	0.000182163	down	-0.0785577	0.903194		-0.0206343	1		-0.099192	0.886964
XM_003481100.1	ECI1	36	6.75847	90	12.0747	34	5.01358	49	9.29218	78	11.0061	67	9.54699	0.83722	0.00955369		-1.26808	5.2956e-05	down	-0.430855	0.480371		0.244211	0.543341		-0.205182	0.647936		0.0390295	0.938714
XM_003481114.1	mimecan	59	8.50934	196	20.2017	115	13.0276	285	41.5207	667	72.3039	435	47.6189	1.24736	2.93147e-09	up	-0.632905	0.00141626		0.614454	0.0418814		0.800244	3.75455e-15		-0.60254	2.33304e-10		0.197704	0.178271
XM_003124791.3	IPPK	61	15.9276	34	6.34434	34	6.97303	16	4.22002	31	6.08377	23	4.5582	-1.32798	8.74163e-05	down	0.136315	0.860261		-1.19167	0.00108493		0.527715	0.397529		-0.416503	0.550848		0.111212	0.911388
XM_003481129.1	CIAO1	111	19.8333	403	51.4595	197	27.6478	195	35.1951	469	62.9849	266	36.0744	1.37551	2.06727e-21	up	-0.896269	5.81217e-12		0.479243	0.031089		0.839633	1.04244e-11		-0.804031	4.78644e-12		0.0356023	0.897119
XM_003124899.3	PDCL3	197	37.3144	123	16.6496	233	34.6649	142	27.169	136	19.3616	198	28.4657	-1.16425	1.57859e-11	down	1.05799	4.4818e-10	up	-0.106259	0.70531		-0.488765	0.0181198		0.556025	0.00411539		0.0672596	0.825771
XM_003125105.2	PFDN1	70	37.8773	37	14.3077	68	28.901	53	28.9689	57	23.1818	67	27.517	-1.40454	8.30156e-06	down	1.01432	0.00367658		-0.390213	0.323437		-0.321511	0.424329		0.24733	0.595649		-0.0741811	0.887661
XM_003125205.3	Pkdcc	221	33.3756	137	14.7858	120	14.2345	87	13.2718	73	8.28612	107	12.265	-1.17458	4.78045e-13	down	-0.0548265	0.901998		-1.22941	6.80366e-13	down	-0.6796	0.0120265		0.565774	0.0481204		-0.113826	0.761858
XM_003125224.3	CDC42EP3	230	29.1012	158	14.2866	266	26.4355	133	16.9985	94	8.93927	152	14.5973	-1.02642	5.30876e-11	down	0.887817	1.16398e-08		-0.138601	0.563143		-0.927175	1.18547e-05		0.70747	0.00148394		-0.219705	0.380608
XM_003481291.1	YWHAQ	545	119.349	363	56.8089	561	96.4956	423	93.5701	346	56.9494	541	89.9217	-1.07099	3.4573e-27	down	0.764346	7.04094e-14		-0.306649	0.00443166		-0.716367	7.72472e-11		0.658988	5.77462e-10		-0.0573789	0.723548
XR_135178.1	PHF23	78	14.7742	45	6.09131	56	8.33147	58	11.0972	60	8.54188	64	9.20102	-1.27826	1.2678e-05	down	0.451817	0.308155		-0.82644	0.0093247		-0.377571	0.306419		0.107241	0.848232		-0.270331	0.501739
XM_003481339.1	MTSS1	95	29.2261	53	11.6523	86	20.7812	42	13.0519	38	8.78665	72	16.8123	-1.32664	4.54959e-07	down	0.834659	0.00605251		-0.491984	0.107513		-0.570871	0.179665		0.936129	0.00714484		0.365258	0.366344
XM_001924462.3	CA13	79	11.9923	40	4.33936	66	7.86945	40	6.13356	26	2.96649	48	5.5305	-1.46656	7.30937e-07	down	0.858781	0.0167766		-0.60778	0.0665176		-1.04797	0.0141412		0.898654	0.0468465		-0.149315	0.798985
XM_001924250.4	UHMK1	15	6.14626	51	14.9341	59	18.9887	32	13.2448	62	19.0943	69	21.4593	1.28083	0.00506953		0.346533	0.448531		1.62736	0.000220905	up	0.527715	0.192501		0.168459	0.742093		0.696175	0.0657381
XM_003481416.1	PPOX	121	26.6506	73	11.4903	101	17.473	70	15.5738	68	11.257	90	15.0456	-1.21375	9.15903e-08	down	0.604702	0.0341699		-0.609045	0.0145561		-0.468301	0.141685		0.418521	0.217638		-0.0497798	0.922813
XM_003355223.2	myomegalin	177	14.3449	107	6.19723	120	7.63888	39	3.19275	65	3.95941	82	5.04412	-1.21085	4.76271e-11	down	0.301739	0.307302		-0.909108	1.79027e-06		0.310485	0.46486		0.349315	0.357496		0.6598	0.0534282
XM_001927918.4	CASQ2	41	11.1878	5	0.975036	22	4.71529	7	1.92946	8	1.64076	19	3.93515	-3.52033	8.67915e-10	down	2.27382	0.00273624		-1.24651	0.0079167		-0.233836	0.868904		1.26206	0.118577		1.02822	0.212553
XM_003481509.1	Rwdd3	16	4.16063	69	12.8226	27	5.51476	25	6.56682	51	9.96785	31	6.11853	1.62382	3.7453e-05	up	-1.21732	0.000912958	down	0.406494	0.644501		0.602088	0.181257		-0.704098	0.117752		-0.10201	0.8969
XM_003481519.1	PARVB	73	30.2366	44	13.0242	48	15.6162	13	5.43912	41	12.764	42	13.204	-1.2151	5.87138e-05	down	0.261846	0.638525		-0.953255	0.00365453		1.23063	0.0148488		0.0488965	0.966476		1.27953	0.0116675
XM_003126002.3	MKL1	244	28.7552	156	13.1383	196	18.1429	101	12.0233	173	15.3237	199	17.8002	-1.13004	1.58328e-13	down	0.465623	0.0167497		-0.664421	2.81697e-05		0.349936	0.125191		0.216128	0.364632		0.566063	0.00521056
XM_003481554.1	CDC42EP1	203	33.6257	129	15.2705	210	27.3224	96	16.0628	174	21.6629	222	27.9109	-1.13882	1.80188e-11	down	0.839333	2.34739e-06		-0.299484	0.151209		0.4315	0.0512989		0.365603	0.0594819		0.797104	2.05185e-05
XM_003355552.2	Ldhb	194	58.596	581	125.41	419	99.4039	368	112.277	672	152.555	563	129.069	1.09777	1.21685e-21	up	-0.335273	0.00236938		0.7625	8.81337e-09		0.442274	1.03173e-05		-0.241195	0.0215613		0.201079	0.106276
XM_003126591.3	Wnt5b	53	34.7394	25	11.7105	32	16.4748	11	7.28307	13	6.40445	13	6.46749	-1.56877	2.97866e-05	down	0.492459	0.435439		-1.07631	0.00703786		-0.185473	0.86905		0.0141311	1		-0.171342	0.888512
XM_003481708.1	SLC2A13	27	10.774	31	8.84019	81	25.3875	43	17.3323	46	13.7963	46	13.9321	-0.285399	0.648813		1.52197	2.31525e-06	up	1.23657	0.000502496	up	-0.329184	0.467003		0.0141311	1		-0.315053	0.504026
XM_001926253.4	Chst11	63	15.0962	31	5.30856	76	14.3042	14	3.38868	40	7.20408	39	7.09311	-1.50779	8.2358e-06	down	1.43005	1.61527e-05	up	-0.0777455	0.905284		1.08809	0.0328583		-0.0223948	1		1.0657	0.0429374
XM_003481757.1	TMTC3	89	15.4325	64	7.93077	141	19.2039	102	17.8658	72	9.38364	107	14.0824	-0.960442	0.0003062		1.27587	2.60846e-08	up	0.315425	0.30707		-0.928981	0.000162758		0.585673	0.0395985		-0.343308	0.210459
XM_003355700.2	PPP1R12A	532	61.5549	366	30.2636	407	36.9886	271	31.6735	285	24.7849	373	32.7571	-1.02429	1.05921e-24	down	0.2895	0.0309163		-0.734791	3.68603e-13		-0.353812	0.0151697		0.402345	0.00326794		0.0485329	0.827754
XM_003126890.3	MTSS1L	159	48.3692	47	10.2178	73	17.4429	28	8.6041	43	9.83179	74	17.0864	-2.243	3.09517e-23	down	0.771551	0.0234785		-1.47145	3.12577e-12	down	0.192429	0.745377		0.79732	0.0213744		0.989749	0.00572871
XM_003481801.1	TXNL4B	2	2.39923	24	20.5751	8	7.53799	3	3.63529	7	6.3115	4	3.64207	3.10025	0.000432412	up	-1.44865	0.0439379		1.65161	0.311947		0.795911	0.605386		-0.793224	0.626284		0.00268764	0.999789
XM_003355829.2	C16orf87	78	25.11	43	9.89255	78	19.7228	37	12.0317	34	8.22663	60	14.6605	-1.34385	5.08824e-06	down	0.995452	0.00191279		-0.348393	0.35637		-0.548471	0.234682		0.833559	0.0343664		0.285087	0.545076
XM_003481854.1	PLD3	47	8.1795	145	18.0337	67	9.15856	78	13.7119	111	14.5192	68	8.98222	1.14061	3.6503e-06	up	-0.977505	2.91335e-05		0.163107	0.780053		0.0825327	0.83472		-0.692822	0.011242		-0.610289	0.0402478
XM_003355930.2	AXL	31	22.8739	15	7.90968	42	24.3417	30	22.3602	18	9.9826	41	22.9619	-1.53201	0.00275273		1.62174	0.000728909	up	0.089728	0.92535		-1.16345	0.0222323		1.20176	0.014741		0.0383116	0.951304
XM_003356081.2	SSC5D	115	13.5652	71	5.98517	96	8.89455	127	15.1324	133	11.7916	169	15.1308	-1.18045	4.02229e-07	down	0.57153	0.0548746		-0.608921	0.0182397		-0.359883	0.11649		0.359728	0.121659		-0.000155109	0.999379
XM_003481976.1	ATP13A2	78	7.49504	226	15.5194	160	12.076	100	9.70632	170	12.2778	117	8.53318	1.05007	3.55905e-08	up	-0.361936	0.0683685		0.688133	0.00402975		0.339054	0.143731		-0.524895	0.0153868		-0.185841	0.551701
XM_003356195.2	LUZP1	341	37.5423	220	17.3092	303	26.2019	253	28.136	180	14.8947	273	22.8126	-1.11698	2.38098e-18	down	0.598129	3.5813e-05		-0.518847	8.97893e-05		-0.917621	5.63209e-10		0.615035	9.58816e-05		-0.302586	0.0568313
XM_003356254.2	PHACTR4	83	10.1809	58	5.08423	86	8.28573	52	6.443	70	6.45356	95	8.84461	-1.00177	0.000305978	down	0.704599	0.0230214		-0.297168	0.430783		0.00236233	0.99518		0.454704	0.157527		0.457066	0.161399
XM_003356292.2	SYNC	58	11.9405	25	3.67809	42	6.79152	16	3.32728	7	1.08314	29	4.53146	-1.69883	2.72221e-06	down	0.884776	0.0653919		-0.814057	0.0357682		-1.61913	0.0337454		2.06476	0.00133961		0.445631	0.513189
XM_003127793.3	MAP7D1	714	73.2192	463	33.931	556	44.7842	448	46.4066	430	33.1426	549	42.7312	-1.10962	1.38754e-37	down	0.400388	0.000126493		-0.709232	1.45364e-16		-0.485643	4.92927e-06		0.366601	0.000801578		-0.119042	0.376333
XM_003127807.3	MACF1	1681	36.7382	1109	17.3209	1519	26.0754	727	16.0494	846	13.8967	1190	19.7398	-1.08477	4.96847e-85	down	0.590178	1.41908e-23		-0.494591	2.05618e-20		-0.207779	0.0168458		0.506363	1.57013e-13		0.298584	6.51409e-05
XM_003482050.1	cadherin2	72	16.4766	27	4.41556	33	5.93159	15	3.46737	13	2.23599	24	4.16861	-1.89975	7.77106e-09	down	0.425822	0.508853		-1.47392	9.74112e-06	down	-0.632932	0.429252		0.898654	0.205101		0.265722	0.75206
XM_003127899.3	MAPRE2	38	11.1853	135	28.3979	101	23.3512	82	24.3811	112	24.7785	96	21.4477	1.34418	2.67028e-07	up	-0.282289	0.339928		1.06189	0.000605564	up	0.0233219	0.948666		-0.208261	0.560645		-0.184939	0.609292
XM_003482066.1	nexilin	1184	292.532	430	75.924	658	127.694	309	77.1181	306	56.8245	533	99.9529	-1.94597	6.81571e-143	down	0.750066	1.05188e-15		-1.1959	5.39561e-66	down	-0.440556	0.000865135		0.814735	4.48692e-14		0.374179	0.00140394
XM_003127918.3	NEXN	1333	310.067	516	85.7756	669	122.229	306	71.899	387	67.6595	581	102.576	-1.85394	9.82157e-151	down	0.51095	3.00401e-08		-1.34299	4.22956e-89	down	-0.0876791	0.617673		0.600336	4.14528e-09		0.512657	2.42005e-06
XM_003127968.3	MYSM1	35	6.16708	83	10.4515	94	13.0096	45	8.00939	73	9.66777	85	11.3678	0.761048	0.025216		0.315864	0.355626		1.07691	0.000884563	up	0.27149	0.504878		0.233697	0.565806		0.505188	0.143335
XM_003128049.2	UROD	184	56.8356	111	24.5027	117	28.3865	85	26.5214	86	19.9661	83	19.4593	-1.21385	1.66177e-11	down	0.212264	0.526194		-1.00159	7.89249e-08	down	-0.409607	0.154762		-0.0370942	0.960885		-0.446701	0.128635
XM_003356498.2	LEPRE1	229	45.1932	644	90.8264	451	69.9097	292	58.2098	638	94.6347	494	73.9964	1.007	7.52982e-21	up	-0.377618	0.000211478		0.629387	8.14107e-07		0.701107	1.17528e-11		-0.354914	0.000432928		0.346193	0.00515745
XM_001929598.4	PIM1	116	28.4027	31	5.42441	48	9.23138	9	2.22597	6	1.10419	26	4.83194	-2.38849	2.28343e-18	down	0.767081	0.0855989		-1.62141	2.5456e-10	down	-1.01144	0.340234		2.12961	0.00212437		1.11816	0.0986785
XR_130747.2	MESDC1	92	21.3739	69	11.456	56	10.219	40	9.38711	92	16.0648	77	13.5779	-0.899746	0.000549889		-0.164855	0.75134		-1.0646	0.000163933	down	0.775153	0.0125414		-0.242644	0.53079		0.532509	0.144061
XM_001928918.4	SLC22A17	27	4.30059	89	10.1308	69	8.6325	75	12.067	180	21.5491	110	13.2985	1.23614	0.000164783	up	-0.230894	0.575718		1.00524	0.0110097		0.836553	6.81894e-05		-0.696362	0.000576349		0.140191	0.700053
XM_003482282.1	ACTN1	784	349.8	537	171.225	532	186.44	225	101.405	267	89.5378	504	170.679	-1.03064	1.31903e-36	down	0.122819	0.385874		-0.907821	8.9506e-28		-0.179566	0.324351		0.930715	1.24395e-16		0.751149	2.0055e-10
XM_001926183.3	ZIP9	30	13.5276	91	29.3244	74	26.2092	41	18.6749	92	31.1802	66	22.5886	1.1162	0.000513506	up	-0.162026	0.719352		0.95417	0.0118849		0.739529	0.0173899		-0.465037	0.157643		0.274492	0.539041
XM_003482381.1	SCFD2	52	6.12816	159	13.391	82	7.59039	96	11.4281	203	17.981	146	13.0595	1.12774	1.37943e-06	up	-0.819016	0.00021726		0.308719	0.486153		0.653892	0.000864995		-0.46138	0.0195484		0.192512	0.505325
XM_003129205.3	HSPA4L	102	11.9175	269	22.4609	303	27.8069	243	28.6793	370	32.4923	372	32.9895	0.914329	9.14515e-08		0.308027	0.054234		1.22236	9.38855e-14	up	0.180088	0.262379		0.0219085	0.939613		0.201996	0.211307
XM_003129325.3	FAM13A	30	5.24008	179	22.3439	92	12.622	142	25.0542	207	27.1756	165	21.8749	2.09222	3.00716e-17	up	-0.823939	6.5603e-05		1.26828	0.000113834	up	0.117259	0.633842		-0.313034	0.139041		-0.195775	0.432001
XM_003357258.2	BIRC3	104	17.3248	281	33.4525	277	36.2441	203	34.159	460	57.5949	445	56.2652	0.949278	1.42264e-08		0.115631	0.607055		1.06491	3.87809e-10	up	0.753673	1.17073e-09		-0.0336974	0.875753		0.719976	1.17002e-08
XM_003357323.2	PHLDB1	295	33.0115	222	17.7535	151	13.2722	156	17.6337	182	15.3076	149	12.6554	-0.894863	3.25332e-11		-0.419696	0.0312288		-1.31456	4.87729e-19	down	-0.204089	0.359447		-0.274495	0.248281		-0.478584	0.0170665
XM_003130021.3	SIAE	41	5.50338	120	11.5111	64	6.74759	80	10.847	98	9.88698	56	5.70531	1.06463	9.60199e-05	up	-0.770576	0.00350661		0.294055	0.581111		-0.133699	0.708649		-0.793224	0.00656952		-0.926923	0.00130087
XM_003482670.1	CDK14	53	17.4296	36	8.46063	74	19.1147	43	14.2842	38	9.39263	64	15.9749	-1.0427	0.00395518		1.17584	0.000393364	up	0.13314	0.821397		-0.604818	0.14707		0.766204	0.0448121		0.161385	0.750201
XM_003130287.2	TPK1	54	22.687	43	12.9104	86	28.3796	35	14.8534	64	20.2095	84	26.7861	-0.813331	0.0234608		1.13632	0.000175041	up	0.322984	0.448985		0.444236	0.273706		0.406449	0.255161		0.850685	0.0104775
XM_003482751.1	RPS6KC1	81	29.9416	45	11.8875	86	24.9696	48	17.9228	34	9.44628	60	16.834	-1.33271	3.7226e-06	down	1.07073	0.000394903	up	-0.261978	0.510753		-0.923981	0.01568		0.833559	0.0343664		-0.0904218	0.871897
XM_003482782.1	CDC42BPA	500	36.1522	337	17.4134	475	26.9763	246	17.967	203	11.032	349	19.153	-1.05389	2.47196e-24	down	0.631494	1.47069e-08		-0.422394	8.58923e-05		-0.70366	2.10796e-06		0.795878	5.44237e-09		0.0922189	0.640684
XM_003130624.3	C10H9orf3	105	16.8087	54	6.17771	88	11.065	60	9.70225	51	6.13631	59	7.16875	-1.44407	9.9753e-09	down	0.840859	0.00504539		-0.603207	0.0280838		-0.660946	0.0506849		0.224349	0.666549		-0.436597	0.231216
XM_003130723.3	PTPLA	68	11.5703	27	3.28312	43	5.7468	35	6.01558	37	4.73181	45	5.81155	-1.81728	6.36024e-08	down	0.807692	0.0900941		-1.00959	0.00314942		-0.346311	0.497551		0.296531	0.610387		-0.0497798	0.935082
XM_003130749.3	PRPF18	58	15.1442	37	6.90414	48	9.84428	25	6.59379	15	2.94376	34	6.7382	-1.13324	0.000987386	down	0.511824	0.285791		-0.621412	0.125046		-1.16345	0.0401667		1.1947	0.0313761		0.0312568	0.963737
XM_003130751.3	APBB1IP	70	11.1264	57	6.47473	109	13.6084	49	7.86738	77	9.19901	113	13.6327	-0.781101	0.0111086		1.07161	4.42864e-05	up	0.290508	0.435227		0.225596	0.58878		0.567524	0.0398198		0.793119	0.00445256
XM_003130803.3	CCDC3	451	69.6827	247	27.2731	178	21.6019	24	3.74572	65	7.54838	39	4.57361	-1.35332	1.67595e-32	down	-0.336319	0.0774468		-1.68964	3.33426e-42	down	1.01092	0.00806322		-0.722834	0.0592873		0.28809	0.637353
XM_001928058.4	FRY	157	13.5902	69	4.26839	101	6.86707	22	1.92364	19	1.23615	47	3.08795	-1.6708	1.08513e-15	down	0.686002	0.0143271		-0.984802	1.47791e-06		-0.637985	0.309463		1.32079	0.00351993		0.682807	0.155887
XM_003482873.1	Fry	156	11.3592	77	4.00682	105	6.00529	24	1.76526	24	1.31348	40	2.21069	-1.50332	1.88547e-13	down	0.583774	0.0371494		-0.91955	7.40827e-06		-0.426481	0.494302		0.751097	0.14802		0.324616	0.588219
XM_003131149.3	Metrnl	203	46.1227	350	56.8297	149	26.5906	141	32.3604	230	39.277	183	31.5585	0.301167	0.055228		-1.09573	2.03995e-14	down	-0.794561	6.1734e-06		0.279458	0.159797		-0.315659	0.108746		-0.0362014	0.91772
XM_003131165.3	CYTH1	43	18.4725	23	7.06111	29	9.78539	35	15.188	32	10.3323	62	20.2159	-1.38741	0.000872377	down	0.470734	0.493816		-0.916677	0.0487827		-0.555764	0.244552		0.968327	0.0111578		0.412563	0.342836
XM_003131300.2	TLK2	214	21.904	147	10.7527	235	18.893	118	12.2002	155	11.9243	203	15.7707	-1.0265	2.79993e-10	down	0.81316	1.04035e-06		-0.213343	0.332272		-0.0329996	0.914307		0.403343	0.0452736		0.370343	0.0770507
XM_003131523.3	Fbxl20	41	5.55419	127	12.295	63	6.70349	59	8.07355	113	11.5055	66	6.7862	1.14642	1.60189e-05	up	-0.87509	0.00054607		0.271335	0.623384		0.511055	0.0698152		-0.761654	0.00443536		-0.250599	0.538972
XM_003483054.1	DUSP14	67	14.2629	47	7.15019	90	15.0486	43	9.24646	37	5.92005	42	6.7862	-0.996208	0.00153021		1.07358	0.000260932	up	0.0773708	0.896691		-0.643292	0.120654		0.196995	0.773277		-0.446297	0.32283
XM_003483058.1	RFFL	113	12.1053	76	5.81835	73	6.14248	107	11.5786	89	7.16605	104	8.45623	-1.05696	5.74946e-06	down	0.0782121	0.888209		-0.978748	8.5518e-05		-0.692215	0.00385361		0.238837	0.503373		-0.453377	0.0739387
XM_003483067.1	TNFAIP1	94	13.9855	65	6.9112	112	13.0886	57	8.56647	49	5.47948	79	8.92122	-1.01693	8.23485e-05	down	0.921302	0.000348963		-0.095627	0.845835		-0.644661	0.0647421		0.703202	0.0367607		0.0585409	0.912467
XM_003131801.3	BLMH	24	8.68641	94	24.3134	55	15.6356	30	10.968	84	22.8507	84	23.0757	1.48492	5.00062e-06	up	-0.636914	0.0435615		0.848004	0.0701195		1.05895	0.00128758		0.0141311	1		1.07308	0.00125868
XM_003131898.3	KIF1C	936	89.2882	412	28.0869	668	50.0516	588	56.6593	485	34.7738	643	46.5559	-1.66857	1.81788e-91	down	0.833519	4.45333e-19		-0.835054	9.10327e-29		-0.704312	2.08851e-14		0.420965	1.72697e-05		-0.283347	0.00331035
XM_003132053.3	ARHGAP23	252	27.2716	148	11.4462	228	19.3807	129	14.1018	177	14.3971	243	19.9601	-1.25253	2.51633e-16	down	0.759752	7.44036e-06		-0.492783	0.00224814		0.0298973	0.916924		0.471338	0.00696364		0.501235	0.00580194
XM_003358507.2	EDEM1	30	9.75647	90	20.9171	79	20.18	85	27.9233	105	25.6657	77	19.0068	1.10025	0.000661063	up	-0.0517573	0.936314		1.0485	0.00376644		-0.121626	0.731343		-0.433328	0.157147		-0.554954	0.0517183
XM_003358552.2	PLXNA1	350	35.201	241	17.3218	309	24.41	153	15.5437	226	17.0839	309	23.588	-1.02303	2.24532e-16	down	0.494889	0.000661715		-0.528141	4.9171e-05		0.13631	0.562304		0.465415	0.00198357		0.601725	0.000106894
XM_003132463.3	SLC9A9	17	3.54379	58	8.64042	69	11.2977	59	12.4236	80	12.5343	54	8.54394	1.28581	0.00236471		0.386858	0.334037		1.67267	3.04786e-05	up	0.0128041	0.977302		-0.552909	0.113091		-0.540105	0.132339
XM_003358680.2	RPL22L1	55	26.2924	126	43.0453	225	84.4836	318	153.557	285	102.401	320	116.108	0.711212	0.00740149		0.972816	1.50832e-08		1.68403	1.73331e-16	up	-0.584546	5.33833e-06		0.181241	0.321299		-0.403305	0.00248729
XM_003132587.3	LEPREL1	82	10.2461	9	0.803663	41	4.02393	14	1.76704	11	1.03306	16	1.51743	-3.67234	1.19467e-19	down	2.32394	9.61155e-06	up	-1.34839	1.02362e-05	down	-0.774404	0.342571		0.554699	0.575761		-0.219705	0.832693
[truncated: 67 more rows]

## Sheet: DEGs in ASVC
accession number	gene symbol	A0		A2		A4		M0		M2		M4		gene expression in A2 vs.A0			gene expression in A4 vs.A2			gene expression in A4 vs.A0			gene expression in M2 vs.M0			gene expression in M4 vs.M2			gene expression in M4 vs.M0
[truncated: 986 more rows]

[truncated: 4 more sheets: DEGs in MSVC , ASVC specific DEGs, MSVC specific DEGs, co-expressed DEGs]
