# Supplementary material for: Transcriptome Comparison between Porcine Subcutaneous and Intramuscular Stromal Vascular Cells during Adipogenic Differentiation
Source: PLoS One. 2013 Oct 10;8(10):e77094. doi: 10.1371/journal.pone.0077094 (PMC3795010; doi:10.1371/journal.pone.0077094)
Supplement: Table S3 — Detailed information on DEGs within four significant expression profiles during ASVC differentiation. Four gene expression profiles (profiles 14, 1, 5, and 4) were significantly enriched in ASVC differentiation. DEGs in each gene expression profile were shown. The gene expression levels were normalized by the log2 gene expression ratios on day 2 or day 4 vs. day 0. (XLSX) [file pone.0077094.s004.xlsx]

## Sheet: gene expression profile 14
genes within profile 4	log2 gene expression ratio in day 0 vs.day 0	log2 gene expression ratio in day 2 vs.day 0	log2 gene expression ratio in day 4 vs.day 0
MMP2	0	2.1	0.98
DCN	0	1.52	1
ITM2B	0	1.49	0.98
FKBP5	0	3.68	2.59
PTX3	0	4.07	2.37
FABP5	0	1.07	0.69
SAA2	0	3.32	2.31
GPX3	0	2.63	1.41
MT-2B	0	1.8	0.69
SAT1	0	2.87	1.32
CYP1B1	0	1.68	0.95
NID1	0	1.44	0.96
CTSC	0	2.29	1.19
GPX1	0	1.28	0.83
AKR1C4	0	2.08	1
CCRL1	0	3.31	2.07
ABCB1	0	1.16	0.49
ANGPTL4	0	2.3	0.78
MAOA	0	1.64	1.14
GLUL	0	2.54	1.14
ALDH9A1	0	1.1	0.65
LDHB	0	1.1	0.76
SVEP1	0	1.61	1
SCD	0	1.3	0.82
NRP1	0	2	1.32
CAT	0	1.65	0.87
STC2	0	1.87	0.84
SFRP5	0	2.47	1.52
II1R1	0	1.55	0.93
PTGIS	0	2.36	1.56
LEPRE1	0	1.01	0.63
NFKBIA	0	1.24	0.66
IGF1	0	2.94	0.92
ADAMTS2	0	1.3	0.53
LPL	0	2.12	1.1
MT1A	0	4.78	1.53
BMP1	0	1.07	0.54
TSC22D3	0	2.37	1.4
OAT	0	1.33	0.9
AKR1CL1	0	2.13	0.97
MYC	0	1.43	0.83
TPST1	0	1.48	0.97
IMP-GMP	0	1.1	0.71
CLMP	0	1.49	0.57
HIST1H2BD	0	1.94	0.96
CRISPLD2	0	1.05	0.43
FBXO21	0	1.23	0.84
TRIB3	0	2.13	1.25
TP53INP1	0	1.92	0.85
NCK1	0	1.4	0.63
ACAP2	0	1.12	0.74
SLC39A14	0	1.34	0.82
GUK1	0	1.05	0.48
ELOVL6	0	1.42	0.63
MAN1C1	0	1.31	0.39
SNAI2	0	2.04	1.06
KLF9	0	1.65	0.53
CIAO1	0	1.38	0.48
SRXN1	0	1.02	0.4
PDGFRA	0	2.39	1.18
FAM101B	0	2.08	0.65
SERPING1	0	1.23	0.64
RGC32	0	1.05	0.55
GALNTL2	0	3.66	2.3
ISOC1	0	2.86	1.18
PDK4	0	5.03	3.21
PDXK	0	2.25	1.39
NQO1	0	1.43	0.46
C1GALT1	0	1.14	0.82
NEO1	0	1.22	0.48
FGF7	0	1.45	0.46
C14ORF119	0	1.06	0.65
CREG1	0	1.23	0.76
PITPNC1	0	2.73	0.82
DHRS7	0	1.09	0.65
SAA1	0	2.57	1.75
AP3S2	0	1.01	0.52
NIT1	0	1.53	0.93
HELZ	0	1.23	0.74
ITPR1	0	1.45	0.64
CCBL2	0	1.45	0.86
NUDCD2	0	1.22	0.68
MAPKAPK5	0	1.27	0.66
FAM198B	0	2.63	1.5
ECH1	0	1.23	0.34
RGL1	0	1.02	0.28
CAB39	0	1.02	0.63
MLXIP	0	1.69	0.98
S1PR1	0	3.11	1.76
ADAMTS1	0	2.93	1.99
LIPA	0	1.06	0.53
TGFBR3	0	4.01	1.31
LIX1L	0	1.02	0.63
EPHX1	0	1.41	0.93
HSD17B7	0	2.07	0.86
FZD4	0	2.41	1.22
SIAH1	0	1.19	0.8
BLMH	0	1.48	0.85
HIST1H2B	0	2.81	1.5
PDHX	0	1.05	0.7
RGS2	0	1.84	1.09
CSGALNACT1	0	1.19	0.69
FAM13A	0	2.09	1.27
PPAP2B	0	1.58	0.8
DUSP6	0	2.98	1.35
AKR1C1	0	6.24	3.35
RMND5A	0	1.32	0.68
FAM122A	0	1.1	0.31
GPM6B	0	2.07	1.1
FAM102A	0	2.07	1.27
TXNL4B	0	3.1	1.65
POZ	0	1.17	0.6
MIMECAN	0	1.25	0.61
GK	0	1.89	1.01
SESN1	0	2.31	1.11
ANKRD44	0	1.78	1.23
PDCD4	0	1.54	0.68
CRYBG3	0	1.84	1.24
RHO6	0	3	1.33
ALDH1	0	5.56	4.04
NFIA	0	2.13	1.39
PIK3R1	0	1.65	1.02
TRIB2	0	1.91	1.16
PINK1	0	1.27	0.36
ISLR	0	1.35	0.56
SNAIL	0	1.99	1.39
CEBPA	0	2.46	1.03
AGRIN	0	1.2	0.65
ZCCHC6	0	1.09	0.43
LPAR1	0	1.78	1.25
ADAMTS5	0	2.66	1.15
PPP1R3B	0	1.03	0.74
LRP11	0	1.35	0.71
VPS39	0	1.06	0.73
APLP2	0	1.16	0.78
SSH2	0	1.93	1.25
ARRDC2	0	1.21	0.37
ATP13A2	0	1.05	0.69
PAM	0	1.07	0.69
TBP	0	1.1	0.53
ZNF217	0	1	0.47
ABCC9	0	2.38	0.79
PTGFR	0	1.59	0.73
PHF21A	0	1.7	1.17
SNAPC1	0	1.47	1.03
CD14	0	1.74	1.01
GHR	0	1.34	0.65
TMEM205	0	2.28	1.5
C1H14ORF101	0	1.17	0.52
TGH2	0	1.27	0.69
ZNF667	0	1.08	0.54
SPON1	0	4.56	2.53
RBL2	0	1.38	0.85
COASY	0	1.03	0.39
SCFD2	0	1.13	0.31
C2ORF47	0	1.23	0.75
SELENBP1	0	4.1	1.35
EZH1	0	1.16	0.56
C5H12ORF35	0	1.62	0.58
APEH	0	1.26	0.65
ARL4D	0	1.64	0.93
SIAE	0	1.06	0.29
MGLL	0	1.81	0.79
IRAK3	0	1.12	0.79
WDR83	0	1.31	0.76
TMSB15A	0	3.16	1.82
ABCC8	0	3.91	2.46
PPARG	0	1.38	0.72
SNAPC5	0	1.87	0.94
RNF219	0	1.15	0.75
C9ORF72	0	1.33	0.8
CEP19	0	2.03	0.93
KLF15	0	3.65	1.72
MXI1	0	1.76	0.92
CACNA1C	0	1.11	0.81
VDR	0	1.28	0.62
RSC1A1	0	1.21	0.41
STC1	0	3.32	2.35
C4ORF14	0	1.3	0.91
PRR16	0	3.1	1.39
ODZ4	0	2.95	1.6
SNED1	0	2.99	1.46
PTPRK	0	1.11	0.54
LAMA2	0	1.88	1.34
SLC5A3	0	2.06	1.24
C3	0	3.67	1.46
ACSS3	0	2.15	0.65

## Sheet: gene expression profile 1
genes within profile 4	log2 gene expression ratio in day 0 vs.day 0	log2 gene expression ratio in day 2 vs.day 0	log2 gene expression ratio in day 4 vs.day 0
MYL6	0	-1.82	-0.88
PFN1	0	-1.31	-0.58
LMNA	0	-1.34	-0.38
TUBA1B	0	-1.63	-0.45
TNC	0	-1.16	-0.53
PALLADIN	0	-1.21	-0.68
TUBB2A	0	-2.04	-0.68
ARPC2	0	-1.17	-0.38
PEG10	0	-1.39	-0.77
SFRP2	0	-1.36	-0.58
ZYX	0	-1.23	-0.73
CCNYL1	0	-1.09	-0.34
PEA15	0	-1.37	-0.63
RHOC	0	-1.32	-0.71
TAGLN2	0	-1.49	-0.44
EPDR1	0	-1.04	-0.48
NEXN	0	-1.85	-1.34
TPM3	0	-1.12	-0.31
MYO1C	0	-1.35	-0.68
NEXILIN	0	-1.95	-1.2
TENASCIN	0	-1.21	-0.5
CNN2	0	-1.07	-0.58
HYPOTHETICAL	0	-1.83	-0.56
DYNC1I2	0	-1.06	-0.62
DPYSL3	0	-1.12	-0.41
PHI-1	0	-1.19	-0.46
C1ORF198	0	-1.46	-0.79
DDAH1	0	-1.03	-0.64
ARF6	0	-1.07	-0.6
YWHAQ	0	-1.07	-0.31
FADS3	0	-1.58	-1.04
EPB41L2	0	-1.08	-0.55
SMAP2	0	-2.02	-0.75
PVRL3	0	-1.25	-0.52
LRRN4	0	-1.25	-0.43
GALECTIN-1	0	-1.81	-0.72
HSPB1	0	-1.6	-0.72
DAPK3	0	-1.2	-0.81
AGTR1	0	-1.25	-0.36
CNN3	0	-1	-0.27
SMARCE	0	-1.39	-0.76
HSP27	0	-1.41	-0.51
OSTF1	0	-2.1	-0.64
MAP7D1	0	-1.11	-0.71
TMEM200A	0	-2.04	-0.9
YWHAH	0	-1.81	-0.49
PPP1R12A	0	-1.02	-0.73
KIF1C	0	-1.67	-0.84
CARP	0	-1.89	-0.54
DAAM2	0	-1.05	-0.48
TACC1	0	-1.31	-0.77
TAX1BP3	0	-1.11	-0.36
BDH1	0	-1.3	-0.76
TNFRSF12A	0	-1.66	-0.53
PDLIM1	0	-1.48	-0.69
C6ORF145	0	-1.07	-0.64
C18H7ORF41	0	-1.81	-0.65
MVP	0	-1.01	-0.54
ELOVL1	0	-1.24	-0.7
HDGFRP3	0	-1.08	-0.48
SORBS3	0	-1.09	-0.35
ATP6V1C1	0	-1.04	-0.62
SPATS2L	0	-1.3	-0.43
FHL1C	0	-1.6	-1.09
SMURF2	0	-1.72	-0.71
RFK	0	-1.93	-1.14
SREK1IP1	0	-1.17	-0.66
TNKS1BP1	0	-1.25	-0.88
MYADM	0	-2.02	-0.63
TES	0	-1.23	-0.41
TRIP6	0	-1.67	-0.82
SKP1	0	-1.26	-0.4
PRR13	0	-1.25	-0.79
CAPN1	0	-1.05	-0.36
ENC1	0	-2.48	-1.19
EHBP1L1	0	-1.1	-0.37
TUBB6	0	-2.9	-1.18
RCAN2	0	-1.72	-0.58
CDC42BPA	0	-1.05	-0.42
PLXNA1	0	-1.02	-0.53
MACF1	0	-1.08	-0.49
LUZP1	0	-1.12	-0.52
AKAP2	0	-1.45	-0.4
DNASE1L1	0	-1.15	-0.51
TRAFD1	0	-1.02	-0.66
MAGED2	0	-1.02	-0.46
RNPEPL1	0	-1.02	-0.64
MAP1A	0	-1.35	-0.42
ICAM1	0	-1.21	-0.68
C5ORF32	0	-1.02	-0.49
ATP1B1	0	-1.03	-0.28
SERTAD3	0	-1.1	-0.54
DREBRIN	0	-1.99	-0.73
PFDN1	0	-1.4	-0.39
PRRG1	0	-1.15	-0.58
RBFOX2	0	-1.18	-0.45
BOK	0	-1.15	-0.73
DIP2B	0	-1.22	-0.49
MARVELD1	0	-1.53	-1.11
PTPRF	0	-1.07	-0.65
TUBB2B	0	-2.09	-0.92
KCTD9	0	-1.67	-0.48
MKL1	0	-1.13	-0.66
FAM49B	0	-1.31	-0.53
PRKAG2	0	-1.01	-0.59
TRIO	0	-1.3	-0.76
COQ2	0	-1.23	-0.78
WNT5B	0	-1.57	-1.08
MTSS1	0	-1.33	-0.49
KLF7	0	-1.53	-0.72
PPOX	0	-1.21	-0.61
ARHGAP23	0	-1.25	-0.49
STX4	0	-1.05	-0.54
JPH2	0	-1.26	-0.92
ERF	0	-1.49	-0.58
CLIC1	0	-3.17	-1.09
COL8A1	0	-1.86	-0.89
IL1A	0	-1.7	-0.5
ETS1	0	-1.53	-0.98
CSPG4	0	-1.63	-0.48
MTSS1L	0	-2.24	-1.47
CLIP4	0	-1.06	-0.35
TRAF2	0	-1.39	-0.66
PLAUR	0	-1.52	-0.47
MICAL1	0	-1.75	-1.15
IER3	0	-1.73	-0.58
DHRS1	0	-1.14	-0.76
AGPAT2	0	-1.89	-1.01
HSPB7	0	-3.35	-1.16
HOMER3	0	-1.63	-0.75
AJUBA	0	-1.38	-0.74
FAIM3	0	-1.15	-0.52
GCNT	0	-1.64	-0.6
ADAM12	0	-1.48	-0.89
KLF16	0	-1.02	-0.29
RALB	0	-1.26	-0.35
CSNK1E	0	-1.03	-0.43
RAB11FIP5	0	-1.39	-0.53
ARL2	0	-1.34	-0.75
MAST2	0	-1.04	-0.62
CCDC126	0	-1.62	-0.65
SERTAD4	0	-1.71	-1.25
SYTL2	0	-1.98	-0.99
REM1	0	-1.26	-0.35
CYTH1	0	-1.39	-0.92
FMNL3	0	-1.56	-0.48
AIP	0	-1.15	-0.46
ODZ1	0	-1.14	-0.59
TUFT1	0	-2.15	-1.22
PRPF18	0	-1.13	-0.62
RELL1	0	-1.56	-0.55
DGKA	0	-1.47	-0.44
FRMD4A	0	-1.65	-0.63
GADD45G	0	-1.43	-0.74
CYP27B1	0	-1.06	-0.56
DMPK	0	-2.57	-1.64
DCLRE1B	0	-1.22	-0.6
FNBP1	0	-1.5	-0.76
C10H9ORF3	0	-1.44	-0.6
PHF23	0	-1.28	-0.83
DYRK2	0	-1.01	-0.68
SSC5D	0	-1.18	-0.61
PLEKHA4	0	-1.05	-0.42
SHOX2	0	-1.79	-0.8
SERPINB8	0	-1.31	-0.39
ZFP532	0	-1.06	-0.61
KIFC3	0	-1.88	-0.84
PIM1	0	-2.39	-1.62
AMIGO22	0	-1.87	-0.52
PIGB	0	-1.82	-1.21
ATP10A	0	-1.29	-0.46
SCHIP1	0	-2.47	-0.83
PCSK1	0	-1.25	-0.41
PHACTR4	0	-1	-0.3
TM6SF1	0	-1.18	-0.7
PKIG	0	-2.25	-1.35
DGKD	0	-1.34	-0.7
AHI1	0	-1.2	-0.64
PGHS-2	0	-2	-1.43
SAMD4A	0	-1.61	-0.5
AVPI1	0	-2.12	-0.66
RARA	0	-1.52	-0.71
TOX	0	-1.92	-0.84
ITGB3	0	-1.15	-0.59
INHBA	0	-3.95	-2.52
KAT5	0	-1.32	-0.45
CA13	0	-1.47	-0.61
FRY	0	-1.59	-0.95
MCAM	0	-2.72	-1.89
ENTPD3	0	-1.88	-0.68
FLNC	0	-2.44	-1.15
SYNC	0	-1.7	-0.81
C3H9ORF89	0	-2.02	-1.04
PTPLA	0	-1.82	-1.01
ENO3	0	-3.45	-1.01
FAM166A	0	-2.13	-0.95
AASS	0	-1.88	-0.99
GPRC5C	0	-2	-0.54
CELF2	0	-2.97	-1.1
PRKCD	0	-1.48	-0.45
EPB41L1	0	-2.46	-1.12
ADAMTS6	0	-2.26	-0.68
MAFF	0	-2.65	-1.93
ADRA1B	0	-3.81	-1.53
TGFB1	0	-1.65	-1.1
ZFP709	0	-3.07	-1.63
FRMPD3	0	-2.94	-1.25
TUBB3	0	-2.13	-0.67
CASQ2	0	-3.52	-1.25
AREG	0	-3.65	-1.13
CLDN1	0	-4.2	-1.22
LEPREL1	0	-3.67	-1.35
COL1A2	0	-3.67	-2.29
FAM159B	0	-4.48	-2.76

## Sheet: gene expression profile 5
genes within profile 4	log2 gene expression ratio in day 0 vs.day 0	log2 gene expression ratio in day 2 vs.day 0	log2 gene expression ratio in day 4 vs.day 0
S100A6	0	-1.46	0.52
LGALS1	0	-1.93	-0.41
CCL2	0	-0.87	0.17
ACTR3	0	-1.28	-0.22
TIMP-3	0	-1.01	-0.16
CCN2	0	-1.12	0.18
LGALS3	0	-1.17	-0.21
CAV1	0	-1.35	0.38
IQGAP1	0	-1.13	-0.2
CAPN2	0	-1.36	-0.3
F3	0	-1.17	-0.18
PN-1	0	-1.74	0.25
KPNA2	0	-0.95	0.18
SNRPF	0	-1.19	-0.31
TGFB1I1	0	-1.38	-0.22
MAP1B	0	-1.41	0.27
FUS	0	-1	-0.01
EZRIN	0	-0.89	0.2
AP1	0	-1.06	0.03
ATP2B4	0	-1.01	0.04
PLS3	0	-1.09	-0.27
EMP3	0	-1.99	0.16
TUBB4B	0	-1.36	-0.3
INPP1	0	-1.26	0.01
MXRA5	0	-1.37	0.43
GABRP	0	-1.67	0.19
SGCD	0	-1.04	0.07
CAPG	0	-1.72	-0.29
CRABP2	0	-2.31	0.18
CAV2	0	-1.32	0.09
HYPK	0	-1.48	0
PLP2	0	-1.42	-0.17
DEK	0	-1.21	-0.26
ATP13A3	0	-0.89	0.24
AXL	0	-1.82	-0.2
FASCIN	0	-0.85	0.17
EPS8	0	-0.94	0.22
LMO7	0	-1.26	-0.17
GGTA1	0	-1.1	-0.2
PDCL3	0	-1.16	-0.11
TMEM109	0	-1.19	-0.3
ARHGAP21	0	-1.59	-0.43
STMN1	0	-1.66	-0.07
GNAI2	0	-1.05	0.17
C1H9ORF46	0	-0.94	0.2
CDC42EP1	0	-1.14	-0.3
RHOB	0	-1.65	-0.06
CYP2C91	0	-1.27	-0.09
CDC42EP3	0	-1.03	-0.14
GLRX	0	-2.28	-0.53
ST3GAL4	0	-1.06	0.01
MYOF	0	-1.76	0.08
MARCKSL1	0	-1.47	-0.32
MAGOHB	0	-1.1	-0.15
CDK6	0	-1.67	-0.02
FHL2	0	-1.46	-0.35
ARF4	0	-1.42	-0.21
ESYT1	0	-1.35	-0.23
FOSL1	0	-1.66	-0.42
RPS6KC1	0	-1.33	-0.26
EHD4	0	-1.52	-0.19
MICB	0	-1.01	0
UST	0	-1.28	-0.28
PPFIBP1	0	-1.95	-0.41
NUDT9	0	-1.01	-0.26
DPYSL2	0	-1.08	0.25
MYOFERLIN	0	-1.69	-0.19
TLK2	0	-1.03	-0.21
LATEXIN	0	-0.82	0.23
CD248	0	-1.1	0.25
C16ORF87	0	-1.34	-0.35
TPMT	0	-1.08	0.16
HSD3B7	0	-1.09	-0.25
KRAS	0	-1.29	-0.31
DIAPH1	0	-1.47	-0.39
VAMP8	0	-1.36	-0.03
GSDMD	0	-1.03	-0.26
SCAMC-1	0	-1.53	-0.09
CDK14	0	-1.04	0.13
PCDH7	0	-1.21	-0.05
YEATS2	0	-1.08	-0.09
ST8SIA1	0	-0.81	0.27
TMTC3	0	-0.96	0.32
CBX5	0	-1.48	0
SULF2	0	-1.6	-0.35
KIAA1949	0	-1.76	-0.2
MYBL2	0	-1.45	0.45
IFI35	0	-1.26	0.28
S100A16	0	-1.41	-0.17
DUSP14	0	-1	0.08
PHF6	0	-1.01	-0.18
TNFAIP1	0	-1.02	-0.1
DDX39A	0	-1.17	-0.11
TSPAN12	0	-1.22	0.15
ANILLIN	0	-2.12	0.57
GPR143	0	-1.19	-0.22
COBLL1	0	-0.98	0.09
TPD52	0	-1.61	-0.28
C2H1ORF35	0	-1.56	-0.25
SKA2	0	-1.41	0.29
TCEA3	0	-1.35	0.43
CASP10	0	-1.04	0.36
UBA6	0	-0.88	0.21
CHST11	0	-1.51	-0.08
DOK1	0	-1.16	-0.3
PALMD	0	-1.18	0.24
DKK2	0	-4.02	-0.93
MCM4	0	-1.7	0.4
ATP8B1	0	-1.29	-0.11
RAB7B	0	-2.07	-0.21
PCBP4	0	-2.47	-0.66
APOL3	0	-1.39	-0.04
TM4SF1	0	-2.03	-0.16
C15ORF52	0	-1.57	0.17
FAM78B	0	-2.33	-0.57
ARHGEF10	0	-1.05	0.21
CD83	0	-2.55	-0.6
VWA5A	0	-2.18	0.13
TACC3	0	-1.76	-0.04
PTPLAD2	0	-1.52	0.34
AIM1	0	-1.63	0.12
CD109	0	-1.55	0.42
NGFR	0	-1.95	-0.06
GPR56	0	-2.42	-0.63
XBED2	0	-2.22	-0.15
FOXS1	0	-2.19	-0.41
POSTN	0	-1.52	0.17
ADAMTSL3	0	-0.89	0.21
ZBTB20	0	-1.75	-0.37
ITGA3	0	-1.73	-0.17
SCRN1	0	-3	-0.72
RGS3	0	-2.76	-0.35
PBK	0	-2.02	0.39
NCAPG	0	-1.62	0.54
C6ORF115	0	-2.26	-0.23
TFCP2L1	0	-1.69	0.55
GPR126	0	-2.62	-0.69
LMNB1	0	-2.99	0.66
ABCC1	0	-2.78	-0.21
EHD3	0	-3.15	-0.47
NT5E	0	-2.34	0.47
CHORDIN	0	-2.41	-0.43
ARSA	0	-3.16	-0.76
NOV	0	-3.73	-0.25
AQP1	0	-4.48	-0.76
IL1RL1	0	-4.94	1.78

## Sheet: gene expression profile 4
genes within profile 4	log2 gene expression ratio in day 0 vs.day 0	log2 gene expression ratio in day 2 vs.day 0	log2 gene expression ratio in day 4 vs.day 0
TPM1	0	-1.6	-1.23
ACTN1	0	-1.13	-0.91
CD151	0	-1.18	-0.91
SDC2	0	-1.37	-1.01
CRIM1	0	-1.38	-1.09
CNN1	0	-2.38	-2.32
DES	0	-3.23	-3.42
LIMS2	0	-1.65	-1.38
SPP1	0	-1.43	-1.23
UROD	0	-1.21	-1
TGFB3	0	-1.72	-2.06
GADD45B	0	-1.4	-1.25
PPP1R10	0	-1.1	-1.28
SERTAD1	0	-0.91	-1.04
BCAS4	0	-1.2	-1.04
SH3BGR	0	-1.01	-0.85
PKDCC	0	-1.17	-1.23
PARVB	0	-1.22	-0.95
PPP1R15A	0	-1.39	-1.51
PMEPA1	0	-2.75	-2.14
PRICKLE1	0	-1.19	-0.98
MESDC1	0	-0.9	-1.06
FBXO32	0	-1.9	-1.61
ZRANB1	0	-1.08	-1.04
COQ10B	0	-1.02	-1.13
THBS3	0	-1.5	-1.3
FBXW7	0	-1	-1.05
SYDE1	0	-1.09	-0.86
TNFSF12	0	-1.29	-1.33
FOXP4	0	-1.23	-1.1
2013-03-03	0	-1.36	-1.1
GLIS1	0	-1.05	-0.82
ARL4C	0	-1.31	-1.26
IPPK	0	-1.33	-1.19
DDX59	0	-1.27	-1.05
MYOMEGALIN	0	-1.21	-0.91
RFFL	0	-1.06	-0.98
LARGE1	0	-1.14	-1.06
TGFBI	0	-1	-0.92
RIMKLB	0	-1.12	-0.98
HSPA2	0	-1.91	-1.42
TNRC18	0	-1.45	-1.56
ITGB4	0	-1.12	-0.87
FAM132A	0	-1.39	-1.67
FNBP1L	0	-1.05	-0.81
CADHERIN2	0	-1.9	-1.47
FZD2	0	-1.26	-1.17
UGCG	0	-1.56	-1.42
FAM180A	0	-2.35	-2.35
GREM1	0	-2.58	-2.17
TMEM158	0	-3.18	-2.74
PLEKHO1	0	-2.27	-1.83
DUSP15	0	-1.98	-1.6
CLCF1	0	-1.9	-1.89
SHB	0	-1.87	-1.53
ACTA1	0	-5.32	-5.39
KCNE4	0	-2.56	-2.42
SLC1A4	0	-2.24	-1.86
DSC2	0	-1.45	-1.18
