# Supplementary material for: Transcriptome Comparison between Porcine Subcutaneous and Intramuscular Stromal Vascular Cells during Adipogenic Differentiation
Source: PLoS One. 2013 Oct 10;8(10):e77094. doi: 10.1371/journal.pone.0077094 (PMC3795010; doi:10.1371/journal.pone.0077094)
Supplement: Table S4 — Detailed information on DEGs within four significant expression profiles during MSVC differentiation. Four gene expression profiles (profiles 11, 14, 4, and 1) were significantly enriched in MSVC differentiation. DEGs in each gene expression profile were shown. The gene expression levels were normalized by the log2 gene expression ratios on day 2 or day 4 vs. day 0. (XLSX) [file pone.0077094.s005.xlsx]

## Sheet: gene expression profile 11
genes within profile 4	log2 gene expression ratio in day 0 vs.day 0	log2 gene expression ratio in day 2 vs.day 0	log2 gene expression ratio in day 4 vs.day 0
DGAT2	0	21.36	21.84
ADH1C	0	21.82	20.89
ADIPOQ	0	18.93	19.74
ABCC8	0	19.92	18.76
PTX3	0	5.93	5.78
ZBTB16	0	6.41	5.32
OAS1	0	4.1	4.82
EFNA5	0	4.22	4.59
LAMA2	0	6.06	4.54
CYP4B1	0	4.27	4.49
ABCC9	0	5.54	4.4
SAA1	0	5.26	4.25
CCL19	0	3.9	3.98
FKBP5	0	4.66	3.91
C10ORF116	0	3.38	3.91
ANGPTL5	0	4.02	3.61
ACSS3	0	4.45	3.56
IFIT1	0	3.27	3.55
IFIT2	0	3.09	3.51
MX2	0	2.78	3.36
IFIT3	0	2.83	3.33
LIFR	0	3.84	3.29
ISG15	0	2.76	3.19
IGF2	0	3.08	3.11
RHO6	0	3.66	3.09
COL11A1	0	2.55	3.07
CXCL12	0	3.9	2.98
ISG12	0	2.87	2.92
SLC1A3	0	3.58	2.88
CD36	0	3.08	2.76
FGFR3	0	3.08	2.7
FGFR2	0	2.91	2.66
TSC22D3	0	3.56	2.64
MT1A	0	3.16	2.63
GHR	0	2.76	2.61
SSH2	0	2.9	2.6
HERC6	0	2.36	2.58
VCAN	0	2.81	2.57
EN1	0	2.66	2.52
ANGPTL4	0	3.21	2.5
ELASTIN	0	2.19	2.48
OAS2	0	2.31	2.47
SVEP1	0	2.75	2.46
PMAIP1	0	2.28	2.46
SLIT3	0	1.98	2.39
IFI44	0	2.11	2.37
CHLA-A126	0	2.21	2.3
IL11RA	0	2.2	2.3
THSD4	0	2.62	2.29
WISP1	0	2.54	2.28
SNAI2	0	2.89	2.24
BST2	0	2.11	2.23
UBA7	0	1.96	2.23
SNED1	0	3.03	2.22
TMEM47	0	1.94	2.21
ERAP1	0	1.78	2.15
IFI44L	0	2.11	2.14
DACT1	0	1.8	2.14
S1PR1	0	2.64	2.1
C2	0	1.91	2.1
IFIH1	0	1.75	2.09
C3	0	2.47	2.08
PTGIS	0	2.21	2.08
EFEMP1	0	1.78	2.08
CPXM1	0	2.74	2.07
UNC93B1	0	2.15	2.07
USP18	0	1.75	2.06
SLC16A7	0	1.78	2.05
CHSY3	0	1.87	2.04
FAM46B	0	1.68	2.04
ADAMTS9	0	2.02	2.02
STAT1	0	1.77	2
CRYBG3	0	2.37	1.99
EIF2AK2	0	1.67	1.97
ODZ4	0	2.48	1.96
ITGA1	0	2.11	1.94
RNF213	0	1.6	1.89
RASL11B	0	2.2	1.88
CYP2B22	0	1.87	1.87
INHBB	0	2.27	1.86
IRAK3	0	1.88	1.86
CHST6	0	2.14	1.84
NRP1	0	1.85	1.84
WFDC1	0	1.73	1.84
ARL4D	0	2.16	1.81
GATA3	0	2.38	1.8
BCAM	0	2.23	1.78
HELZ	0	2.3	1.77
RGL1	0	2.07	1.77
CHAC1	0	1.76	1.74
NUDT19	0	2.11	1.73
PTF-BETA	0	1.86	1.72
ZFP36	0	2.05	1.71
PLSCR1	0	1.4	1.68
ADAR	0	1.38	1.65
SLC1A5	0	2.11	1.64
MKNK2	0	1.79	1.64
AUTS2	0	2.13	1.63
SAMHD1	0	1.71	1.63
FLJ45252	0	1.49	1.63
NOC4L	0	2	1.62
SESN2	0	1.92	1.61
CEBPG	0	1.48	1.59
CREB3L1	0	1.78	1.58
ERMP1	0	1.97	1.55
ACSL1	0	1.63	1.54
FBXO21	0	1.48	1.53
MYLK	0	1.53	1.52
NFIL3	0	1.26	1.52
IRF7	0	1.44	1.51
SMARCD3	0	1.65	1.5
GALNT10	0	1.63	1.49
GPC4	0	1.93	1.48
COL1A1	0	1.68	1.47
NEUROPILIN-2	0	1.92	1.46
TENSIN-1	0	1.47	1.46
IFITM1	0	1.37	1.46
SLC24A6	0	1.35	1.46
TAP1	0	1.24	1.45
MYC	0	1.72	1.43
BAIAP2	0	1.5	1.43
IFITM3	0	1.24	1.42
SERPING1	0	1.51	1.41
APEH	0	1.73	1.4
ISM1	0	1.72	1.39
C1QTNF1	0	1.22	1.39
CA12	0	1.75	1.38
HEMK2	0	1.47	1.38
SP140	0	1.25	1.37
N4BP1	0	1.2	1.37
FOXK1	0	1.7	1.36
ACACA	0	1.34	1.36
PEAK1	0	1.39	1.35
ITPR1	0	1.81	1.34
LYRM5	0	1.76	1.34
MYH11	0	1.35	1.34
KLF13	0	1.14	1.32
PDXK	0	1.67	1.31
UTROPHIN	0	1.57	1.31
P4HA3	0	1.32	1.31
IL1RAP	0	1.4	1.3
SLA-1	0	1.34	1.29
SMAD6	0	1.29	1.29
ITGA5	0	1.39	1.28
LRP3	0	1.34	1.28
SLC39A14	0	1.17	1.28
ITGA11	0	1.11	1.28
HIPK3	0	1.1	1.28
MRPL1	0	1.23	1.27
B2M	0	1.26	1.26
ZBED6	0	1.21	1.26
SYNEMIN	0	1.13	1.26
HOOK3	0	1.11	1.26
SLC39A3	0	1.3	1.24
STARD13	0	1.46	1.23
PAPD5	0	1.49	1.22
MORC3	0	1.12	1.22
RHBDF2	0	1.1	1.22
ACAP2	0	1.56	1.21
BICC1	0	1.08	1.21
CACNA1C	0	1.42	1.2
ROR2	0	1.17	1.18
ECH1	0	1.49	1.17
NIN	0	1.13	1.17
NECAB3	0	1.03	1.17
DHRS4	0	1.5	1.15
TNKS	0	1.28	1.15
MTO1	0	1.1	1.15
DLC1	0	1.09	1.15
RASSF8	0	1.27	1.14
CLSTN1	0	1.21	1.14
LMO4	0	1.04	1.14
CPT1A	0	1.33	1.12
AIFM2	0	1.21	1.12
SIAH1	0	1.13	1.12
FTSJD2	0	1	1.12
TFAM	0	1.17	1.11
KLHDC10	0	1.49	1.1
KIAA1199	0	1.3	1.1
TPM2	0	0.92	1.1
MAN1C1	0	1.27	1.09
CNOT4	0	1.44	1.07
FAM203A	0	1.32	1.07
GOT1	0	1.15	1.07
ZFP507	0	1.17	1.06
ECI2	0	1.15	1.06
SC5DL	0	1.38	1.05
C6ORF4	0	1.03	1.05
STAT2	0	0.96	1.05
NID2	0	0.93	1.05
ATAD1	0	0.92	1.05
SHMT2	0	1.16	1.04
DNAJC11	0	1.15	1.04
NT5C2	0	1.03	1.04
ELOVL6	0	1.36	1.02
ORC3	0	0.93	1.02
FBN1	0	0.94	1.01
NINL	0	1.09	1
EMILIN1	0	0.93	1
DENND4A	0	1.23	0.99
ALDH9A1	0	1.15	0.99
DUS2L	0	1.18	0.98
EYA3	0	1.06	0.98
UBR5	0	1	0.98
TMCO1	0	1.26	0.97
PTPRS	0	1.28	0.96
IMP-GMP	0	1.03	0.94
ARID5B	0	1.03	0.94
MED6	0	1.26	0.93
INTS7	0	1.14	0.92
HSDL2	0	1	0.92
WDR3	0	1	0.92
POLG	0	1.12	0.91
POR	0	1.16	0.9
MAGI1	0	1.02	0.9
IFRD1	0	1.11	0.87
REXO4	0	1.02	0.87
SLC3A2	0	1.17	0.86
AMBRA1	0	1.12	0.86
PECR	0	1.04	0.86
ARHGAP42	0	1.13	0.84
FAS	0	1.1	0.84
LPCAT3	0	1.04	0.84
MAPK14	0	1.02	0.82
HNF1A	0	1.04	0.81
MRPL2	0	1.04	0.8

## Sheet: gene expression profile 14
genes within profile 4	log2 gene expression ratio in day 0 vs.day 0	log2 gene expression ratio in day 2 vs.day 0	log2 gene expression ratio in day 4 vs.day 0
ZNF217	0	1.4	0.73
DDIT3	0	1.74	1.14
KLF15	0	3.88	1.45
EZH1	0	1.82	1.06
CEBPD	0	1.45	0.73
NFIA	0	2.3	1.52
MLXIP	0	2.61	1.91
PPARG	0	2.9	2.05
NFKBIA	0	1.27	0.72
KLF9	0	3.2	1.78
SAA2	0	2.43	1.49
RGS2	0	2.61	1.27
TXNIP	0	2.42	1.32
CFH	0	2.34	1.45
FOXO1	0	2.04	1.12
CCRL1	0	6.73	4.76
COL5A3	0	2.59	1.21
GPX3	0	2.49	1.08
NAGA	0	1.19	0.39
SEPP1	0	3	1.84
GK	0	2.04	0.97
ADAMTS1	0	1.72	0.91
PDK4	0	6.46	4.23
ACAA2	0	1.57	1.06
HSD17B7	0	2.32	0.82
LRP11	0	2.09	0.7
COMP	0	4.03	2.54
ISOC1	0	3.5	2.28
C2ORF55	0	3.66	1.59
CEBPA	0	3.27	2.05
C9ORF72	0	1.34	0.39
FAM101B	0	3.47	2.2
ZFP503	0	1.63	0.6
TRIB3	0	2.19	1.56
SOD2	0	2.34	1
GALNTL2	0	3.24	2.05
DHRS3	0	3.57	1.4
PTPRU	0	2.52	1.78
RNF125	0	1.71	0.82
ARRDC4	0	1.83	0.54
C4ORF14	0	1.66	1.1
FZD4	0	2.29	0.72
PDK2	0	1.39	0.51
SLC43A2	0	2.91	1.02
BMP1	0	1.15	0.79
CBR4	0	2.27	1.34
CAB39	0	1.19	0.71
COE1	0	2.79	1.37
CYP1B1	0	2.11	1.38
SNAIL	0	1.5	0.85
IL1R2	0	4.65	3.13
SFRP5	0	4.08	2.46
HIST1H2BD	0	2.09	0.79
DHRS7	0	1.05	0.76
RGC32	0	1.95	1.37
AP3S2	0	1.28	0.9
SESN1	0	2.73	0.79
REV3L	0	2.29	1.3
SPON1	0	2.7	1.2
ATP13A1	0	1.69	1.13
CRLF1	0	1.26	0.46
ADAMTS2	0	1.57	1
SSBP2	0	1.04	0.64
II1R1	0	1.79	0.69
RMND5A	0	1.74	0.99
KIAA0146	0	1.5	0.82
LIX1L	0	1.34	0.72
CXCL2	0	1.08	0.65
PLXNC1	0	1.23	0.81
CRISPLD2	0	2.04	1.48
AGRIN	0	1.82	1.31
PDGFRA	0	1.84	0.89
CLMP	0	1.07	0.57
PRG4	0	3.13	1.72
COL4A2	0	2.44	1.52
ADAMTS5	0	2.22	0.7
AGT	0	2.9	1.89
ANKRD44	0	2.25	1.47
PIK3R1	0	1.17	0.8
ID1	0	1.11	0.73
GLUL	0	3.8	2.31
PTGFR	0	2.78	1.88
RSC1A1	0	1.04	0.32
IGF1	0	5.62	3.93
MAOA	0	3.21	2.32
CAT	0	2.07	0.93
FST	0	3.48	2.52
LPL	0	1.26	0.42
CEBPB	0	1.43	0.61
BCL6	0	1.04	0.38
ZHX3	0	1.51	0.94
ATOH8	0	1.62	1.14
FOSL2	0	1.36	0.53
PRRX1	0	1.1	0.62
TSC22D1	0	1.07	0.37
PER1	0	2.02	0.9
ZNF248	0	1.16	0.33
HMG20A	0	1.08	0.33
COX6C	0	1.02	0.71
FASN	0	1.01	0.71
PEX6	0	1.29	0.47
ODC	0	1.27	0.87
BCKDHA	0	1.04	0.67
FOXO3	0	1.96	1.19
CWF19L2	0	1.21	0.38
TRPC1	0	2.59	1.81
S100A12	0	4.72	3.11
TXNRD2	0	1.71	1
S100A8	0	4.33	1.59
ATG7	0	1.12	0.53
ATG14	0	1.53	0.68
JMY	0	1.84	0.79
PAIP2	0	1.11	0.66
CPM	0	2.06	0.59
PEX26	0	1.76	1.06
SLC41A3	0	1.47	0.45
SIDT2	0	1.01	0.38
FLJ36031	0	2.3	1.59
SIGMAR1	0	1.42	0.64
TBC1D16	0	1.62	0.87
MRPL38	0	1.14	0.51
AGO61	0	1.1	0.48
PRICKLE2	0	1.06	0.77
FAM43A	0	1.15	0.53
ULK1	0	1.13	0.54
TSPAN33	0	2.97	1.29
PIN4	0	1.18	0.57
UTP14A	0	1.12	0.64
ACVR2A	0	2.25	0.89
C9ORF5	0	1.39	1
ARHGAP1	0	1.03	0.63
KLHL26	0	1.56	0.43
DNAJA3	0	1.1	0.39
PKD1	0	1.05	0.57
LONP2	0	1.3	0.69
PPP1R12C	0	1.29	0.61
ZFP850	0	1.44	1.03
NOC2L	0	1.12	0.73
HSPG2	0	1.47	1.01
AKAP13	0	1.34	0.7
BCL9L	0	1.24	0.57
GAS6	0	1.48	0.46
KIAA0664	0	1.51	1.02
GCFC1	0	1.1	0.5
RRP1B	0	1.15	0.68
ABCB6	0	1.25	0.61
RP2	0	1.36	0.53
NCBP2	0	1.5	0.72
NF1A	0	2.21	1.27
SPARC	0	1.25	0.88
FAM69A	0	1.06	0.55
ADCY7	0	1.1	0.38
KDM4A	0	1.01	0.72
MRPL37	0	1.52	0.97
CEP95	0	1.17	0.39
ARSD	0	1.25	0.37
MAN1B1	0	1.34	0.8
CROT	0	1.01	0.61
ASPN	0	1.42	0.76
TBCD	0	1.04	0.42
GTF2H2	0	1.54	0.66
PPID	0	1.33	0.87
MRPL24	0	1.09	0.73
TNFAIP8	0	1.14	0.46
FIBP	0	1.12	0.48
LAMA4	0	1.31	0.69
KIAA1370	0	1.03	0.7
LGR4	0	1.19	0.82
SPPL2B	0	1.06	0.46
ZNF608	0	1.07	0.6
SLC5A6	0	1.35	0.83
C5H12ORF45	0	1.21	0.67
ACSF3	0	1.85	0.7
ZCCHC14	0	1.39	0.8
FBXO31	0	1.05	0.43
KIAA0513	0	1.57	0.92
LTBP4	0	1.34	0.57
MYOSIN14	0	2.47	1.56
AGTRAP	0	1.33	0.59
WRNIP1	0	1.11	0.7
TBC1D2B	0	1.07	0.31
COG7	0	1.1	0.48
GDPD1	0	1.45	1
INTS2	0	1.59	0.73
ULK2	0	1.01	0.49
IL17RD	0	3.38	1.65
GALNT9	0	5.22	3.49
SCARF2	0	1.16	0.45
SH3PXD2B	0	1.06	0.57
GGT7	0	1.08	0.65
PERILIPIN-2	0	2.12	1.49
EGFR	0	1	0.61
JAK1	0	1.04	0.63
MGP	0	1.75	1.13
TIMP1	0	1.63	1.14
PLIN2	0	1.9	1.37
ST3GAL1	0	1.12	0.45
ABHD5	0	1.38	1
RABAC1	0	1.16	0.82

## Sheet: gene expression profile 4
genes within profile 4	log2 gene expression ratio in day 0 vs.day 0	log2 gene expression ratio in day 2 vs.day 0	log2 gene expression ratio in day 4 vs.day 0
TYROBP	0	-20.86	-20.86
LTC4S	0	-20.27	-20.27
ARG1	0	-20.16	-20.16
MMP1	0	-8.17	-7.68
TRPA1	0	-7.1	-7.48
SMPDL3B	0	-6.43	-7.41
TMPRESS11BNL	0	-6.31	-4.71
AREG	0	-5.97	-6.29
SHAS2	0	-5.82	-4.8
IL18	0	-5.57	-4.82
POSTN	0	-5.13	-4.26
LMO2	0	-4.8	-4.78
DYDC1	0	-4.6	-3.58
DPT	0	-4.54	-4.45
PGHS-2	0	-3.68	-3.38
TGFBI	0	-3.64	-3.66
S100A4	0	-3.62	-3.16
GALNTL1	0	-3.6	-3.1
IL8	0	-3.58	-3.32
DSC2	0	-3.57	-3.37
SPOCK3	0	-3.5	-3.06
GEM	0	-3.44	-2.86
IL33	0	-3.33	-2.59
CELF2	0	-3.31	-2.45
HMGA1	0	-3.3	-3.25
KCNK12	0	-3.23	-3.71
CLU	0	-3.22	-3.79
GAS7	0	-3.18	-2.62
CLEC14A	0	-3.16	-2.39
TIMP-3	0	-3.11	-2.81
MAMDC2	0	-3.11	-2.96
TESTICAN-3	0	-3.1	-3.08
LGMN	0	-3.08	-2.59
SLC5A7	0	-3.04	-3.24
LEGUMAIN	0	-3.01	-2.83
KIF1A	0	-2.93	-2.43
TGFB1	0	-2.89	-3.24
IL6	0	-2.81	-2.56
EDIL3	0	-2.77	-2.16
NPY1R	0	-2.75	-3.32
IER3	0	-2.74	-2.07
ITGA3	0	-2.7	-2.25
TNFSF9	0	-2.68	-2.52
OSR1	0	-2.67	-2.08
PTGS1	0	-2.62	-2.45
INHBA	0	-2.61	-2.33
ITGB3	0	-2.54	-2.8
GPNMB	0	-2.53	-2.18
HTRA3	0	-2.5	-2.65
FLT1	0	-2.47	-2.16
TFPI2	0	-2.46	-2.4
PDZK1IP1	0	-2.43	-2.22
CD59	0	-2.43	-2.55
COL18A1	0	-2.4	-2.4
CYP4F55	0	-2.38	-2.06
PLEKHO1	0	-2.34	-2.15
NETRIN4	0	-2.33	-1.89
ARL4C	0	-2.32	-2
CHI3L1	0	-2.32	-2.34
STC1	0	-2.31	-2.63
UCHL1	0	-2.28	-1.94
ATP1B1	0	-2.2	-2.04
SDC1	0	-2.2	-2.22
ABI3BP	0	-2.11	-1.72
PHLDA2	0	-2.08	-1.66
CD9	0	-2.07	-2.03
C14H10ORF58	0	-2.07	-2.37
APOE	0	-2.07	-2.14
ASAH1	0	-2.06	-1.82
SMOX	0	-2.01	-1.73
ITGB4	0	-1.97	-1.58
NR4A2	0	-1.97	-2.14
GALNT1	0	-1.97	-1.71
EGLN3	0	-1.96	-1.53
APRIL	0	-1.93	-1.41
MUM1L1	0	-1.92	-1.81
P14ARF	0	-1.91	-2.22
KITLG	0	-1.91	-2.15
LGALS3	0	-1.88	-1.63
CTSL1	0	-1.86	-1.45
COL7A1	0	-1.85	-2.09
PIK3IP1	0	-1.84	-2.1
ITPRIP	0	-1.83	-1.81
GATA2	0	-1.82	-1.48
ANGPT1	0	-1.81	-1.5
SCARA3	0	-1.8	-1.58
ARHGEF40	0	-1.78	-1.4
ARSK	0	-1.78	-1.67
MANBA	0	-1.76	-2.12
FLRT3	0	-1.73	-1.89
PRELP	0	-1.69	-1.96
DCBLD2	0	-1.69	-1.56
IVNS1ABP	0	-1.68	-1.59
CNDP2	0	-1.68	-1.34
GJA1	0	-1.68	-1.83
LCN2	0	-1.68	-1.88
TSPAN13	0	-1.64	-1.76
VAMP8	0	-1.6	-1.48
PRCP	0	-1.59	-1.42
CXCL14	0	-1.57	-1.38
ARL2	0	-1.56	-1.21
CDH13	0	-1.56	-1.67
CCL11	0	-1.56	-1.29
VIMENTIN	0	-1.56	-1.2
TSHZ3	0	-1.54	-1.23
STAC	0	-1.52	-1.84
IGFBP5	0	-1.52	-1.45
PLAT	0	-1.5	-1.56
CTSK	0	-1.5	-1.27
PION	0	-1.49	-1.54
ABHD6	0	-1.49	-1.15
SLC20A1	0	-1.48	-1.77
SLC23A2	0	-1.48	-1.47
ECM1	0	-1.45	-1.44
GPRC5A	0	-1.45	-1.67
DNM1	0	-1.44	-1.43
AHI1	0	-1.43	-1.71
NOELIN	0	-1.41	-1.45
PUTATIVE TUMOUR SUPPRESSOR/HEREDITARY MULTIPLE EXOSTOSES CANDIDATE GENE	0	-1.41	-1.34
COTL1	0	-1.38	-1.51
PODOPLANIN	0	-1.38	-1.35
BHLHE41	0	-1.37	-1.24
CHOLINESTERASE	0	-1.37	-1.12
RPS6KA1	0	-1.37	-1.47
RENBP	0	-1.37	-1.21
BHLHE40	0	-1.36	-1.46
ITPR3	0	-1.32	-1.46
PRICKLE1	0	-1.31	-1.28
RGL2	0	-1.31	-1.08
PPP2R5E	0	-1.26	-1.13
BDH1	0	-1.25	-1.11
PHYH	0	-1.25	-1.5
DLG1	0	-1.25	-0.93
ARMCX1	0	-1.23	-1.08
F11R	0	-1.21	-1.1
JAM3	0	-1.21	-0.91
SYK	0	-1.2	-1.09
H1F0	0	-1.19	-1.23
CSNK1E	0	-1.15	-1.06
KDELC2	0	-1.15	-0.95
WLS	0	-1.15	-1.11
SKAP2	0	-1.15	-1.05
PPT1	0	-1.14	-0.84
ST6GAL1	0	-1.14	-1.15
ELL2	0	-1.14	-1.15
CHN2	0	-1.14	-0.91
FBXO32	0	-1.1	-1.03
HSBP1	0	-1.1	-0.89
PEBP1	0	-1.1	-1.03
GOLM1	0	-1.1	-1.06
C7H14ORF129	0	-1.08	-0.92
CHST15	0	-1.08	-0.92
RAP2A	0	-1.07	-1.03
B3GALTL	0	-1.07	-1.03
PLAUR	0	-1.06	-0.99
PAPSS2	0	-1.04	-1.06
MYEOV2	0	-1.04	-0.99
HLA-A	0	-1.04	-0.8
ALR2	0	-1.04	-1.03
COL6A3	0	-1.03	-0.99
ACP2	0	-1.03	-1.18
APC	0	-1.03	-0.8
RBPJ	0	-1.01	-1.2
CLEC11A	0	-1	-1.01
TMEM184B	0	-1	-0.82
ITM2C	0	-0.99	-1.07
RHBDF1	0	-0.97	-1.01
DYRK2	0	-0.96	-1.14
FAM178B	0	-0.96	-1.08
ENPP1	0	-0.95	-1.02
CRELD1	0	-0.93	-1.07
PIGF	0	-0.93	-1.07
NTAN1	0	-0.89	-1.03

## Sheet: gene expression profile 1
genes within profile 4	log2 gene expression ratio in day 0 vs.day 0	log2 gene expression ratio in day 2 vs.day 0	log2 gene expression ratio in day 4 vs.day 0
ESM1	0	-6.83	-4.73
ENPP5	0	-5.71	-3.11
DPP4	0	-5.46	-3.94
CHORDIN	0	-4.92	-2.9
CLDN1	0	-4.83	-2.38
DCHS2	0	-4.77	-3.42
S100A1	0	-4.13	-2.53
EMBIGIN	0	-4.13	-2.98
NT5E	0	-3.98	-2.79
AQP1	0	-3.97	-1.73
PN-1	0	-3.91	-2.71
GPR126	0	-3.9	-1.24
SPP1	0	-3.86	-1.51
THBD	0	-3.63	-1.96
IGFBP6	0	-3.5	-1.81
CCN2	0	-3.46	-1.29
WIF1	0	-3.21	-2.01
CAPG	0	-3.2	-1.86
FXYD5	0	-3.11	-1.73
JAM2	0	-3.06	-2.04
NLRP3	0	-2.96	-1.02
VWA5A	0	-2.96	-1.99
DREBRIN	0	-2.96	-1.51
GREM1	0	-2.89	-1.73
EHD3	0	-2.86	-1.75
TPBG	0	-2.8	-2.04
PRSS23	0	-2.8	-1.04
ENTPD3	0	-2.77	-0.97
MDK	0	-2.72	-1.85
CYP26B1	0	-2.69	-1.87
AVPI1	0	-2.63	-1.29
OCIAD2	0	-2.62	-1.38
HSD3B7	0	-2.6	-1.85
COL8A1	0	-2.57	-1.81
EMP3	0	-2.54	-0.9
RCAN2	0	-2.51	-0.77
RELL1	0	-2.51	-1.76
C6ORF115	0	-2.49	-1.56
ADAMTSL3	0	-2.48	-1.34
FAM176A	0	-2.47	-1.53
ADAMTS6	0	-2.43	-0.69
AHSA2	0	-2.43	-1.09
GALECTIN-1	0	-2.41	-1.1
NDUFA4L2	0	-2.39	-0.81
CARHSP1	0	-2.37	-1.69
SUSD4	0	-2.24	-1.59
CLIC1	0	-2.23	-0.64
EPB41L1	0	-2.21	-1.31
LRRC32	0	-2.21	-1.04
IFI30	0	-2.2	-1.36
GPR143	0	-2.2	-1.07
LGALS1	0	-2.17	-0.62
TNFRSF12A	0	-2.12	-1.02
HEY2	0	-2.1	-0.83
MYOFERLIN	0	-2.08	-0.99
PKP2	0	-2.07	-1.36
COL14A1	0	-2.05	-1.39
SFRP2	0	-2.05	-0.92
MLLT11	0	-2.03	-1.37
FHL2	0	-2.02	-1.33
SMURF2	0	-2.02	-0.72
PNP	0	-2.01	-1.27
GSTO1	0	-2	-1.18
PFKFB3	0	-1.98	-1.01
MCAM	0	-1.97	-0.59
MYOF	0	-1.97	-0.79
HOMER3	0	-1.95	-1.25
XBED2	0	-1.95	-0.71
CCL2	0	-1.95	-1.18
PCBP4	0	-1.94	-0.56
PTPLAD2	0	-1.94	-0.92
AIG1	0	-1.93	-0.64
PDGFD	0	-1.93	-0.66
S100A6	0	-1.89	-1.13
FAP	0	-1.89	-1.25
VEGFB	0	-1.85	-0.75
TMEM9	0	-1.83	-1.02
TMEM14A	0	-1.79	-0.63
TRIP6	0	-1.77	-0.49
RHOB	0	-1.76	-1.03
KIAA1539	0	-1.76	-0.9
PPFIBP1	0	-1.69	-0.8
MMP11	0	-1.67	-0.83
PLTP	0	-1.67	-1.17
TEAD2	0	-1.66	-0.76
CD44	0	-1.62	-0.86
ST8SIA1	0	-1.61	-0.49
TPD52	0	-1.61	-0.8
TUBB2B	0	-1.6	-0.46
VAT1	0	-1.6	-1.1
LATEXIN	0	-1.58	-0.71
GNAS	0	-1.58	-0.86
DMPK	0	-1.57	-0.55
TUFT1	0	-1.56	-0.57
SHOX2	0	-1.55	-1.04
ARPC1B	0	-1.55	-0.94
CYP2C91	0	-1.54	-0.8
KIAA1949	0	-1.52	-0.52
SMURF1	0	-1.51	-0.71
VEGFA	0	-1.51	-1.03
RHBDL2	0	-1.5	-1.07
SH3BGR	0	-1.49	-0.41
HEBP2	0	-1.49	-1.08
MORN4	0	-1.49	-1.08
ERF	0	-1.48	-1
LITAF	0	-1.46	-0.42
GUCY1B3	0	-1.46	-0.68
CAPN2	0	-1.45	-0.54
CSGALNACT1	0	-1.45	-0.53
RAB11FIP5	0	-1.44	-0.48
THBS3	0	-1.43	-0.55
EPS8	0	-1.43	-0.43
SERPINB8	0	-1.41	-0.41
DPYSL3	0	-1.41	-0.95
FKBP3	0	-1.41	-0.61
HYAL2	0	-1.41	-0.82
PRTFDC1	0	-1.4	-0.54
MSH2	0	-1.39	-0.98
RRAGC	0	-1.39	-0.75
YWHAH	0	-1.38	-0.38
SULF2	0	-1.38	-0.44
RBMS2	0	-1.38	-0.6
CLIP4	0	-1.37	-0.83
SORD	0	-1.35	-0.78
FKBP2	0	-1.34	-0.87
SRPX	0	-1.34	-0.83
TSPO	0	-1.31	-0.84
PAGR1	0	-1.3	-0.63
ZBTB20	0	-1.28	-0.78
DIAPH1	0	-1.28	-0.56
EPHA2	0	-1.28	-0.82
AKAP12	0	-1.28	-0.52
C5ORF32	0	-1.26	-0.73
CCDC126	0	-1.26	-0.76
APOO	0	-1.26	-0.58
SEMA3C	0	-1.26	-0.68
AKAP2	0	-1.25	-0.77
CKB	0	-1.25	-0.87
PLAU	0	-1.24	-0.33
MGST3	0	-1.23	-0.39
FN1	0	-1.23	-0.89
PRDX6	0	-1.23	-0.87
GNAI2	0	-1.22	-0.72
RHOQ	0	-1.22	-0.66
AP1	0	-1.21	-0.5
DCLRE1B	0	-1.18	-0.46
DOCK7	0	-1.18	-0.44
EHBP1L1	0	-1.17	-0.79
PLEKHA1	0	-1.16	-0.41
ATRNL1	0	-1.16	-0.55
ARHGEF10	0	-1.15	-0.64
PMEPA1	0	-1.14	-0.75
WSB1	0	-1.13	-0.76
CAV2	0	-1.11	-0.31
MIF	0	-1.11	-0.76
ATP2B4	0	-1.1	-0.33
PCOLCE	0	-1.1	-0.6
CAST	0	-1.1	-0.33
ANP32A	0	-1.07	-0.65
CNN3	0	-1.06	-0.33
2013-09-08	0	-1.05	-0.75
TSPAN6	0	-1.05	-0.75
LRRC42	0	-1.05	-0.29
ABI1	0	-1.04	-0.41
SPARTIN	0	-1.04	-0.58
KLF16	0	-1.03	-0.41
DGKA	0	-1.03	-0.61
DAPK3	0	-1.02	-0.37
LOXL1	0	-1.02	-0.32
PTMA	0	-1	-0.62
